# Supplementary material for: LncRNA IMFlnc1 promotes porcine intramuscular adipocyte adipogenesis by sponging miR-199a-5p to up-regulate CAV-1
Source: BMC Mol Cell Biol. 2020 Nov 4;21:77. doi: 10.1186/s12860-020-00324-8 (PMC7640402; doi:10.1186/s12860-020-00324-8)
Supplement: Supplementary file 2 — Additional file 2 : Table S2. Information of novel lncRNAs. [file 12860_2020_324_MOESM2_ESM.xlsx]

## Sheet: Supplementary Table 2. The info
Supplementary Table 2. The information of novel lncRNAs
Novel_lncRNA_ID	Novel_lncRNA_Gene_ID	Gene_Type	Status	Chromosome	Start	End	Strand	Exon_number	Length	ORF
LNC_000217	XLOC_009019	lincRNA	Novel_lncRNA	GL896364.1	56866	58093	-	2	436	132
LNC_000216	XLOC_009019	lincRNA	Novel_lncRNA	GL896364.1	56866	58084	-	2	444	140
LNC_000215	XLOC_008896	lincRNA	Novel_lncRNA	GL896338.2	47347	63626	+	3	713	108
LNC_000214	XLOC_008872	lincRNA	Novel_lncRNA	GL896329.2	10463	27917	-	4	1212	97
LNC_000213	XLOC_008784	lincRNA	Novel_lncRNA	GL896302.1	11876	13314	-	2	230	76
LNC_000212	XLOC_008737	lincRNA	Novel_lncRNA	GL896286.1	8984	11410	+	2	2341	118
LNC_000211	XLOC_008694	lincRNA	Novel_lncRNA	GL896274.2	47790	48557	+	2	457	61
LNC_000210	XLOC_008694	lincRNA	Novel_lncRNA	GL896274.2	47789	48557	+	2	456	79
LNC_001346	XLOC_050501	lincRNA	Novel_lncRNA	chr2	71595212	71607371	-	2	11572	180
LNC_001347	XLOC_050712	lincRNA	Novel_lncRNA	chr2	79670168	79770082	-	3	1449	80
LNC_001344	XLOC_050389	lincRNA	Novel_lncRNA	chr2	66956353	66959127	-	2	1938	100
LNC_001345	XLOC_050446	antisense_lncRNA	Novel_lncRNA	chr2	70074305	70078533	-	2	3753	243
LNC_001342	XLOC_050160	lincRNA	Novel_lncRNA	chr2	50919449	50920709	-	2	331	110
LNC_001343	XLOC_050244	lincRNA	Novel_lncRNA	chr2	58823558	58828116	-	2	3435	243
LNC_000219	XLOC_009049	lincRNA	Novel_lncRNA	GL896379.1	3775	7493	-	3	1174	75
LNC_000218	XLOC_009049	lincRNA	Novel_lncRNA	GL896379.1	3775	7410	-	2	1688	75
LNC_001188	XLOC_044155	lincRNA	Novel_lncRNA	chr17	48370368	48380406	+	4	1613	110
LNC_001189	XLOC_044155	lincRNA	Novel_lncRNA	chr17	48372307	48376017	+	2	1629	110
LNC_001180	XLOC_043646	lincRNA	Novel_lncRNA	chr17	13672334	13674486	+	3	417	89
LNC_001181	XLOC_043688	antisense_lncRNA	Novel_lncRNA	chr17	16373705	16376643	+	2	2832	120
LNC_001182	XLOC_043709	lincRNA	Novel_lncRNA	chr17	19179122	19198873	+	3	16654	122
LNC_001183	XLOC_043898	lincRNA	Novel_lncRNA	chr17	33226589	33228328	+	2	496	165
LNC_001184	XLOC_043975	antisense_lncRNA	Novel_lncRNA	chr17	38433625	38450110	+	2	15482	192
LNC_001185	XLOC_043977	lincRNA	Novel_lncRNA	chr17	38711504	38754137	+	2	3662	121
LNC_001186	XLOC_044015	lincRNA	Novel_lncRNA	chr17	41110625	41129145	+	2	18259	216
LNC_001187	XLOC_044154	lincRNA	Novel_lncRNA	chr17	48294220	48296843	+	2	1177	170
LNC_000109	XLOC_004106	lincRNA	Novel_lncRNA	GL894060.1	16463	21738	+	3	3823	111
LNC_000108	XLOC_004106	lincRNA	Novel_lncRNA	GL894060.1	6157	40578	+	5	8133	119
LNC_000103	XLOC_004018	lincRNA	Novel_lncRNA	GL894031.1	224580	226370	+	2	1701	100
LNC_000102	XLOC_004012	lincRNA	Novel_lncRNA	GL894027.2	747	9042	-	3	1307	86
LNC_000101	XLOC_004012	lincRNA	Novel_lncRNA	GL894027.2	747	8651	-	3	919	86
LNC_000100	XLOC_003926	lincRNA	Novel_lncRNA	GL893983.1	20024	20965	+	2	816	89
LNC_000107	XLOC_004106	lincRNA	Novel_lncRNA	GL894060.1	5710	21738	+	4	2455	111
LNC_000106	XLOC_004106	lincRNA	Novel_lncRNA	GL894060.1	5597	54833	+	7	1322	126
LNC_000105	XLOC_004106	lincRNA	Novel_lncRNA	GL894060.1	5597	43353	+	6	1507	126
LNC_000104	XLOC_004106	lincRNA	Novel_lncRNA	GL894060.1	5597	21738	+	4	2600	111
LNC_001980	XLOC_076536	lincRNA	Novel_lncRNA	chr9	40167773	40184823	+	3	4942	160
LNC_001981	XLOC_076817	lincRNA	Novel_lncRNA	chr9	57941147	58036522	+	2	710	98
LNC_001982	XLOC_076960	lincRNA	Novel_lncRNA	chr9	73467109	73467608	+	2	417	80
LNC_001983	XLOC_077089	lincRNA	Novel_lncRNA	chr9	82707358	82715674	+	2	1445	115
LNC_001984	XLOC_077091	lincRNA	Novel_lncRNA	chr9	82665892	82670281	+	3	1904	112
LNC_001985	XLOC_077156	lincRNA	Novel_lncRNA	chr9	85622710	85638403	+	2	3688	87
LNC_001986	XLOC_077224	lincRNA	Novel_lncRNA	chr9	94129142	94133769	+	2	2981	86
LNC_001987	XLOC_077252	lincRNA	Novel_lncRNA	chr9	96472171	96485856	+	2	13290	132
LNC_001988	XLOC_077257	lincRNA	Novel_lncRNA	chr9	96510774	96526536	+	2	3002	82
LNC_001989	XLOC_077284	lincRNA	Novel_lncRNA	chr9	97170998	97182675	+	2	1958	103
LNC_001298	XLOC_048342	lincRNA	Novel_lncRNA	chr2	99601235	99650761	+	5	736	73
LNC_001299	XLOC_048342	lincRNA	Novel_lncRNA	chr2	99605540	99695795	+	6	882	73
LNC_001294	XLOC_048310	lincRNA	Novel_lncRNA	chr2	98960142	99062487	+	3	4314	107
LNC_001295	XLOC_048335	lincRNA	Novel_lncRNA	chr2	99284554	99363151	+	3	7892	119
LNC_001296	XLOC_048335	lincRNA	Novel_lncRNA	chr2	99288523	99363151	+	3	7881	136
LNC_001297	XLOC_048335	lincRNA	Novel_lncRNA	chr2	99288743	99295958	+	2	3261	111
LNC_001290	XLOC_048278	lincRNA	Novel_lncRNA	chr2	96962020	97364514	+	5	6628	175
LNC_001291	XLOC_048278	lincRNA	Novel_lncRNA	chr2	96962027	97295976	+	5	1874	97
LNC_001292	XLOC_048281	lincRNA	Novel_lncRNA	chr2	97066996	97068986	+	2	1794	78
LNC_001293	XLOC_048310	lincRNA	Novel_lncRNA	chr2	98960142	98961166	+	2	629	46
LNC_001968	XLOC_076113	lincRNA	Novel_lncRNA	chr9	8124527	8127034	+	2	2279	192
LNC_001969	XLOC_076138	lincRNA	Novel_lncRNA	chr9	10231524	10234181	+	2	769	63
LNC_001348	XLOC_050712	lincRNA	Novel_lncRNA	chr2	79670168	79770110	-	2	1348	80
LNC_001962	XLOC_075679	lincRNA	Novel_lncRNA	chr8	137007503	137009287	-	2	1486	83
LNC_001963	XLOC_075741	lincRNA	Novel_lncRNA	chr8	139644439	139646386	-	2	1663	145
LNC_001960	XLOC_075642	lincRNA	Novel_lncRNA	chr8	135782050	135837600	-	2	55337	153
LNC_001349	XLOC_050764	lincRNA	Novel_lncRNA	chr2	83256993	83264057	-	2	1923	135
LNC_001966	XLOC_075891	lincRNA	Novel_lncRNA	chr8	147237225	147239112	-	2	1309	116
LNC_001967	XLOC_075959	lincRNA	Novel_lncRNA	chr9	677851	680653	+	2	1052	91
LNC_001964	XLOC_075878	lincRNA	Novel_lncRNA	chr8	147235516	147269441	-	2	2181	113
LNC_001965	XLOC_075878	lincRNA	Novel_lncRNA	chr8	147262237	147270147	-	2	6423	187
LNC_001340	XLOC_050010	lincRNA	Novel_lncRNA	chr2	41985156	42057634	-	2	2493	96
LNC_001341	XLOC_050039	lincRNA	Novel_lncRNA	chr2	43620369	43627141	-	2	5836	163
LNC_000965	XLOC_037004	lincRNA	Novel_lncRNA	chr15	15539483	15548436	+	2	5492	124
LNC_000964	XLOC_036942	lincRNA	Novel_lncRNA	chr15	13576850	13682671	+	2	2996	128
LNC_000967	XLOC_037026	lincRNA	Novel_lncRNA	chr15	16839298	16869051	+	3	942	68
LNC_000966	XLOC_037026	lincRNA	Novel_lncRNA	chr15	16839298	16844464	+	3	543	68
LNC_000961	XLOC_036701	lincRNA	Novel_lncRNA	chr15	4884919	4903108	+	3	4511	108
LNC_000960	XLOC_036701	lincRNA	Novel_lncRNA	chr15	4735485	4890048	+	3	1154	107
LNC_000963	XLOC_036801	lincRNA	Novel_lncRNA	chr15	8406627	8408286	+	2	1401	84
LNC_000962	XLOC_036782	lincRNA	Novel_lncRNA	chr15	8058840	8066813	+	2	7276	143
LNC_000969	XLOC_037075	lincRNA	Novel_lncRNA	chr15	19674773	19677363	+	2	2320	133
LNC_000968	XLOC_037069	lincRNA	Novel_lncRNA	chr15	19473906	19494146	+	3	3775	107
LNC_002059	XLOC_080383	lincRNA	Novel_lncRNA	chr9	137907952	137924073	-	2	14424	170
LNC_002058	XLOC_080383	lincRNA	Novel_lncRNA	chr9	137907952	137911067	-	2	2578	116
LNC_001728	XLOC_066208	lincRNA	Novel_lncRNA	chr6	24565998	24569340	-	3	363	65
LNC_001729	XLOC_066211	lincRNA	Novel_lncRNA	chr6	24935149	24945927	-	2	9392	179
LNC_000819	XLOC_031308	lincRNA	Novel_lncRNA	chr13	124042544	124048826	-	2	1333	83
LNC_000818	XLOC_031282	lincRNA	Novel_lncRNA	chr13	121676247	121708434	-	2	20240	157
LNC_001432	XLOC_053540	lincRNA	Novel_lncRNA	chr3	114527257	114529515	+	2	984	102
LNC_001433	XLOC_053596	antisense_lncRNA	Novel_lncRNA	chr3	118290846	118305112	+	4	3935	123
LNC_001434	XLOC_053650	lincRNA	Novel_lncRNA	chr3	122057505	122061520	+	2	2025	74
LNC_001435	XLOC_053676	lincRNA	Novel_lncRNA	chr3	122790112	122792435	+	2	2005	115
LNC_001436	XLOC_053739	lincRNA	Novel_lncRNA	chr3	125636422	125641720	+	2	5028	170
LNC_001437	XLOC_053746	lincRNA	Novel_lncRNA	chr3	125965312	125967789	+	2	1607	129
LNC_000811	XLOC_031143	lincRNA	Novel_lncRNA	chr13	118315765	118411722	-	2	1492	150
LNC_000810	XLOC_031136	antisense_lncRNA	Novel_lncRNA	chr13	117522125	117533600	-	2	9601	140
LNC_000813	XLOC_031157	lincRNA	Novel_lncRNA	chr13	118392372	118431395	-	2	1153	71
LNC_000812	XLOC_031143	lincRNA	Novel_lncRNA	chr13	118400050	118411543	-	2	8109	119
LNC_000815	XLOC_031220	lincRNA	Novel_lncRNA	chr13	119509591	119538565	-	2	650	69
LNC_000814	XLOC_031220	lincRNA	Novel_lncRNA	chr13	119446988	119538565	-	3	9450	138
LNC_000817	XLOC_031234	lincRNA	Novel_lncRNA	chr13	121100461	121103925	-	2	3348	112
LNC_000816	XLOC_031222	lincRNA	Novel_lncRNA	chr13	119474099	119479130	-	2	1687	85
LNC_001720	XLOC_065785	lincRNA	Novel_lncRNA	chr6	6118929	6123854	-	2	4623	120
LNC_001721	XLOC_065921	antisense_lncRNA	Novel_lncRNA	chr6	11857022	11885486	-	2	13855	189
LNC_001504	XLOC_055856	lincRNA	Novel_lncRNA	chr3	138585234	138604910	-	4	5754	129
LNC_001505	XLOC_055856	lincRNA	Novel_lncRNA	chr3	138596779	138604881	-	2	1954	138
LNC_001506	XLOC_055856	lincRNA	Novel_lncRNA	chr3	138596779	138604882	-	2	1887	138
LNC_001507	XLOC_055859	lincRNA	Novel_lncRNA	chr3	138632355	138669843	-	4	591	86
LNC_001500	XLOC_055808	lincRNA	Novel_lncRNA	chr3	133624539	133633190	-	3	385	49
LNC_001501	XLOC_055856	lincRNA	Novel_lncRNA	chr3	138585234	138591987	-	2	6117	129
LNC_001502	XLOC_055856	lincRNA	Novel_lncRNA	chr3	138585234	138596609	-	3	6485	129
LNC_001503	XLOC_055856	lincRNA	Novel_lncRNA	chr3	138585234	138604895	-	3	6444	111
LNC_001508	XLOC_055859	lincRNA	Novel_lncRNA	chr3	138664276	138669844	-	4	1564	122
LNC_001509	XLOC_055879	lincRNA	Novel_lncRNA	chr3	141876660	141879305	-	2	819	137
LNC_002001	XLOC_077789	lincRNA	Novel_lncRNA	chr9	126121574	126127423	+	2	5570	114
LNC_000587	XLOC_022539	lincRNA	Novel_lncRNA	chr11	65820665	65850730	+	5	1093	90
LNC_000586	XLOC_022539	lincRNA	Novel_lncRNA	chr11	65820665	65850730	+	6	1283	103
LNC_000585	XLOC_022539	lincRNA	Novel_lncRNA	chr11	65820650	65850730	+	4	1060	75
LNC_000584	XLOC_022539	lincRNA	Novel_lncRNA	chr11	65820639	65850730	+	2	732	86
LNC_000583	XLOC_022539	lincRNA	Novel_lncRNA	chr11	65820591	65850730	+	5	1203	90
LNC_000582	XLOC_022510	lincRNA	Novel_lncRNA	chr11	57223469	57249135	+	3	1592	91
LNC_000581	XLOC_022490	lincRNA	Novel_lncRNA	chr11	57049890	57149298	+	3	1302	135
LNC_000580	XLOC_022406	lincRNA	Novel_lncRNA	chr11	52681215	52691393	+	2	1261	103
LNC_000589	XLOC_022645	lincRNA	Novel_lncRNA	chr11	73852029	73866165	+	2	796	91
LNC_000588	XLOC_022556	lincRNA	Novel_lncRNA	chr11	66724382	66751333	+	2	2017	129
LNC_000741	XLOC_028773	lincRNA	Novel_lncRNA	chr13	179102975	179143701	+	2	587	95
LNC_000740	XLOC_028686	lincRNA	Novel_lncRNA	chr13	162043454	162058559	+	3	1199	86
LNC_000743	XLOC_028846	lincRNA	Novel_lncRNA	chr13	189561144	189575119	+	2	3134	97
LNC_000742	XLOC_028846	lincRNA	Novel_lncRNA	chr13	189561125	189564369	+	2	2264	93
LNC_000745	XLOC_029013	lincRNA	Novel_lncRNA	chr13	191538926	191546295	+	2	4310	139
LNC_000744	XLOC_028846	lincRNA	Novel_lncRNA	chr13	189744357	189772508	+	2	2169	128
LNC_000747	XLOC_029060	lincRNA	Novel_lncRNA	chr13	194799446	194816856	+	4	1685	93
LNC_000746	XLOC_029032	lincRNA	Novel_lncRNA	chr13	194582386	194616375	+	2	1882	82
LNC_000749	XLOC_029063	lincRNA	Novel_lncRNA	chr13	194823070	194826938	+	2	1134	102
LNC_000748	XLOC_029063	lincRNA	Novel_lncRNA	chr13	194819841	194826938	+	3	1155	108
LNC_001612	XLOC_060763	lincRNA	Novel_lncRNA	chr5	63826969	63837445	+	3	5107	205
LNC_001613	XLOC_060832	lincRNA	Novel_lncRNA	chr5	66394335	66400017	+	2	2034	118
LNC_001614	XLOC_060842	lincRNA	Novel_lncRNA	chr5	66838231	66858641	+	2	4651	149
LNC_001615	XLOC_060926	lincRNA	Novel_lncRNA	chr5	71407851	71412960	+	2	880	90
LNC_001616	XLOC_061074	lincRNA	Novel_lncRNA	chr5	77075089	77077434	+	2	1906	83
LNC_001617	XLOC_061078	lincRNA	Novel_lncRNA	chr5	77091117	77099763	+	2	1964	119
LNC_001768	XLOC_067716	lincRNA	Novel_lncRNA	chr6	132893613	133397311	-	6	874	121
LNC_001769	XLOC_067802	lincRNA	Novel_lncRNA	chr6	137453721	137461370	-	3	2967	137
LNC_001764	XLOC_067676	lincRNA	Novel_lncRNA	chr6	131318408	131542532	-	4	2036	124
LNC_001765	XLOC_067676	lincRNA	Novel_lncRNA	chr6	131318408	131542576	-	3	1987	124
LNC_001766	XLOC_067676	lincRNA	Novel_lncRNA	chr6	131466785	131512613	-	4	1848	69
LNC_001767	XLOC_067696	lincRNA	Novel_lncRNA	chr6	131459278	131460660	-	2	1264	78
LNC_001760	XLOC_067467	lincRNA	Novel_lncRNA	chr6	106040705	106069106	-	3	431	130
LNC_001761	XLOC_067507	lincRNA	Novel_lncRNA	chr6	113836401	113840557	-	2	2193	134
LNC_001762	XLOC_067507	lincRNA	Novel_lncRNA	chr6	113836401	113847547	-	2	2243	134
LNC_001763	XLOC_067540	lincRNA	Novel_lncRNA	chr6	122126039	122136070	-	2	1401	71
LNC_000369	XLOC_015406	lincRNA	Novel_lncRNA	chr1	299433811	299436734	+	2	2540	144
LNC_000368	XLOC_015406	lincRNA	Novel_lncRNA	chr1	299433789	299436734	+	3	2184	122
LNC_000367	XLOC_015379	lincRNA	Novel_lncRNA	chr1	297312287	297317716	+	2	2674	151
LNC_000366	XLOC_015308	lincRNA	Novel_lncRNA	chr1	287112420	287147684	+	2	5679	139
LNC_000365	XLOC_015254	lincRNA	Novel_lncRNA	chr1	283177039	283178826	+	2	1645	159
LNC_000364	XLOC_015216	antisense_lncRNA	Novel_lncRNA	chr1	280609161	280626261	+	4	665	127
LNC_000363	XLOC_015216	antisense_lncRNA	Novel_lncRNA	chr1	280609138	280626261	+	3	543	94
LNC_000362	XLOC_015197	lincRNA	Novel_lncRNA	chr1	278861698	278863138	+	3	1061	122
LNC_000361	XLOC_015192	lincRNA	Novel_lncRNA	chr1	278524444	278536342	+	2	986	122
LNC_000360	XLOC_015128	lincRNA	Novel_lncRNA	chr1	271391559	271393238	+	2	1347	97
LNC_000569	XLOC_022135	lincRNA	Novel_lncRNA	chr11	13909045	13912128	+	2	2929	90
LNC_000568	XLOC_022032	lincRNA	Novel_lncRNA	chr11	12749763	12751261	+	2	1348	103
LNC_000561	XLOC_021728	lincRNA	Novel_lncRNA	chr10	71496978	71498610	-	2	928	195
LNC_000560	XLOC_021715	lincRNA	Novel_lncRNA	chr10	71359422	71361071	-	2	1374	112
LNC_000563	XLOC_021740	lincRNA	Novel_lncRNA	chr10	72937895	72940876	-	4	1182	124
LNC_000562	XLOC_021740	lincRNA	Novel_lncRNA	chr10	72937895	72940764	-	5	763	95
LNC_000565	XLOC_021845	lincRNA	Novel_lncRNA	chr11	1195393	1202943	+	3	2992	151
LNC_000564	XLOC_021740	lincRNA	Novel_lncRNA	chr10	72937895	72940916	-	4	1001	107
LNC_000567	XLOC_022002	lincRNA	Novel_lncRNA	chr11	10037855	10040095	+	2	1230	105
LNC_000566	XLOC_021914	lincRNA	Novel_lncRNA	chr11	7006673	7015870	+	2	8908	117
LNC_002079	XLOC_080747	lincRNA	Novel_lncRNA	chrX	22763052	22779749	+	6	745	134
LNC_001829	XLOC_071315	lincRNA	Novel_lncRNA	chr7	83273109	83277299	-	2	1247	106
LNC_001828	XLOC_071300	lincRNA	Novel_lncRNA	chr7	82515846	82517893	-	2	661	173
LNC_001359	XLOC_051035	lincRNA	Novel_lncRNA	chr2	104582476	104667087	-	2	3220	113
LNC_001358	XLOC_051035	lincRNA	Novel_lncRNA	chr2	104582476	104609764	-	2	3202	113
LNC_001355	XLOC_050869	lincRNA	Novel_lncRNA	chr2	93370386	93404296	-	2	1330	141
LNC_001354	XLOC_050853	lincRNA	Novel_lncRNA	chr2	92409219	92433447	-	3	4048	124
LNC_001357	XLOC_050964	lincRNA	Novel_lncRNA	chr2	99100654	99125291	-	4	20155	116
LNC_001356	XLOC_050906	lincRNA	Novel_lncRNA	chr2	95051809	95059157	-	2	2323	76
LNC_001351	XLOC_050775	lincRNA	Novel_lncRNA	chr2	84750571	84780979	-	3	384	59
LNC_001350	XLOC_050771	lincRNA	Novel_lncRNA	chr2	84256842	84261664	-	2	4533	116
LNC_001353	XLOC_050806	lincRNA	Novel_lncRNA	chr2	88526985	88531535	-	2	2458	103
LNC_001352	XLOC_050775	lincRNA	Novel_lncRNA	chr2	84776480	84781049	-	2	1199	111
LNC_001199	XLOC_044737	lincRNA	Novel_lncRNA	chr17	35127211	35137242	-	2	8357	204
LNC_001198	XLOC_044688	lincRNA	Novel_lncRNA	chr17	29767243	29776245	-	2	7546	169
LNC_001197	XLOC_044592	antisense_lncRNA	Novel_lncRNA	chr17	14862019	15040406	-	2	7936	122
LNC_001196	XLOC_044443	lincRNA	Novel_lncRNA	chr17	2799596	2813844	-	2	3594	93
LNC_001195	XLOC_044370	lincRNA	Novel_lncRNA	chr17	1084211	1098598	-	2	4945	126
LNC_001194	XLOC_044361	lincRNA	Novel_lncRNA	chr17	69290760	69294107	+	2	1070	188
LNC_001193	XLOC_044326	lincRNA	Novel_lncRNA	chr17	66162628	66178786	+	2	1388	169
LNC_001192	XLOC_044326	lincRNA	Novel_lncRNA	chr17	66162628	66173716	+	2	934	178
LNC_001191	XLOC_044234	lincRNA	Novel_lncRNA	chr17	55566824	55581898	+	2	9031	128
LNC_001190	XLOC_044182	lincRNA	Novel_lncRNA	chr17	52134474	52141792	+	2	7206	159
LNC_001821	XLOC_070884	lincRNA	Novel_lncRNA	chr7	49722862	49825985	-	5	3339	121
LNC_001820	XLOC_070884	lincRNA	Novel_lncRNA	chr7	49722862	49825985	-	4	3258	121
LNC_000178	XLOC_007101	lincRNA	Novel_lncRNA	GL895401.1	83171	105785	+	3	3302	94
LNC_000179	XLOC_007110	lincRNA	Novel_lncRNA	GL895401.1	109374	113219	+	2	1486	107
LNC_000176	XLOC_006928	lincRNA	Novel_lncRNA	GL895331.1	3873	10025	+	2	3359	109
LNC_000177	XLOC_007033	antisense_lncRNA	Novel_lncRNA	GL895352.1	2008	7537	-	2	1026	112
LNC_000174	XLOC_006928	lincRNA	Novel_lncRNA	GL895331.1	3871	10025	+	2	809	93
LNC_000175	XLOC_006928	lincRNA	Novel_lncRNA	GL895331.1	3873	10025	+	2	604	67
LNC_000172	XLOC_006849	lincRNA	Novel_lncRNA	GL895288.1	26275	81257	+	2	950	118
LNC_000173	XLOC_006918	lincRNA	Novel_lncRNA	GL895329.1	76598	98121	-	2	688	69
LNC_000170	XLOC_006831	lincRNA	Novel_lncRNA	GL895276.2	185330	186539	+	2	577	94
LNC_000171	XLOC_006849	lincRNA	Novel_lncRNA	GL895288.1	21313	81257	+	3	923	118
LNC_001997	XLOC_077639	lincRNA	Novel_lncRNA	chr9	116504967	116549313	+	2	509	137
LNC_001996	XLOC_077639	lincRNA	Novel_lncRNA	chr9	116504932	116549168	+	2	3398	149
LNC_001995	XLOC_077575	lincRNA	Novel_lncRNA	chr9	112962022	113010650	+	2	6094	120
LNC_001994	XLOC_077529	lincRNA	Novel_lncRNA	chr9	111844500	112022784	+	2	4445	118
LNC_001993	XLOC_077461	lincRNA	Novel_lncRNA	chr9	110746960	110818741	+	2	1612	101
LNC_001992	XLOC_077347	antisense_lncRNA	Novel_lncRNA	chr9	103281236	103297135	+	2	675	73
LNC_001991	XLOC_077339	lincRNA	Novel_lncRNA	chr9	102989580	103001616	+	2	10844	241
LNC_001990	XLOC_077311	lincRNA	Novel_lncRNA	chr9	99820715	99828038	+	2	3735	122
LNC_001999	XLOC_077639	lincRNA	Novel_lncRNA	chr9	116504995	116541192	+	2	509	128
LNC_001998	XLOC_077639	lincRNA	Novel_lncRNA	chr9	116504989	116549168	+	2	3237	139
LNC_001283	XLOC_048196	lincRNA	Novel_lncRNA	chr2	92792860	92829943	+	2	1031	117
LNC_001282	XLOC_048153	lincRNA	Novel_lncRNA	chr2	90284860	90291745	+	3	3246	158
LNC_001281	XLOC_048121	lincRNA	Novel_lncRNA	chr2	87625017	87636479	+	3	1006	103
LNC_001280	XLOC_048098	lincRNA	Novel_lncRNA	chr2	84776932	84781765	+	2	4260	115
LNC_001287	XLOC_048278	lincRNA	Novel_lncRNA	chr2	96961997	97132673	+	4	1056	57
LNC_001286	XLOC_048255	antisense_lncRNA	Novel_lncRNA	chr2	94185083	94219584	+	3	3315	89
LNC_001285	XLOC_048214	lincRNA	Novel_lncRNA	chr2	93298105	93407834	+	7	932	79
LNC_001284	XLOC_048211	lincRNA	Novel_lncRNA	chr2	93004844	93007061	+	2	2069	95
LNC_001289	XLOC_048278	lincRNA	Novel_lncRNA	chr2	96962019	97364514	+	5	6659	175
LNC_001288	XLOC_048278	lincRNA	Novel_lncRNA	chr2	96962019	97132673	+	3	936	69
LNC_001979	XLOC_076487	antisense_lncRNA	Novel_lncRNA	chr9	37080727	37537149	+	10	1825	146
LNC_001978	XLOC_076371	lincRNA	Novel_lncRNA	chr9	32300965	32321320	+	2	20221	147
LNC_001971	XLOC_076246	lincRNA	Novel_lncRNA	chr9	20706738	20725481	+	3	7028	156
LNC_001970	XLOC_076243	lincRNA	Novel_lncRNA	chr9	19919548	19922777	+	2	3122	95
LNC_001973	XLOC_076269	lincRNA	Novel_lncRNA	chr9	22927212	22939592	+	2	2600	78
LNC_001972	XLOC_076266	lincRNA	Novel_lncRNA	chr9	22585611	22588397	+	2	2556	97
LNC_001975	XLOC_076337	lincRNA	Novel_lncRNA	chr9	29277795	29279214	+	2	1302	98
LNC_001974	XLOC_076294	lincRNA	Novel_lncRNA	chr9	23313168	23316861	+	2	3576	91
LNC_001977	XLOC_076371	lincRNA	Novel_lncRNA	chr9	32282426	32321320	+	2	12997	147
LNC_001976	XLOC_076367	lincRNA	Novel_lncRNA	chr9	31589188	31594293	+	3	2736	129
LNC_000521	XLOC_020282	lincRNA	Novel_lncRNA	chr10	59389106	59390571	+	2	1162	102
LNC_000520	XLOC_020280	lincRNA	Novel_lncRNA	chr10	59070626	59073252	+	2	2360	202
LNC_000002	XLOC_000152	lincRNA	Novel_lncRNA	GL892329.2	114001	120311	+	2	1197	135
LNC_000003	XLOC_000320	lincRNA	Novel_lncRNA	GL892391.1	52527	80557	+	2	2577	127
LNC_000001	XLOC_000060	lincRNA	Novel_lncRNA	GL892260.2	62052	67063	-	2	1100	108
LNC_000006	XLOC_000488	lincRNA	Novel_lncRNA	GL892463.1	26664	28917	+	2	2182	68
LNC_000007	XLOC_000488	lincRNA	Novel_lncRNA	GL892463.1	26669	28917	+	2	2177	67
LNC_000004	XLOC_000348	lincRNA	Novel_lncRNA	GL892393.1	3715	4767	+	2	870	84
LNC_000005	XLOC_000465	lincRNA	Novel_lncRNA	GL892447.1	45485	46344	-	2	454	67
LNC_000008	XLOC_000488	lincRNA	Novel_lncRNA	GL892463.1	26669	28917	+	2	2180	67
LNC_000009	XLOC_000501	lincRNA	Novel_lncRNA	GL892477.1	95200	113529	+	4	1681	146
LNC_000529	XLOC_020463	lincRNA	Novel_lncRNA	chr10	73397956	73404967	+	2	1032	157
LNC_001031	XLOC_039225	lincRNA	Novel_lncRNA	chr15	4722656	4862763	-	2	1062	83
LNC_001427	XLOC_053431	lincRNA	Novel_lncRNA	chr3	105268083	105274300	+	2	5506	168
LNC_001426	XLOC_053431	lincRNA	Novel_lncRNA	chr3	105231664	105274300	+	3	4318	168
LNC_001425	XLOC_053399	lincRNA	Novel_lncRNA	chr3	104850937	104877174	+	5	818	108
LNC_001424	XLOC_053361	lincRNA	Novel_lncRNA	chr3	103331064	103334165	+	2	2651	155
LNC_000828	XLOC_031424	lincRNA	Novel_lncRNA	chr13	128872394	128963063	-	2	541	110
LNC_000829	XLOC_031432	lincRNA	Novel_lncRNA	chr13	130143593	130157000	-	2	5391	98
LNC_001421	XLOC_053051	lincRNA	Novel_lncRNA	chr3	82015965	82028311	+	2	2616	129
LNC_001420	XLOC_053051	lincRNA	Novel_lncRNA	chr3	82015964	82147446	+	2	3757	105
LNC_000824	XLOC_031358	lincRNA	Novel_lncRNA	chr13	124742667	124760772	-	3	2864	118
LNC_000825	XLOC_031358	lincRNA	Novel_lncRNA	chr13	124742667	124760772	-	2	2744	111
LNC_000826	XLOC_031361	lincRNA	Novel_lncRNA	chr13	124831273	124844925	-	3	6253	139
LNC_000827	XLOC_031393	lincRNA	Novel_lncRNA	chr13	127417622	127433719	-	5	434	72
LNC_000820	XLOC_031318	lincRNA	Novel_lncRNA	chr13	124458107	124459385	-	2	1207	114
LNC_000821	XLOC_031326	lincRNA	Novel_lncRNA	chr13	124488682	124490049	-	2	1113	73
LNC_000822	XLOC_031341	lincRNA	Novel_lncRNA	chr13	124516353	124525145	-	2	2598	99
LNC_000823	XLOC_031348	lincRNA	Novel_lncRNA	chr13	124537530	124551432	-	2	8431	110
LNC_000958	XLOC_036658	lincRNA	Novel_lncRNA	chr15	4234637	4306396	+	4	783	115
LNC_000959	XLOC_036658	lincRNA	Novel_lncRNA	chr15	4234637	4330537	+	4	6128	134
LNC_000950	XLOC_036573	lincRNA	Novel_lncRNA	chr14	149918968	149925895	-	3	6324	132
LNC_000951	XLOC_036573	lincRNA	Novel_lncRNA	chr14	149918968	149926158	-	3	6584	152
LNC_000952	XLOC_036573	lincRNA	Novel_lncRNA	chr14	149918968	149926158	-	4	6720	176
LNC_000953	XLOC_036573	lincRNA	Novel_lncRNA	chr14	149918968	149928471	-	4	6313	132
LNC_000954	XLOC_036631	lincRNA	Novel_lncRNA	chr15	1277166	1281711	+	2	4409	117
LNC_000955	XLOC_036631	lincRNA	Novel_lncRNA	chr15	1277166	1285644	+	2	1797	127
LNC_000956	XLOC_036631	lincRNA	Novel_lncRNA	chr15	1277345	1281711	+	3	3626	108
LNC_000957	XLOC_036658	lincRNA	Novel_lncRNA	chr15	4146503	4178005	+	2	745	77
LNC_001519	XLOC_056119	lincRNA	Novel_lncRNA	chr4	12542972	12555727	+	2	3842	175
LNC_001518	XLOC_056093	lincRNA	Novel_lncRNA	chr4	10615125	10620956	+	2	5651	107
LNC_001513	XLOC_056024	lincRNA	Novel_lncRNA	chr4	7192884	7195353	+	2	1975	224
LNC_001512	XLOC_055991	lincRNA	Novel_lncRNA	chr4	2301180	2302916	+	2	1483	181
LNC_001511	XLOC_055988	lincRNA	Novel_lncRNA	chr4	2264228	2266376	+	2	2053	159
LNC_001510	XLOC_055890	lincRNA	Novel_lncRNA	chr3	143971202	144010745	-	2	1542	156
LNC_001517	XLOC_056083	lincRNA	Novel_lncRNA	chr4	10575772	10580931	+	2	4834	131
LNC_001516	XLOC_056081	lincRNA	Novel_lncRNA	chr4	10548637	10563065	+	2	13379	153
LNC_001515	XLOC_056037	lincRNA	Novel_lncRNA	chr4	7529733	7539162	+	3	1094	135
LNC_001514	XLOC_056034	lincRNA	Novel_lncRNA	chr4	7521114	7522366	+	2	1144	119
LNC_002088	XLOC_081095	lincRNA	Novel_lncRNA	chrX	36268077	36319850	+	2	1275	98
LNC_002089	XLOC_081121	lincRNA	Novel_lncRNA	chrX	38997146	39000027	+	2	942	129
LNC_002084	XLOC_080920	lincRNA	Novel_lncRNA	chrX	28389269	28600911	+	8	1108	90
LNC_002085	XLOC_080920	lincRNA	Novel_lncRNA	chrX	28403728	28600911	+	6	710	87
LNC_002086	XLOC_080949	lincRNA	Novel_lncRNA	chrX	34378084	34413386	+	3	3279	103
LNC_002087	XLOC_080949	lincRNA	Novel_lncRNA	chrX	34778553	34857146	+	3	5225	222
LNC_002080	XLOC_080798	lincRNA	Novel_lncRNA	chrX	26338477	26344847	+	2	5268	108
LNC_002081	XLOC_080798	lincRNA	Novel_lncRNA	chrX	26338477	26365083	+	2	1316	108
LNC_002082	XLOC_080870	lincRNA	Novel_lncRNA	chrX	27513809	27520036	+	2	1706	109
LNC_002083	XLOC_080920	lincRNA	Novel_lncRNA	chrX	28389269	28591122	+	8	1274	101
LNC_001902	XLOC_073870	lincRNA	Novel_lncRNA	chr8	2016190	2024555	-	4	1031	178
LNC_000774	XLOC_029905	lincRNA	Novel_lncRNA	chr13	43450503	43455163	-	2	4570	136
LNC_000775	XLOC_029905	lincRNA	Novel_lncRNA	chr13	43450503	43455163	-	3	4087	125
LNC_000776	XLOC_029952	lincRNA	Novel_lncRNA	chr13	46179039	46212348	-	2	9136	141
LNC_000777	XLOC_029963	lincRNA	Novel_lncRNA	chr13	46441173	46444236	-	2	989	90
LNC_000770	XLOC_029838	lincRNA	Novel_lncRNA	chr13	38014273	38020533	-	3	1026	104
LNC_000771	XLOC_029838	lincRNA	Novel_lncRNA	chr13	38014273	38020542	-	2	906	126
LNC_000772	XLOC_029838	lincRNA	Novel_lncRNA	chr13	38015027	38020524	-	2	1892	145
LNC_000773	XLOC_029880	lincRNA	Novel_lncRNA	chr13	42768787	42778925	-	2	8252	163
LNC_001607	XLOC_060468	lincRNA	Novel_lncRNA	chr5	34526742	34533324	+	4	2967	82
LNC_001606	XLOC_060221	antisense_lncRNA	Novel_lncRNA	chr5	21406971	21438426	+	5	457	79
LNC_001605	XLOC_060057	lincRNA	Novel_lncRNA	chr5	16334621	16337736	+	2	2607	182
LNC_001604	XLOC_060024	lincRNA	Novel_lncRNA	chr5	14410641	14417936	+	3	563	96
LNC_000778	XLOC_029963	lincRNA	Novel_lncRNA	chr13	46441173	46444948	-	2	559	60
LNC_000779	XLOC_029990	lincRNA	Novel_lncRNA	chr13	47533201	47539498	-	2	5220	126
LNC_001601	XLOC_059953	lincRNA	Novel_lncRNA	chr5	10335787	10336877	+	2	802	88
LNC_001600	XLOC_059923	lincRNA	Novel_lncRNA	chr5	8594379	8599557	+	2	892	192
LNC_000488	XLOC_019324	lincRNA	Novel_lncRNA	chr1	309956484	309995802	-	2	1631	139
LNC_000489	XLOC_019372	lincRNA	Novel_lncRNA	chr1	312930422	312933430	-	2	999	109
LNC_000486	XLOC_019303	lincRNA	Novel_lncRNA	chr1	307525400	307533054	-	3	2177	240
LNC_000487	XLOC_019313	lincRNA	Novel_lncRNA	chr1	308428610	308429396	-	2	709	187
LNC_000484	XLOC_019303	lincRNA	Novel_lncRNA	chr1	307508087	307510587	-	3	1777	220
LNC_000485	XLOC_019303	lincRNA	Novel_lncRNA	chr1	307525400	307531171	-	2	5618	273
LNC_000482	XLOC_019168	lincRNA	Novel_lncRNA	chr1	299022510	299023164	-	2	312	103
LNC_000483	XLOC_019238	antisense_lncRNA	Novel_lncRNA	chr1	303063525	303076380	-	3	1238	108
LNC_000480	XLOC_019076	lincRNA	Novel_lncRNA	chr1	293414104	293416771	-	2	1734	132
LNC_000481	XLOC_019088	lincRNA	Novel_lncRNA	chr1	294033121	294036974	-	2	3645	328
LNC_001773	XLOC_067884	lincRNA	Novel_lncRNA	chr6	139106820	139114020	-	2	2976	133
LNC_001772	XLOC_067882	lincRNA	Novel_lncRNA	chr6	139103647	139105954	-	2	2150	113
LNC_001771	XLOC_067875	lincRNA	Novel_lncRNA	chr6	139089361	139131637	-	2	911	68
LNC_001770	XLOC_067804	lincRNA	Novel_lncRNA	chr6	137461655	137468202	-	2	5963	235
LNC_001777	XLOC_067941	lincRNA	Novel_lncRNA	chr6	143893600	143905637	-	2	3165	140
LNC_001776	XLOC_067936	lincRNA	Novel_lncRNA	chr6	143490444	143524182	-	3	4575	140
LNC_001775	XLOC_067936	lincRNA	Novel_lncRNA	chr6	143490444	143523792	-	2	6538	140
LNC_001774	XLOC_067884	lincRNA	Novel_lncRNA	chr6	139106820	139135871	-	2	1520	90
LNC_001779	XLOC_068014	lincRNA	Novel_lncRNA	chr6	144946739	144950380	-	2	1606	114
LNC_001778	XLOC_067988	lincRNA	Novel_lncRNA	chr6	144832173	144842275	-	2	10027	158
LNC_000392	XLOC_016195	lincRNA	Novel_lncRNA	chr1	39601859	39602355	-	2	259	80
LNC_000393	XLOC_016223	lincRNA	Novel_lncRNA	chr1	40041891	40069276	-	4	1104	91
LNC_000390	XLOC_016136	lincRNA	Novel_lncRNA	chr1	34141361	34162522	-	4	961	105
LNC_000391	XLOC_016141	lincRNA	Novel_lncRNA	chr1	34957587	34961690	-	2	2113	132
LNC_000396	XLOC_016235	lincRNA	Novel_lncRNA	chr1	40232061	40235598	-	3	1463	99
LNC_000397	XLOC_016284	lincRNA	Novel_lncRNA	chr1	41989858	42050635	-	3	2725	99
LNC_000394	XLOC_016223	lincRNA	Novel_lncRNA	chr1	40058783	40078133	-	3	783	81
LNC_000395	XLOC_016233	lincRNA	Novel_lncRNA	chr1	40176861	40179250	-	2	1366	105
LNC_000398	XLOC_016284	lincRNA	Novel_lncRNA	chr1	42007182	42050631	-	3	1689	93
LNC_000399	XLOC_016284	lincRNA	Novel_lncRNA	chr1	42007182	42050674	-	3	1490	93
LNC_000558	XLOC_021621	lincRNA	Novel_lncRNA	chr10	63085085	63097156	-	2	11874	175
LNC_000559	XLOC_021671	lincRNA	Novel_lncRNA	chr10	65712661	65718528	-	2	2350	154
LNC_000554	XLOC_021520	lincRNA	Novel_lncRNA	chr10	55982896	55992659	-	3	2718	95
LNC_000555	XLOC_021520	lincRNA	Novel_lncRNA	chr10	55987899	55992659	-	2	2550	95
LNC_000556	XLOC_021554	lincRNA	Novel_lncRNA	chr10	56589575	56593075	-	2	1440	65
LNC_000557	XLOC_021583	lincRNA	Novel_lncRNA	chr10	59908033	59920912	-	2	1869	181
LNC_000550	XLOC_021233	antisense_lncRNA	Novel_lncRNA	chr10	36167723	36241264	-	3	2145	235
LNC_000551	XLOC_021431	lincRNA	Novel_lncRNA	chr10	48027247	48030456	-	2	1115	86
LNC_000552	XLOC_021449	lincRNA	Novel_lncRNA	chr10	48592801	48598174	-	2	5227	114
LNC_000553	XLOC_021520	lincRNA	Novel_lncRNA	chr10	55982896	55992583	-	2	2562	86
LNC_002057	XLOC_080379	lincRNA	Novel_lncRNA	chr9	137759231	137767359	-	2	1941	123
LNC_002056	XLOC_080339	lincRNA	Novel_lncRNA	chr9	134630864	134633404	-	2	1568	105
LNC_002055	XLOC_080261	lincRNA	Novel_lncRNA	chr9	130949793	131005818	-	2	2195	114
LNC_001360	XLOC_051067	antisense_lncRNA	Novel_lncRNA	chr2	106214886	106220626	-	3	263	87
LNC_001361	XLOC_051072	antisense_lncRNA	Novel_lncRNA	chr2	107118112	107121155	-	3	679	73
LNC_001362	XLOC_051164	antisense_lncRNA	Novel_lncRNA	chr2	119084194	119135158	-	2	39580	162
LNC_001363	XLOC_051164	antisense_lncRNA	Novel_lncRNA	chr2	119084194	119135259	-	2	39659	162
LNC_001364	XLOC_051164	antisense_lncRNA	Novel_lncRNA	chr2	119084194	119135290	-	2	39461	162
LNC_001365	XLOC_051170	lincRNA	Novel_lncRNA	chr2	120047997	120061396	-	2	3206	97
LNC_001366	XLOC_051187	lincRNA	Novel_lncRNA	chr2	121582156	121635201	-	3	606	94
LNC_001367	XLOC_051187	lincRNA	Novel_lncRNA	chr2	121588217	121635170	-	2	420	92
LNC_001368	XLOC_051187	lincRNA	Novel_lncRNA	chr2	121620050	121635171	-	2	413	81
LNC_001369	XLOC_051187	lincRNA	Novel_lncRNA	chr2	121621116	121635171	-	2	396	82
LNC_002052	XLOC_080255	lincRNA	Novel_lncRNA	chr9	130008229	130011867	-	3	1407	94
LNC_001162	XLOC_042927	lincRNA	Novel_lncRNA	chr16	46061598	46071313	-	2	639	88
LNC_001163	XLOC_042939	lincRNA	Novel_lncRNA	chr16	46943753	46957453	-	4	2205	160
LNC_001160	XLOC_042911	lincRNA	Novel_lncRNA	chr16	42291762	42308537	-	3	1002	91
LNC_001161	XLOC_042915	lincRNA	Novel_lncRNA	chr16	42609785	42612979	-	2	2316	91
LNC_001166	XLOC_042939	lincRNA	Novel_lncRNA	chr16	46968638	46974745	-	2	911	74
LNC_001167	XLOC_042992	lincRNA	Novel_lncRNA	chr16	52489945	52493540	-	2	3294	162
LNC_001164	XLOC_042939	lincRNA	Novel_lncRNA	chr16	46946927	46974745	-	3	1409	109
LNC_001165	XLOC_042939	lincRNA	Novel_lncRNA	chr16	46956236	46974417	-	2	1230	129
LNC_001168	XLOC_043015	lincRNA	Novel_lncRNA	chr16	52848401	52865665	-	2	17175	160
LNC_001169	XLOC_043054	lincRNA	Novel_lncRNA	chr16	54939283	54940217	-	2	364	107
LNC_000169	XLOC_006811	lincRNA	Novel_lncRNA	GL895263.1	19678	38032	-	4	2035	88
LNC_000168	XLOC_006746	lincRNA	Novel_lncRNA	GL895253.2	49116	51849	+	2	2655	119
LNC_000165	XLOC_006641	lincRNA	Novel_lncRNA	GL895196.1	1080	9360	+	3	2304	92
LNC_000164	XLOC_006641	lincRNA	Novel_lncRNA	GL895196.1	1080	5354	+	2	2976	92
LNC_000167	XLOC_006715	lincRNA	Novel_lncRNA	GL895236.1	9519	16036	-	2	902	164
LNC_000166	XLOC_006641	lincRNA	Novel_lncRNA	GL895196.1	8001	9360	+	2	840	70
LNC_000161	XLOC_006464	lincRNA	Novel_lncRNA	GL895111.2	97903	102496	-	2	1254	101
LNC_000160	XLOC_006445	lincRNA	Novel_lncRNA	GL895110.2	195972	201748	-	2	5542	104
LNC_000163	XLOC_006585	lincRNA	Novel_lncRNA	GL895158.1	30472	42987	+	3	730	111
LNC_000162	XLOC_006464	lincRNA	Novel_lncRNA	GL895111.2	97903	102534	-	2	1278	101
LNC_001948	XLOC_075332	lincRNA	Novel_lncRNA	chr8	117993443	117994822	-	2	1212	78
LNC_001949	XLOC_075336	lincRNA	Novel_lncRNA	chr8	118004025	118010552	-	2	5711	106
LNC_001944	XLOC_075059	lincRNA	Novel_lncRNA	chr8	102148455	102182909	-	2	1415	69
LNC_001945	XLOC_075153	lincRNA	Novel_lncRNA	chr8	107779504	107781056	-	2	1387	93
LNC_001946	XLOC_075320	lincRNA	Novel_lncRNA	chr8	117741470	117743673	-	2	2060	75
LNC_001947	XLOC_075325	lincRNA	Novel_lncRNA	chr8	117758891	117763923	-	2	4751	86
LNC_001940	XLOC_075059	lincRNA	Novel_lncRNA	chr8	101965344	102182416	-	8	1164	93
LNC_001941	XLOC_075059	lincRNA	Novel_lncRNA	chr8	101965344	102182540	-	8	1037	99
LNC_001942	XLOC_075059	lincRNA	Novel_lncRNA	chr8	101971319	102182386	-	9	917	105
LNC_001943	XLOC_075059	lincRNA	Novel_lncRNA	chr8	101972805	102181784	-	8	972	150
LNC_000011	XLOC_000501	lincRNA	Novel_lncRNA	GL892477.1	95236	103076	+	3	496	97
LNC_000010	XLOC_000501	lincRNA	Novel_lncRNA	GL892477.1	95229	98349	+	2	875	97
LNC_000013	XLOC_000552	lincRNA	Novel_lncRNA	GL892517.1	20014	26821	-	2	1145	119
LNC_000012	XLOC_000552	lincRNA	Novel_lncRNA	GL892517.1	14481	20773	-	3	3539	148
LNC_000015	XLOC_000606	lincRNA	Novel_lncRNA	GL892554.1	782	4030	-	2	2360	132
LNC_000014	XLOC_000568	lincRNA	Novel_lncRNA	GL892541.1	1922	9455	+	2	634	104
LNC_000017	XLOC_000618	lincRNA	Novel_lncRNA	GL892564.1	2939	4108	+	2	1038	80
LNC_000016	XLOC_000606	lincRNA	Novel_lncRNA	GL892554.1	782	5402	-	3	2430	132
LNC_000019	XLOC_000721	lincRNA	Novel_lncRNA	GL892627.1	23952	34764	+	2	1616	158
LNC_000018	XLOC_000661	lincRNA	Novel_lncRNA	GL892597.1	1737	4052	-	2	2240	111
LNC_001388	XLOC_051942	lincRNA	Novel_lncRNA	chr3	8116822	8128356	+	2	8053	243
LNC_001389	XLOC_052015	lincRNA	Novel_lncRNA	chr3	11760082	11867902	+	5	701	102
LNC_001382	XLOC_051574	lincRNA	Novel_lncRNA	chr2	151406466	151552355	-	3	5773	132
LNC_001383	XLOC_051596	lincRNA	Novel_lncRNA	chr2	151575053	151620343	-	2	595	53
LNC_001380	XLOC_051425	antisense_lncRNA	Novel_lncRNA	chr2	140040900	140064250	-	4	1759	148
LNC_001381	XLOC_051522	antisense_lncRNA	Novel_lncRNA	chr2	148076162	148089118	-	3	1572	196
LNC_001386	XLOC_051760	lincRNA	Novel_lncRNA	chr3	79052	83992	+	2	3700	264
LNC_001387	XLOC_051797	antisense_lncRNA	Novel_lncRNA	chr3	2031610	2034791	+	2	1805	201
LNC_001384	XLOC_051759	lincRNA	Novel_lncRNA	chr3	39315	44099	+	2	3479	274
LNC_001385	XLOC_051759	lincRNA	Novel_lncRNA	chr3	39521	44099	+	2	3206	274
LNC_001961	XLOC_075642	lincRNA	Novel_lncRNA	chr8	135782050	135842205	-	3	57137	153
LNC_000833	XLOC_031584	lincRNA	Novel_lncRNA	chr13	143401539	143408383	-	2	6491	155
LNC_000832	XLOC_031506	lincRNA	Novel_lncRNA	chr13	136095387	136135762	-	5	842	59
LNC_000831	XLOC_031506	lincRNA	Novel_lncRNA	chr13	136087520	136135778	-	6	1631	69
LNC_000830	XLOC_031443	lincRNA	Novel_lncRNA	chr13	131181367	131186307	-	4	1718	127
LNC_000837	XLOC_031810	lincRNA	Novel_lncRNA	chr13	160993529	161023584	-	2	21392	141
LNC_000836	XLOC_031692	lincRNA	Novel_lncRNA	chr13	150890635	150996773	-	4	601	82
LNC_000835	XLOC_031692	lincRNA	Novel_lncRNA	chr13	150890635	150996698	-	5	617	117
LNC_000834	XLOC_031584	lincRNA	Novel_lncRNA	chr13	143401539	143408394	-	2	6469	155
LNC_000839	XLOC_031853	lincRNA	Novel_lncRNA	chr13	166882305	166892322	-	2	9786	122
LNC_000838	XLOC_031831	lincRNA	Novel_lncRNA	chr13	161927529	161930654	-	2	2987	135
LNC_000949	XLOC_036554	antisense_lncRNA	Novel_lncRNA	chr14	148205938	148219667	-	2	11805	158
LNC_000948	XLOC_036550	lincRNA	Novel_lncRNA	chr14	148133451	148134555	-	3	545	140
LNC_000947	XLOC_036532	lincRNA	Novel_lncRNA	chr14	147415161	147421630	-	3	766	101
LNC_000946	XLOC_036508	lincRNA	Novel_lncRNA	chr14	144113864	144118014	-	2	2343	97
LNC_000945	XLOC_036502	lincRNA	Novel_lncRNA	chr14	143730484	143736186	-	2	5489	146
LNC_000944	XLOC_036481	lincRNA	Novel_lncRNA	chr14	140488344	140491358	-	3	2705	149
LNC_000943	XLOC_036396	lincRNA	Novel_lncRNA	chr14	130589900	130592265	-	2	1008	124
LNC_000942	XLOC_036395	lincRNA	Novel_lncRNA	chr14	130373757	130510071	-	6	838	75
LNC_000941	XLOC_036343	lincRNA	Novel_lncRNA	chr14	128581024	129009422	-	6	663	80
LNC_000940	XLOC_036340	lincRNA	Novel_lncRNA	chr14	128454711	128466434	-	3	5683	185
LNC_001568	XLOC_058402	lincRNA	Novel_lncRNA	chr4	43627319	43632649	-	2	4665	152
LNC_001569	XLOC_058405	lincRNA	Novel_lncRNA	chr4	44536770	44541388	-	3	413	79
LNC_001566	XLOC_058352	lincRNA	Novel_lncRNA	chr4	37173903	37185415	-	2	8422	168
LNC_001567	XLOC_058402	lincRNA	Novel_lncRNA	chr4	43627319	43631974	-	2	4358	152
LNC_001564	XLOC_057951	lincRNA	Novel_lncRNA	chr4	11930221	11940847	-	3	2559	154
LNC_001565	XLOC_057951	lincRNA	Novel_lncRNA	chr4	11930221	11941330	-	3	2373	154
LNC_001562	XLOC_057916	lincRNA	Novel_lncRNA	chr4	2427626	2460196	-	2	10395	226
LNC_001563	XLOC_057950	lincRNA	Novel_lncRNA	chr4	11881898	11894024	-	2	3028	177
LNC_001560	XLOC_057894	lincRNA	Novel_lncRNA	chr4	1112119	1122560	-	2	1179	111
LNC_001561	XLOC_057916	lincRNA	Novel_lncRNA	chr4	2427626	2450018	-	2	12677	284
LNC_002093	XLOC_081495	lincRNA	Novel_lncRNA	chrX	77744534	77810113	+	3	335	39
LNC_002092	XLOC_081301	lincRNA	Novel_lncRNA	chrX	56828174	56831705	+	2	2404	151
LNC_002091	XLOC_081221	lincRNA	Novel_lncRNA	chrX	48759762	48784919	+	4	312	82
LNC_002090	XLOC_081209	antisense_lncRNA	Novel_lncRNA	chrX	48084942	48087894	+	2	2871	152
LNC_002097	XLOC_081656	lincRNA	Novel_lncRNA	chrX	98109188	98131018	+	4	6262	147
LNC_002096	XLOC_081656	lincRNA	Novel_lncRNA	chrX	98109188	98131018	+	4	6490	147
LNC_002095	XLOC_081609	lincRNA	Novel_lncRNA	chrX	97061005	97065489	+	2	3746	93
LNC_002094	XLOC_081495	lincRNA	Novel_lncRNA	chrX	77744540	77745373	+	2	523	55
LNC_002099	XLOC_081706	lincRNA	Novel_lncRNA	chrX	105337979	105348480	+	2	1021	160
LNC_002098	XLOC_081656	lincRNA	Novel_lncRNA	chrX	98123417	98131018	+	2	6154	147
LNC_001430	XLOC_053522	lincRNA	Novel_lncRNA	chr3	113107158	113129258	+	2	425	82
LNC_000769	XLOC_029838	lincRNA	Novel_lncRNA	chr13	38014273	38020533	-	2	900	124
LNC_000768	XLOC_029838	lincRNA	Novel_lncRNA	chr13	38014273	38020533	-	3	1017	101
LNC_001431	XLOC_053522	lincRNA	Novel_lncRNA	chr3	113107179	113129258	+	2	5729	103
LNC_000763	XLOC_029740	lincRNA	Novel_lncRNA	chr13	34400421	34404160	-	2	1763	182
LNC_000762	XLOC_029648	lincRNA	Novel_lncRNA	chr13	29398352	29408914	-	3	9539	185
LNC_000761	XLOC_029549	antisense_lncRNA	Novel_lncRNA	chr13	23392018	23538474	-	2	3102	131
LNC_000760	XLOC_029525	lincRNA	Novel_lncRNA	chr13	18888029	18893223	-	2	1809	102
LNC_000767	XLOC_029838	lincRNA	Novel_lncRNA	chr13	38014273	38020022	-	3	1218	100
LNC_000766	XLOC_029838	lincRNA	Novel_lncRNA	chr13	38014273	38017277	-	3	1108	104
LNC_000765	XLOC_029815	lincRNA	Novel_lncRNA	chr13	37411660	37415640	-	2	3857	282
LNC_000764	XLOC_029758	lincRNA	Novel_lncRNA	chr13	34944606	34956030	-	2	11350	119
LNC_001438	XLOC_053776	lincRNA	Novel_lncRNA	chr3	128197263	128214113	+	2	6462	119
LNC_001439	XLOC_053776	lincRNA	Novel_lncRNA	chr3	128197325	128214113	+	3	6495	119
LNC_001669	XLOC_063686	lincRNA	Novel_lncRNA	chr6	33042230	33065906	+	3	1671	113
LNC_000499	XLOC_019457	antisense_lncRNA	Novel_lncRNA	chr10	3305008	3309441	+	2	745	94
LNC_000498	XLOC_019453	lincRNA	Novel_lncRNA	chr10	3320124	3437081	+	5	1208	133
LNC_001668	XLOC_063630	lincRNA	Novel_lncRNA	chr6	28406467	28415475	+	2	8868	131
LNC_000495	XLOC_019453	antisense_lncRNA	Novel_lncRNA	chr10	2886320	3041253	+	4	453	60
LNC_000494	XLOC_019453	antisense_lncRNA	Novel_lncRNA	chr10	2866285	3041253	+	5	503	80
LNC_000497	XLOC_019453	antisense_lncRNA	Novel_lncRNA	chr10	2886400	2959385	+	5	722	110
LNC_000496	XLOC_019453	antisense_lncRNA	Novel_lncRNA	chr10	2886363	2957598	+	4	716	120
LNC_000491	XLOC_019453	antisense_lncRNA	Novel_lncRNA	chr10	2796591	3041253	+	8	1046	115
LNC_000490	XLOC_019453	antisense_lncRNA	Novel_lncRNA	chr10	2788092	3041253	+	7	806	115
LNC_000493	XLOC_019453	antisense_lncRNA	Novel_lncRNA	chr10	2821620	3041253	+	5	742	93
LNC_000492	XLOC_019453	antisense_lncRNA	Novel_lncRNA	chr10	2811298	3041253	+	6	845	115
LNC_001706	XLOC_065374	lincRNA	Novel_lncRNA	chr6	143776110	143778784	+	2	2028	176
LNC_001707	XLOC_065581	lincRNA	Novel_lncRNA	chr6	154304092	154317060	+	4	2694	180
LNC_001704	XLOC_065338	lincRNA	Novel_lncRNA	chr6	137560448	137588365	+	3	1002	91
LNC_001705	XLOC_065369	antisense_lncRNA	Novel_lncRNA	chr6	143584670	143598414	+	2	3703	92
LNC_001702	XLOC_065327	lincRNA	Novel_lncRNA	chr6	135832296	135898288	+	2	4264	136
LNC_001703	XLOC_065338	lincRNA	Novel_lncRNA	chr6	137537102	137585223	+	4	600	77
LNC_001700	XLOC_065204	lincRNA	Novel_lncRNA	chr6	128505491	128556278	+	3	576	74
LNC_001701	XLOC_065204	lincRNA	Novel_lncRNA	chr6	128505516	128554954	+	2	345	63
LNC_001708	XLOC_065581	lincRNA	Novel_lncRNA	chr6	154304093	154309752	+	2	1833	180
LNC_001709	XLOC_065581	lincRNA	Novel_lncRNA	chr6	154304093	154317060	+	4	2632	180
LNC_000381	XLOC_015879	lincRNA	Novel_lncRNA	chr1	18905287	18926225	-	2	20883	166
LNC_000380	XLOC_015855	lincRNA	Novel_lncRNA	chr1	17268224	17277329	-	2	8896	172
LNC_000383	XLOC_016006	lincRNA	Novel_lncRNA	chr1	24032889	24057859	-	2	14165	135
LNC_000382	XLOC_015974	lincRNA	Novel_lncRNA	chr1	21969387	21999892	-	3	868	105
LNC_000385	XLOC_016073	lincRNA	Novel_lncRNA	chr1	26960485	27087521	-	2	3418	104
LNC_000384	XLOC_016010	lincRNA	Novel_lncRNA	chr1	24083673	24087339	-	2	1913	89
LNC_000387	XLOC_016112	lincRNA	Novel_lncRNA	chr1	31631306	31637243	-	2	5269	155
LNC_000386	XLOC_016112	lincRNA	Novel_lncRNA	chr1	31631306	31637195	-	4	2210	146
LNC_000389	XLOC_016136	lincRNA	Novel_lncRNA	chr1	34141361	34151338	-	3	911	105
LNC_000388	XLOC_016136	lincRNA	Novel_lncRNA	chr1	34141361	34151073	-	2	972	98
LNC_001666	XLOC_063552	lincRNA	Novel_lncRNA	chr6	24227219	24233182	+	2	1569	74
LNC_000543	XLOC_020816	lincRNA	Novel_lncRNA	chr10	13676701	13687846	-	2	10926	133
LNC_000542	XLOC_020815	lincRNA	Novel_lncRNA	chr10	13671942	13676556	-	2	4457	114
LNC_001018	XLOC_038827	lincRNA	Novel_lncRNA	chr15	143461683	143477669	+	2	7536	102
LNC_001019	XLOC_038827	lincRNA	Novel_lncRNA	chr15	143461868	143477669	+	2	7817	102
LNC_000547	XLOC_021167	lincRNA	Novel_lncRNA	chr10	32682801	32705265	-	4	1498	104
LNC_000546	XLOC_021137	lincRNA	Novel_lncRNA	chr10	31417720	31420706	-	3	2216	122
LNC_000545	XLOC_021047	lincRNA	Novel_lncRNA	chr10	26414527	26423550	-	2	7086	160
LNC_000544	XLOC_020818	lincRNA	Novel_lncRNA	chr10	13696625	13723086	-	3	25425	169
LNC_001012	XLOC_038827	lincRNA	Novel_lncRNA	chr15	143400972	143404405	+	2	2920	116
LNC_001013	XLOC_038827	lincRNA	Novel_lncRNA	chr15	143400972	143404405	+	2	2923	117
LNC_001010	XLOC_038818	lincRNA	Novel_lncRNA	chr15	142244011	142249601	+	2	3005	101
LNC_001011	XLOC_038823	lincRNA	Novel_lncRNA	chr15	142703797	142735094	+	2	11942	179
LNC_001016	XLOC_038827	lincRNA	Novel_lncRNA	chr15	143401182	143437600	+	2	956	70
LNC_001017	XLOC_038827	lincRNA	Novel_lncRNA	chr15	143401244	143461604	+	2	438	66
LNC_001014	XLOC_038827	lincRNA	Novel_lncRNA	chr15	143400972	143461604	+	3	805	80
LNC_001015	XLOC_038827	lincRNA	Novel_lncRNA	chr15	143401134	143489645	+	2	558	70
LNC_001377	XLOC_051348	lincRNA	Novel_lncRNA	chr2	133243116	133253843	-	5	913	112
LNC_001376	XLOC_051330	lincRNA	Novel_lncRNA	chr2	130884194	130890669	-	3	3165	64
LNC_001375	XLOC_051326	lincRNA	Novel_lncRNA	chr2	130787469	130800454	-	2	1044	68
LNC_001374	XLOC_051291	lincRNA	Novel_lncRNA	chr2	126913293	126928938	-	4	897	149
LNC_001373	XLOC_051279	lincRNA	Novel_lncRNA	chr2	125577091	125582764	-	2	5624	126
LNC_001372	XLOC_051266	lincRNA	Novel_lncRNA	chr2	125557248	125567485	-	2	4261	155
LNC_001371	XLOC_051249	lincRNA	Novel_lncRNA	chr2	124787932	124806540	-	2	16464	124
LNC_001370	XLOC_051200	lincRNA	Novel_lncRNA	chr2	122546982	122563249	-	4	6186	136
LNC_001379	XLOC_051425	antisense_lncRNA	Novel_lncRNA	chr2	140040900	140064221	-	4	1718	175
LNC_001378	XLOC_051359	antisense_lncRNA	Novel_lncRNA	chr2	135844067	135880253	-	3	568	96
LNC_001171	XLOC_043085	lincRNA	Novel_lncRNA	chr16	55742959	55767868	-	4	3294	302
LNC_001170	XLOC_043080	lincRNA	Novel_lncRNA	chr16	55526635	55538203	-	2	9600	205
LNC_001173	XLOC_043345	lincRNA	Novel_lncRNA	chr16	70892920	70922752	-	2	26017	150
LNC_001172	XLOC_043203	lincRNA	Novel_lncRNA	chr16	62281452	62344347	-	2	1271	92
LNC_001175	XLOC_043481	lincRNA	Novel_lncRNA	chr16	78840504	78845949	-	2	4626	119
LNC_001174	XLOC_043468	lincRNA	Novel_lncRNA	chr16	77583191	77594791	-	2	2816	221
LNC_001177	XLOC_043492	lincRNA	Novel_lncRNA	chr16	80338702	80340333	-	2	1415	110
LNC_001176	XLOC_043481	lincRNA	Novel_lncRNA	chr16	78841071	78846703	-	2	1507	133
LNC_001179	XLOC_043617	lincRNA	Novel_lncRNA	chr17	10416592	10421455	+	2	452	146
LNC_001178	XLOC_043574	lincRNA	Novel_lncRNA	chr17	2876273	2893833	+	3	6331	127
LNC_000150	XLOC_005979	lincRNA	Novel_lncRNA	GL894891.1	7636	8763	+	2	1018	117
LNC_000151	XLOC_005979	lincRNA	Novel_lncRNA	GL894891.1	7654	9613	+	3	962	112
LNC_000152	XLOC_005979	lincRNA	Novel_lncRNA	GL894891.1	7666	9613	+	3	946	108
LNC_000153	XLOC_006106	lincRNA	Novel_lncRNA	GL894953.1	40172	47557	-	2	5170	128
LNC_000154	XLOC_006269	lincRNA	Novel_lncRNA	GL895033.1	75340	77886	-	2	2476	152
LNC_000155	XLOC_006362	lincRNA	Novel_lncRNA	GL895069.2	40329	61080	+	4	213	71
LNC_000156	XLOC_006403	lincRNA	Novel_lncRNA	GL895087.1	2391	2891	-	2	218	72
LNC_000157	XLOC_006429	lincRNA	Novel_lncRNA	GL895108.1	13977	25547	+	3	1688	117
LNC_000158	XLOC_006429	lincRNA	Novel_lncRNA	GL895108.1	14008	25547	+	2	1589	117
LNC_000159	XLOC_006438	lincRNA	Novel_lncRNA	GL895110.2	4557	5549	-	2	893	82
LNC_001953	XLOC_075371	lincRNA	Novel_lncRNA	chr8	120227772	120280689	-	5	3183	260
LNC_001952	XLOC_075371	lincRNA	Novel_lncRNA	chr8	120227772	120253110	-	4	3647	260
LNC_001951	XLOC_075368	lincRNA	Novel_lncRNA	chr8	119776488	119779714	-	2	2791	95
LNC_001950	XLOC_075341	lincRNA	Novel_lncRNA	chr8	118044902	118061688	-	2	11187	136
LNC_001957	XLOC_075579	lincRNA	Novel_lncRNA	chr8	134079778	134098246	-	2	18144	160
LNC_001956	XLOC_075570	lincRNA	Novel_lncRNA	chr8	133571442	133595497	-	2	23485	140
LNC_001955	XLOC_075465	lincRNA	Novel_lncRNA	chr8	126085463	126087367	-	2	1754	81
LNC_001954	XLOC_075431	lincRNA	Novel_lncRNA	chr8	123633100	123639988	-	4	1570	174
LNC_001959	XLOC_075635	lincRNA	Novel_lncRNA	chr8	135651776	135676911	-	2	24880	132
LNC_001958	XLOC_075630	lincRNA	Novel_lncRNA	chr8	135624356	135634545	-	2	9257	121
LNC_000024	XLOC_000799	lincRNA	Novel_lncRNA	GL892663.2	93094	95781	+	2	1031	49
LNC_000025	XLOC_000892	lincRNA	Novel_lncRNA	GL892730.2	161796	194605	-	3	656	73
LNC_000026	XLOC_000892	lincRNA	Novel_lncRNA	GL892730.2	176281	194612	-	3	974	87
LNC_000027	XLOC_000892	lincRNA	Novel_lncRNA	GL892730.2	182417	194714	-	2	1296	109
LNC_000020	XLOC_000721	lincRNA	Novel_lncRNA	GL892627.1	31328	34764	+	2	3177	158
LNC_000021	XLOC_000789	lincRNA	Novel_lncRNA	GL892663.2	42292	61061	+	2	5052	129
LNC_000022	XLOC_000799	lincRNA	Novel_lncRNA	GL892663.2	87515	95781	+	2	2896	79
LNC_000023	XLOC_000799	lincRNA	Novel_lncRNA	GL892663.2	89537	95781	+	2	939	49
LNC_000028	XLOC_000927	lincRNA	Novel_lncRNA	GL892761.1	18195	19572	-	2	663	119
LNC_000029	XLOC_001026	lincRNA	Novel_lncRNA	GL892808.2	165555	167323	-	2	1713	95
LNC_001399	XLOC_052262	lincRNA	Novel_lncRNA	chr3	24878078	24973915	+	2	1630	69
LNC_001398	XLOC_052159	lincRNA	Novel_lncRNA	chr3	17127442	17128538	+	2	605	65
LNC_001391	XLOC_052046	lincRNA	Novel_lncRNA	chr3	13639316	13649427	+	2	9532	122
LNC_001390	XLOC_052015	lincRNA	Novel_lncRNA	chr3	11760089	11803894	+	5	633	102
LNC_001393	XLOC_052105	lincRNA	Novel_lncRNA	chr3	14144000	14203261	+	2	3490	106
LNC_001392	XLOC_052067	lincRNA	Novel_lncRNA	chr3	13996281	14003788	+	2	7084	111
LNC_001395	XLOC_052122	lincRNA	Novel_lncRNA	chr3	14613393	14620091	+	2	6555	202
LNC_001394	XLOC_052105	lincRNA	Novel_lncRNA	chr3	14187171	14203261	+	2	4114	141
LNC_001397	XLOC_052133	lincRNA	Novel_lncRNA	chr3	15293385	15295453	+	2	1053	77
LNC_001396	XLOC_052122	lincRNA	Novel_lncRNA	chr3	14613398	14625419	+	3	11314	202
LNC_000846	XLOC_032337	lincRNA	Novel_lncRNA	chr13	199068086	199072292	-	2	3264	97
LNC_000847	XLOC_032437	lincRNA	Novel_lncRNA	chr13	210425116	210429018	-	2	1810	125
LNC_000844	XLOC_032148	lincRNA	Novel_lncRNA	chr13	188581756	188588769	-	2	1972	88
LNC_000845	XLOC_032264	lincRNA	Novel_lncRNA	chr13	190110001	190114423	-	2	4370	114
LNC_000842	XLOC_031957	lincRNA	Novel_lncRNA	chr13	175028839	175031924	-	2	3015	105
LNC_000843	XLOC_032148	lincRNA	Novel_lncRNA	chr13	188534921	188589698	-	3	3384	88
LNC_000840	XLOC_031867	lincRNA	Novel_lncRNA	chr13	168007787	168041524	-	2	563	154
LNC_000841	XLOC_031895	lincRNA	Novel_lncRNA	chr13	170396762	170403646	-	2	6102	119
LNC_000541	XLOC_020777	lincRNA	Novel_lncRNA	chr10	12630040	12641310	-	2	1162	115
LNC_000848	XLOC_032516	antisense_lncRNA	Novel_lncRNA	chr13	216908813	216919200	-	2	9111	307
LNC_000849	XLOC_032516	antisense_lncRNA	Novel_lncRNA	chr13	216908813	216919234	-	2	10019	307
LNC_000540	XLOC_020749	lincRNA	Novel_lncRNA	chr10	11427892	11430514	-	2	1336	118
LNC_002054	XLOC_080261	antisense_lncRNA	Novel_lncRNA	chr9	130818446	130858943	-	7	748	117
LNC_000549	XLOC_021233	antisense_lncRNA	Novel_lncRNA	chr10	36167723	36240843	-	2	1648	115
LNC_000548	XLOC_021185	lincRNA	Novel_lncRNA	chr10	34424749	34458780	-	4	2532	102
LNC_001579	XLOC_058689	lincRNA	Novel_lncRNA	chr4	77322699	77405634	-	3	13054	122
LNC_001578	XLOC_058638	lincRNA	Novel_lncRNA	chr4	75637858	75678620	-	2	5208	154
LNC_001575	XLOC_058588	lincRNA	Novel_lncRNA	chr4	70659031	70666721	-	2	5798	116
LNC_001574	XLOC_058588	lincRNA	Novel_lncRNA	chr4	70659031	70665816	-	2	4664	116
LNC_001577	XLOC_058638	lincRNA	Novel_lncRNA	chr4	75580316	75598154	-	3	9728	157
LNC_001576	XLOC_058588	lincRNA	Novel_lncRNA	chr4	70659031	70666725	-	3	4940	113
LNC_001571	XLOC_058537	lincRNA	Novel_lncRNA	chr4	64286257	64298728	-	3	6194	131
LNC_001570	XLOC_058427	lincRNA	Novel_lncRNA	chr4	46361226	46366400	-	2	4444	146
LNC_001573	XLOC_058566	lincRNA	Novel_lncRNA	chr4	69414084	69416915	-	2	1201	98
LNC_001572	XLOC_058562	lincRNA	Novel_lncRNA	chr4	67859080	67873801	-	2	9853	135
LNC_002051	XLOC_080182	lincRNA	Novel_lncRNA	chr9	125653972	125666272	-	2	838	97
LNC_000718	XLOC_028007	lincRNA	Novel_lncRNA	chr13	122833732	122836703	+	2	2219	95
LNC_000719	XLOC_028018	lincRNA	Novel_lncRNA	chr13	124150591	124159561	+	3	471	84
LNC_000716	XLOC_027904	lincRNA	Novel_lncRNA	chr13	120290089	120293148	+	3	2813	131
LNC_000717	XLOC_027918	lincRNA	Novel_lncRNA	chr13	121209941	121221945	+	2	11841	131
LNC_000714	XLOC_027882	lincRNA	Novel_lncRNA	chr13	119616512	119618146	+	2	1045	113
LNC_000715	XLOC_027904	lincRNA	Novel_lncRNA	chr13	120287729	120291652	+	2	589	94
LNC_000712	XLOC_027792	lincRNA	Novel_lncRNA	chr13	113234521	113259504	+	4	1623	116
LNC_000713	XLOC_027870	lincRNA	Novel_lncRNA	chr13	119587724	119619193	+	2	3092	91
LNC_000710	XLOC_027675	lincRNA	Novel_lncRNA	chr13	101092475	101094477	+	3	1073	111
LNC_000711	XLOC_027675	lincRNA	Novel_lncRNA	chr13	101092495	101094477	+	3	1245	86
LNC_002050	XLOC_080165	lincRNA	Novel_lncRNA	chr9	123791635	123878733	-	3	1566	72
LNC_000622	XLOC_023648	lincRNA	Novel_lncRNA	chr11	53581814	53584425	-	2	1648	90
LNC_000623	XLOC_023714	lincRNA	Novel_lncRNA	chr11	66400205	66402979	-	2	515	58
LNC_000620	XLOC_023643	lincRNA	Novel_lncRNA	chr11	52489240	52493143	-	3	350	105
LNC_000621	XLOC_023643	lincRNA	Novel_lncRNA	chr11	52489240	52493753	-	3	724	111
LNC_000626	XLOC_023896	lincRNA	Novel_lncRNA	chr11	82710195	82714255	-	2	3915	91
LNC_000627	XLOC_023914	lincRNA	Novel_lncRNA	chr11	84483330	84493911	-	2	10456	186
LNC_000624	XLOC_023729	lincRNA	Novel_lncRNA	chr11	69066002	69079573	-	2	11932	131
LNC_000625	XLOC_023758	lincRNA	Novel_lncRNA	chr11	73739312	73755178	-	2	15689	209
LNC_000628	XLOC_023967	lincRNA	Novel_lncRNA	chr12	697353	698180	+	2	496	81
LNC_000629	XLOC_023989	lincRNA	Novel_lncRNA	chr12	1263086	1269388	+	2	1137	158
LNC_001715	XLOC_065650	lincRNA	Novel_lncRNA	chr6	372969	378652	-	2	1446	149
LNC_001714	XLOC_065650	lincRNA	Novel_lncRNA	chr6	372969	378652	-	2	1447	149
LNC_001717	XLOC_065662	lincRNA	Novel_lncRNA	chr6	728928	732673	-	3	3248	215
LNC_001716	XLOC_065650	lincRNA	Novel_lncRNA	chr6	372969	378654	-	2	1451	149
LNC_001711	XLOC_065581	lincRNA	Novel_lncRNA	chr6	154313455	154318339	+	3	1169	167
LNC_001710	XLOC_065581	lincRNA	Novel_lncRNA	chr6	154304157	154317060	+	4	1524	100
LNC_001713	XLOC_065650	lincRNA	Novel_lncRNA	chr6	372969	378652	-	2	1452	149
LNC_001712	XLOC_065630	lincRNA	Novel_lncRNA	chr6	156357982	156360456	+	2	1173	122
LNC_001719	XLOC_065701	lincRNA	Novel_lncRNA	chr6	1574024	1577206	-	2	2615	263
LNC_001718	XLOC_065678	antisense_lncRNA	Novel_lncRNA	chr6	1076871	1085600	-	2	8587	195
LNC_000536	XLOC_020530	lincRNA	Novel_lncRNA	chr10	776835	904642	-	5	538	107
LNC_000537	XLOC_020612	lincRNA	Novel_lncRNA	chr10	2431468	2434141	-	2	660	119
LNC_000534	XLOC_020530	lincRNA	Novel_lncRNA	chr10	717207	1032033	-	3	2948	124
LNC_000535	XLOC_020530	lincRNA	Novel_lncRNA	chr10	764916	883914	-	4	831	92
LNC_000532	XLOC_020477	lincRNA	Novel_lncRNA	chr10	75603645	75613050	+	2	980	121
LNC_000533	XLOC_020486	lincRNA	Novel_lncRNA	chr10	75813895	75814818	+	2	654	84
LNC_000530	XLOC_020463	lincRNA	Novel_lncRNA	chr10	73397956	73404967	+	3	1261	155
LNC_000531	XLOC_020463	lincRNA	Novel_lncRNA	chr10	73397956	73414277	+	3	9353	241
LNC_001001	XLOC_038510	antisense_lncRNA	Novel_lncRNA	chr15	116768488	116858359	+	4	988	115
LNC_001000	XLOC_038476	lincRNA	Novel_lncRNA	chr15	113465046	113471604	+	2	5691	137
LNC_001003	XLOC_038630	lincRNA	Novel_lncRNA	chr15	122430524	122433562	+	2	1134	105
LNC_001002	XLOC_038578	lincRNA	Novel_lncRNA	chr15	119558284	119564097	+	3	1355	85
LNC_001005	XLOC_038645	lincRNA	Novel_lncRNA	chr15	124893272	124924947	+	3	2088	92
LNC_001004	XLOC_038645	lincRNA	Novel_lncRNA	chr15	124893222	124923094	+	3	17821	120
LNC_000538	XLOC_020618	lincRNA	Novel_lncRNA	chr10	5587380	5601416	-	6	2167	103
LNC_000539	XLOC_020749	lincRNA	Novel_lncRNA	chr10	11391758	11430498	-	2	798	107
LNC_001144	XLOC_042299	lincRNA	Novel_lncRNA	chr16	85616436	85622914	+	2	6207	269
LNC_001145	XLOC_042310	lincRNA	Novel_lncRNA	chr16	5	16122	-	2	9660	289
LNC_001146	XLOC_042359	lincRNA	Novel_lncRNA	chr16	3727329	3736184	-	2	3341	152
LNC_001147	XLOC_042359	lincRNA	Novel_lncRNA	chr16	3727329	3736617	-	4	3772	152
LNC_001140	XLOC_042236	lincRNA	Novel_lncRNA	chr16	78815024	78816411	+	2	1056	101
LNC_001141	XLOC_042249	lincRNA	Novel_lncRNA	chr16	79998740	80004215	+	2	4904	122
LNC_001142	XLOC_042296	lincRNA	Novel_lncRNA	chr16	84369844	84372748	+	2	2326	191
LNC_001143	XLOC_042299	lincRNA	Novel_lncRNA	chr16	85616436	85622914	+	2	6336	269
LNC_000442	XLOC_017756	lincRNA	Novel_lncRNA	chr1	172092732	172095862	-	2	1531	124
LNC_000443	XLOC_017777	lincRNA	Novel_lncRNA	chr1	176329893	176331103	-	3	541	78
LNC_000440	XLOC_017732	lincRNA	Novel_lncRNA	chr1	168966128	168979327	-	5	6028	141
LNC_000441	XLOC_017743	lincRNA	Novel_lncRNA	chr1	169433256	169451969	-	2	8277	158
LNC_000446	XLOC_017844	lincRNA	Novel_lncRNA	chr1	180082540	180083304	-	2	564	87
LNC_000447	XLOC_017977	lincRNA	Novel_lncRNA	chr1	191167983	191193038	-	2	2991	115
LNC_000444	XLOC_017822	lincRNA	Novel_lncRNA	chr1	177381466	177385704	-	2	3875	94
LNC_000445	XLOC_017829	lincRNA	Novel_lncRNA	chr1	179134260	179184852	-	4	25038	161
LNC_000147	XLOC_005817	lincRNA	Novel_lncRNA	GL894800.1	1455	52593	-	2	1901	210
LNC_000146	XLOC_005817	lincRNA	Novel_lncRNA	GL894800.1	1455	50086	-	2	1808	210
LNC_000145	XLOC_005817	lincRNA	Novel_lncRNA	GL894800.1	1455	18639	-	3	1960	210
LNC_000144	XLOC_005817	lincRNA	Novel_lncRNA	GL894800.1	1455	17482	-	2	3234	224
LNC_000143	XLOC_005765	lincRNA	Novel_lncRNA	GL894782.1	6	744	+	2	602	53
LNC_000142	XLOC_005744	lincRNA	Novel_lncRNA	GL894776.2	6234	7811	-	2	1525	131
LNC_000141	XLOC_005721	lincRNA	Novel_lncRNA	GL894755.1	7145	8215	-	2	1019	164
LNC_000140	XLOC_005721	lincRNA	Novel_lncRNA	GL894755.1	7145	8214	-	2	1018	164
LNC_000149	XLOC_005951	lincRNA	Novel_lncRNA	GL894868.1	7743	14398	+	2	6299	102
LNC_000148	XLOC_005928	lincRNA	Novel_lncRNA	GL894854.1	1592	4190	-	2	2527	125
LNC_001618	XLOC_061080	lincRNA	Novel_lncRNA	chr5	77196879	77214271	+	2	2434	93
LNC_001619	XLOC_061128	lincRNA	Novel_lncRNA	chr5	80188944	80220541	+	4	1317	110
LNC_001926	XLOC_074770	lincRNA	Novel_lncRNA	chr8	73478031	73485224	-	2	6148	134
LNC_001927	XLOC_074827	lincRNA	Novel_lncRNA	chr8	77322054	77325726	-	3	1400	156
LNC_001924	XLOC_074743	lincRNA	Novel_lncRNA	chr8	71755507	71806814	-	3	28566	139
LNC_001925	XLOC_074743	lincRNA	Novel_lncRNA	chr8	71755507	71806814	-	2	29177	186
LNC_001922	XLOC_074743	lincRNA	Novel_lncRNA	chr8	71747309	71806814	-	4	3247	145
LNC_001923	XLOC_074743	lincRNA	Novel_lncRNA	chr8	71752258	71806814	-	4	3239	160
LNC_001920	XLOC_074682	lincRNA	Novel_lncRNA	chr8	63825083	63886533	-	4	20974	130
LNC_001921	XLOC_074682	lincRNA	Novel_lncRNA	chr8	63914264	63932222	-	2	17323	110
LNC_001928	XLOC_074859	lincRNA	Novel_lncRNA	chr8	79572271	79596813	-	3	6847	191
LNC_001929	XLOC_074859	lincRNA	Novel_lncRNA	chr8	79572271	79600656	-	2	11131	191
LNC_001610	XLOC_060564	lincRNA	Novel_lncRNA	chr5	43163220	43168711	+	2	5049	122
LNC_000039	XLOC_001466	lincRNA	Novel_lncRNA	GL893009.1	66246	108913	+	7	862	92
LNC_000038	XLOC_001466	lincRNA	Novel_lncRNA	GL893009.1	66246	93855	+	5	785	92
LNC_001611	XLOC_060763	lincRNA	Novel_lncRNA	chr5	63826780	63837445	+	3	5054	205
LNC_000033	XLOC_001034	antisense_lncRNA	Novel_lncRNA	GL892813.1	30332	38850	+	4	1491	152
LNC_000032	XLOC_001034	antisense_lncRNA	Novel_lncRNA	GL892813.1	30332	38850	+	4	1145	145
LNC_000031	XLOC_001034	antisense_lncRNA	Novel_lncRNA	GL892813.1	30332	35622	+	2	1382	152
LNC_000030	XLOC_001034	antisense_lncRNA	Novel_lncRNA	GL892813.1	30332	31088	+	2	525	135
LNC_000037	XLOC_001422	lincRNA	Novel_lncRNA	GL893000.2	191129	202261	+	2	753	109
LNC_000036	XLOC_001293	lincRNA	Novel_lncRNA	GL892916.1	27757	28584	-	2	760	102
LNC_000035	XLOC_001286	lincRNA	Novel_lncRNA	GL892915.1	21448	27893	-	2	2281	130
LNC_000034	XLOC_001034	antisense_lncRNA	Novel_lncRNA	GL892813.1	34250	38850	+	3	1482	142
LNC_001812	XLOC_070177	lincRNA	Novel_lncRNA	chr7	4220192	4247700	-	3	16294	166
LNC_001813	XLOC_070307	lincRNA	Novel_lncRNA	chr7	17804753	17827302	-	2	22462	183
LNC_001810	XLOC_070119	lincRNA	Novel_lncRNA	chr7	134694268	134707361	+	3	3439	117
LNC_001811	XLOC_070136	lincRNA	Novel_lncRNA	chr7	1751719	1756541	-	2	2990	211
LNC_001816	XLOC_070551	lincRNA	Novel_lncRNA	chr7	29616417	29636531	-	2	19967	125
LNC_001817	XLOC_070626	lincRNA	Novel_lncRNA	chr7	34540954	34542446	-	2	1172	125
LNC_001814	XLOC_070370	lincRNA	Novel_lncRNA	chr7	22878314	22887126	-	2	654	69
LNC_001815	XLOC_070488	lincRNA	Novel_lncRNA	chr7	27066235	27097117	-	3	2102	135
LNC_001818	XLOC_070642	lincRNA	Novel_lncRNA	chr7	35314923	35324287	-	2	9087	151
LNC_001819	XLOC_070648	lincRNA	Novel_lncRNA	chr7	36079901	36083299	-	2	433	133
LNC_002077	XLOC_080747	lincRNA	Novel_lncRNA	chrX	22682688	22783116	+	7	1384	123
LNC_002076	XLOC_080747	lincRNA	Novel_lncRNA	chrX	22682624	22816168	+	9	1253	117
LNC_002072	XLOC_080567	lincRNA	Novel_lncRNA	chrX	3906028	3927444	+	2	19661	270
LNC_000855	XLOC_032581	lincRNA	Novel_lncRNA	chr14	1588260	1597157	+	3	1569	153
LNC_000854	XLOC_032565	lincRNA	Novel_lncRNA	chr14	460247	465551	+	2	3512	136
LNC_000857	XLOC_032609	lincRNA	Novel_lncRNA	chr14	1924674	2020289	+	2	3951	105
LNC_000856	XLOC_032587	lincRNA	Novel_lncRNA	chr14	1712413	1717549	+	2	3846	126
LNC_000851	XLOC_032516	antisense_lncRNA	Novel_lncRNA	chr13	216908813	216919433	-	3	8941	307
LNC_000850	XLOC_032516	antisense_lncRNA	Novel_lncRNA	chr13	216908813	216919371	-	2	8683	307
LNC_000853	XLOC_032563	lincRNA	Novel_lncRNA	chr14	440608	444170	+	2	2919	119
LNC_000852	XLOC_032519	lincRNA	Novel_lncRNA	chr13	217020445	217021595	-	3	756	172
LNC_000859	XLOC_032680	lincRNA	Novel_lncRNA	chr14	11232530	11247345	+	2	1686	125
LNC_000858	XLOC_032667	lincRNA	Novel_lncRNA	chr14	10742458	10749957	+	2	1038	100
LNC_001540	XLOC_056988	lincRNA	Novel_lncRNA	chr4	94907102	94959788	+	2	782	121
LNC_001541	XLOC_056988	lincRNA	Novel_lncRNA	chr4	94907132	94912089	+	2	2378	151
LNC_001542	XLOC_056988	lincRNA	Novel_lncRNA	chr4	94907192	94959788	+	3	958	78
LNC_001543	XLOC_056988	lincRNA	Novel_lncRNA	chr4	94924480	94959788	+	2	531	74
LNC_001544	XLOC_057113	lincRNA	Novel_lncRNA	chr4	101958596	101959732	+	2	559	170
LNC_001545	XLOC_057155	antisense_lncRNA	Novel_lncRNA	chr4	103593598	103597819	+	2	2074	161
LNC_001546	XLOC_057161	lincRNA	Novel_lncRNA	chr4	103684660	103690533	+	2	1200	97
LNC_001547	XLOC_057217	antisense_lncRNA	Novel_lncRNA	chr4	106759401	106761696	+	2	1998	198
LNC_001548	XLOC_057387	lincRNA	Novel_lncRNA	chr4	117990705	117994758	+	2	1739	142
LNC_001549	XLOC_057439	lincRNA	Novel_lncRNA	chr4	121846159	121849624	+	2	2432	133
LNC_002043	XLOC_079651	lincRNA	Novel_lncRNA	chr9	93095581	93098908	-	2	2891	116
LNC_002044	XLOC_079753	lincRNA	Novel_lncRNA	chr9	103627193	103649755	-	2	928	71
LNC_000709	XLOC_027508	lincRNA	Novel_lncRNA	chr13	92539432	92549220	+	2	6414	121
LNC_000708	XLOC_027477	lincRNA	Novel_lncRNA	chr13	90037086	90039515	+	2	2338	95
LNC_000705	XLOC_027128	lincRNA	Novel_lncRNA	chr13	66680133	66704995	+	3	23973	188
LNC_000704	XLOC_027106	lincRNA	Novel_lncRNA	chr13	60692169	60701783	+	2	2354	162
LNC_000707	XLOC_027338	lincRNA	Novel_lncRNA	chr13	81870645	81878111	+	2	7350	116
LNC_000706	XLOC_027131	lincRNA	Novel_lncRNA	chr13	66764717	66775325	+	2	10211	156
LNC_000701	XLOC_027093	lincRNA	Novel_lncRNA	chr13	58349098	58385912	+	2	6222	102
LNC_000700	XLOC_027012	antisense_lncRNA	Novel_lncRNA	chr13	49987785	49993153	+	2	5284	109
LNC_000703	XLOC_027099	lincRNA	Novel_lncRNA	chr13	59738475	59743971	+	2	5227	162
LNC_000702	XLOC_027093	lincRNA	Novel_lncRNA	chr13	58367548	58385912	+	2	5304	97
LNC_002045	XLOC_079754	lincRNA	Novel_lncRNA	chr9	103820006	103942862	-	3	606	54
LNC_001496	XLOC_055760	lincRNA	Novel_lncRNA	chr3	125609599	125611523	-	2	1707	315
LNC_001497	XLOC_055770	antisense_lncRNA	Novel_lncRNA	chr3	127049236	127542492	-	7	1028	92
LNC_001494	XLOC_055651	lincRNA	Novel_lncRNA	chr3	118267287	118269645	-	2	965	94
LNC_001495	XLOC_055729	lincRNA	Novel_lncRNA	chr3	121511263	121515533	-	2	3465	148
LNC_001492	XLOC_055614	lincRNA	Novel_lncRNA	chr3	114294713	114304354	-	2	4340	86
LNC_001493	XLOC_055648	lincRNA	Novel_lncRNA	chr3	118020804	118023228	-	2	2124	112
LNC_001490	XLOC_055471	lincRNA	Novel_lncRNA	chr3	101876671	101881387	-	2	3586	91
LNC_001491	XLOC_055595	lincRNA	Novel_lncRNA	chr3	110174733	110176307	-	2	804	123
LNC_001498	XLOC_055770	antisense_lncRNA	Novel_lncRNA	chr3	127277895	127542508	-	5	520	92
LNC_001499	XLOC_055801	lincRNA	Novel_lncRNA	chr3	131343069	131409069	-	2	9237	114
LNC_001870	XLOC_072887	antisense_lncRNA	Novel_lncRNA	chr8	69894842	69907077	+	2	11607	141
LNC_001871	XLOC_072887	antisense_lncRNA	Novel_lncRNA	chr8	69894870	69910949	+	2	960	72
LNC_002047	XLOC_080125	lincRNA	Novel_lncRNA	chr9	123369292	123568366	-	3	10794	129
LNC_001872	XLOC_072912	lincRNA	Novel_lncRNA	chr8	71515733	71520973	+	2	1185	106
LNC_000631	XLOC_024141	lincRNA	Novel_lncRNA	chr12	8891991	8925492	+	2	746	154
LNC_000630	XLOC_024023	lincRNA	Novel_lncRNA	chr12	2655535	2656913	+	2	1286	216
LNC_000633	XLOC_024149	lincRNA	Novel_lncRNA	chr12	11264214	11296636	+	4	340	112
LNC_000632	XLOC_024147	lincRNA	Novel_lncRNA	chr12	9885309	10094423	+	5	594	111
LNC_000635	XLOC_024149	lincRNA	Novel_lncRNA	chr12	11264214	11313184	+	4	296	98
LNC_000634	XLOC_024149	lincRNA	Novel_lncRNA	chr12	11264214	11305115	+	4	396	131
LNC_000637	XLOC_024177	lincRNA	Novel_lncRNA	chr12	13702812	13705073	+	2	1617	136
LNC_000636	XLOC_024149	lincRNA	Novel_lncRNA	chr12	11264214	11313566	+	4	675	135
LNC_000639	XLOC_024371	lincRNA	Novel_lncRNA	chr12	22518615	22523263	+	2	3632	124
LNC_000638	XLOC_024350	antisense_lncRNA	Novel_lncRNA	chr12	21842926	21845892	+	2	2597	116
LNC_001722	XLOC_066009	lincRNA	Novel_lncRNA	chr6	14864336	14881978	-	2	5331	90
LNC_001723	XLOC_066030	lincRNA	Novel_lncRNA	chr6	15546634	15726928	-	3	2365	115
LNC_001724	XLOC_066030	lincRNA	Novel_lncRNA	chr6	15546634	15726934	-	2	2292	115
LNC_001725	XLOC_066076	lincRNA	Novel_lncRNA	chr6	15599288	15602810	-	2	3365	137
LNC_001726	XLOC_066125	lincRNA	Novel_lncRNA	chr6	16005149	16062747	-	3	285	95
LNC_001727	XLOC_066177	lincRNA	Novel_lncRNA	chr6	21832200	21833829	-	2	1471	61
LNC_001876	XLOC_073039	lincRNA	Novel_lncRNA	chr8	82262130	82283081	+	2	731	179
LNC_001877	XLOC_073055	lincRNA	Novel_lncRNA	chr8	82676380	82695302	+	2	17968	182
LNC_001879	XLOC_073186	lincRNA	Novel_lncRNA	chr8	90851024	90863748	+	4	1129	104
LNC_000525	XLOC_020410	lincRNA	Novel_lncRNA	chr10	70048379	70051782	+	2	3348	138
LNC_000524	XLOC_020400	lincRNA	Novel_lncRNA	chr10	67297632	67298218	+	2	516	115
LNC_000527	XLOC_020454	lincRNA	Novel_lncRNA	chr10	72244487	72252539	+	2	1602	120
LNC_000526	XLOC_020433	lincRNA	Novel_lncRNA	chr10	71450255	71454367	+	2	2893	184
LNC_001038	XLOC_039377	antisense_lncRNA	Novel_lncRNA	chr15	19135809	19139325	-	2	929	84
LNC_001039	XLOC_039426	lincRNA	Novel_lncRNA	chr15	22710228	22725130	-	2	13813	165
LNC_000523	XLOC_020383	lincRNA	Novel_lncRNA	chr10	66918693	66933664	+	2	13406	154
LNC_000522	XLOC_020329	lincRNA	Novel_lncRNA	chr10	64123861	64125328	+	2	967	99
LNC_001034	XLOC_039225	lincRNA	Novel_lncRNA	chr15	4722656	4868030	-	3	886	83
LNC_001035	XLOC_039225	lincRNA	Novel_lncRNA	chr15	4846232	4864728	-	3	808	103
LNC_001036	XLOC_039225	lincRNA	Novel_lncRNA	chr15	4860280	4864707	-	3	1446	103
LNC_001037	XLOC_039268	lincRNA	Novel_lncRNA	chr15	8209021	8217605	-	3	4183	93
LNC_001030	XLOC_039191	lincRNA	Novel_lncRNA	chr15	3245686	3250370	-	2	2824	123
LNC_000528	XLOC_020463	lincRNA	Novel_lncRNA	chr10	73397913	73418371	+	5	3656	169
LNC_001032	XLOC_039225	lincRNA	Novel_lncRNA	chr15	4722656	4864581	-	2	1108	121
LNC_001033	XLOC_039225	lincRNA	Novel_lncRNA	chr15	4722656	4864707	-	3	1409	103
LNC_001159	XLOC_042817	lincRNA	Novel_lncRNA	chr16	41201497	41222962	-	2	21152	147
LNC_001158	XLOC_042740	lincRNA	Novel_lncRNA	chr16	35761541	35784656	-	2	875	125
LNC_001153	XLOC_042560	lincRNA	Novel_lncRNA	chr16	21922772	21944644	-	8	1559	92
LNC_001152	XLOC_042547	lincRNA	Novel_lncRNA	chr16	20852731	20931073	-	2	400	108
LNC_001151	XLOC_042517	lincRNA	Novel_lncRNA	chr16	18728577	18741880	-	4	1519	116
LNC_001150	XLOC_042517	lincRNA	Novel_lncRNA	chr16	18728577	18741880	-	3	1438	98
LNC_001157	XLOC_042740	lincRNA	Novel_lncRNA	chr16	35761541	35764238	-	2	893	125
LNC_001156	XLOC_042693	lincRNA	Novel_lncRNA	chr16	35227156	35245058	-	2	931	89
LNC_001155	XLOC_042686	lincRNA	Novel_lncRNA	chr16	35666652	35679642	-	2	7862	206
LNC_001154	XLOC_042658	lincRNA	Novel_lncRNA	chr16	30710064	30768968	-	3	1542	142
LNC_000459	XLOC_018463	antisense_lncRNA	Novel_lncRNA	chr1	242465856	242534648	-	4	966	108
LNC_000458	XLOC_018445	lincRNA	Novel_lncRNA	chr1	238959829	238972899	-	2	12835	133
LNC_000451	XLOC_018110	lincRNA	Novel_lncRNA	chr1	204885664	204886178	-	2	307	81
LNC_000450	XLOC_018071	lincRNA	Novel_lncRNA	chr1	200772505	200773731	-	2	933	74
LNC_000453	XLOC_018298	antisense_lncRNA	Novel_lncRNA	chr1	224788037	224792316	-	2	3950	120
LNC_000452	XLOC_018244	lincRNA	Novel_lncRNA	chr1	214474530	214479914	-	2	4572	108
LNC_000455	XLOC_018314	lincRNA	Novel_lncRNA	chr1	226995905	226998019	-	2	1174	87
LNC_000454	XLOC_018301	antisense_lncRNA	Novel_lncRNA	chr1	225026319	225050090	-	2	4045	122
LNC_000457	XLOC_018407	lincRNA	Novel_lncRNA	chr1	232991075	233000180	-	2	8250	131
LNC_000456	XLOC_018323	lincRNA	Novel_lncRNA	chr1	227933700	227953045	-	2	18561	133
LNC_001874	XLOC_072974	lincRNA	Novel_lncRNA	chr8	77312609	77314626	+	2	1731	101
LNC_001935	XLOC_074975	lincRNA	Novel_lncRNA	chr8	88102006	88104259	-	2	1069	104
LNC_001934	XLOC_074961	lincRNA	Novel_lncRNA	chr8	86350338	86354861	-	2	3434	187
LNC_001937	XLOC_075007	lincRNA	Novel_lncRNA	chr8	90233245	90243748	-	2	10359	164
LNC_001936	XLOC_074980	lincRNA	Novel_lncRNA	chr8	88284321	88301444	-	2	3574	138
LNC_001931	XLOC_074859	lincRNA	Novel_lncRNA	chr8	79572271	79623386	-	4	7724	191
LNC_001930	XLOC_074859	lincRNA	Novel_lncRNA	chr8	79572271	79608502	-	3	7798	191
LNC_001933	XLOC_074860	lincRNA	Novel_lncRNA	chr8	79579549	79580920	-	2	729	134
LNC_001932	XLOC_074859	lincRNA	Novel_lncRNA	chr8	79720242	79730270	-	3	2294	127
LNC_001939	XLOC_075059	lincRNA	Novel_lncRNA	chr8	101936357	102181723	-	8	1487	132
LNC_001938	XLOC_075038	lincRNA	Novel_lncRNA	chr8	93791009	93797047	-	2	757	75
LNC_000048	XLOC_001613	lincRNA	Novel_lncRNA	GL893087.1	25809	32891	+	2	1215	151
LNC_000049	XLOC_001721	lincRNA	Novel_lncRNA	GL893138.2	12831	15495	-	2	2189	136
LNC_000046	XLOC_001590	lincRNA	Novel_lncRNA	GL893074.1	4322	4859	+	2	461	94
LNC_000047	XLOC_001591	lincRNA	Novel_lncRNA	GL893074.1	7335	7830	+	2	442	81
LNC_000044	XLOC_001553	lincRNA	Novel_lncRNA	GL893064.1	17460	42188	-	8	1898	116
LNC_000045	XLOC_001583	lincRNA	Novel_lncRNA	GL893071.1	3751	4950	-	2	1047	127
LNC_000042	XLOC_001553	lincRNA	Novel_lncRNA	GL893064.1	3090	42188	-	8	3717	116
LNC_000043	XLOC_001553	lincRNA	Novel_lncRNA	GL893064.1	17460	29839	-	7	3239	116
LNC_000040	XLOC_001466	lincRNA	Novel_lncRNA	GL893009.1	66249	96074	+	5	1192	122
LNC_000041	XLOC_001471	antisense_lncRNA	Novel_lncRNA	GL893010.2	1632	11025	-	2	962	126
LNC_000288	XLOC_012120	lincRNA	Novel_lncRNA	chr1	9946755	9949243	+	3	1169	115
LNC_000289	XLOC_012174	lincRNA	Novel_lncRNA	chr1	13193634	13214543	+	2	1199	93
LNC_000280	XLOC_011791	lincRNA	Novel_lncRNA	JH118983.1	10812	36393	-	4	630	91
LNC_000281	XLOC_011791	lincRNA	Novel_lncRNA	JH118983.1	20984	36404	-	4	933	95
LNC_000282	XLOC_011791	lincRNA	Novel_lncRNA	JH118983.1	20984	36945	-	4	676	95
LNC_000283	XLOC_012038	lincRNA	Novel_lncRNA	chr1	4354653	4356222	+	2	1387	100
LNC_000284	XLOC_012043	lincRNA	Novel_lncRNA	chr1	4490813	4494249	+	2	3135	136
LNC_000285	XLOC_012043	lincRNA	Novel_lncRNA	chr1	4490870	4495318	+	2	1046	95
LNC_000286	XLOC_012114	lincRNA	Novel_lncRNA	chr1	9542610	9544627	+	2	1098	109
LNC_000287	XLOC_012115	lincRNA	Novel_lncRNA	chr1	9675162	9679700	+	2	3110	173
LNC_001801	XLOC_069601	lincRNA	Novel_lncRNA	chr7	91065163	91100763	+	2	1808	90
LNC_001800	XLOC_069485	antisense_lncRNA	Novel_lncRNA	chr7	82386150	82413944	+	2	1948	194
LNC_001803	XLOC_069744	lincRNA	Novel_lncRNA	chr7	98811969	98815655	+	2	1676	151
LNC_001802	XLOC_069739	lincRNA	Novel_lncRNA	chr7	98637958	98640052	+	2	1061	140
LNC_001805	XLOC_069862	lincRNA	Novel_lncRNA	chr7	106155187	106157468	+	2	2123	166
LNC_001804	XLOC_069817	lincRNA	Novel_lncRNA	chr7	102791987	102824042	+	2	1726	89
LNC_001807	XLOC_070081	lincRNA	Novel_lncRNA	chr7	132002924	132003895	+	2	868	152
LNC_001806	XLOC_069960	lincRNA	Novel_lncRNA	chr7	120774037	120777364	+	2	1162	177
LNC_001809	XLOC_070119	lincRNA	Novel_lncRNA	chr7	134680819	134707361	+	2	16860	175
LNC_001808	XLOC_070091	lincRNA	Novel_lncRNA	chr7	132194927	132195871	+	2	854	94
LNC_001867	XLOC_072836	lincRNA	Novel_lncRNA	chr8	61525367	61528094	+	2	1607	123
LNC_001866	XLOC_072805	lincRNA	Novel_lncRNA	chr8	61337191	61360196	+	3	1556	102
LNC_000198	XLOC_008013	lincRNA	Novel_lncRNA	GL895985.1	6889	9099	-	2	334	89
LNC_000199	XLOC_008148	lincRNA	Novel_lncRNA	GL896062.2	80623	85137	-	2	3899	185
LNC_000194	XLOC_007797	lincRNA	Novel_lncRNA	GL895864.2	154059	154517	-	2	386	117
LNC_000195	XLOC_007912	lincRNA	Novel_lncRNA	GL895941.1	9803	17254	+	2	1514	119
LNC_000196	XLOC_007927	lincRNA	Novel_lncRNA	GL895945.1	11822	14995	+	2	1727	288
LNC_000197	XLOC_007927	lincRNA	Novel_lncRNA	GL895945.1	11971	19580	+	3	989	146
LNC_000190	XLOC_007500	lincRNA	Novel_lncRNA	GL895666.1	7786	9107	+	2	889	142
LNC_000191	XLOC_007518	lincRNA	Novel_lncRNA	GL895676.1	30361	30874	+	2	452	70
LNC_000192	XLOC_007545	lincRNA	Novel_lncRNA	GL895699.1	1327	4435	-	2	1394	96
LNC_000193	XLOC_007640	lincRNA	Novel_lncRNA	GL895773.1	28072	31622	-	2	3463	96
LNC_001865	XLOC_072805	lincRNA	Novel_lncRNA	chr8	61320074	61360196	+	4	1316	102
LNC_000994	XLOC_038128	lincRNA	Novel_lncRNA	chr15	91891641	91927118	+	3	893	100
LNC_000995	XLOC_038133	antisense_lncRNA	Novel_lncRNA	chr15	92905652	92913788	+	3	1324	78
LNC_000996	XLOC_038158	lincRNA	Novel_lncRNA	chr15	95568826	95865221	+	4	659	78
LNC_000997	XLOC_038158	lincRNA	Novel_lncRNA	chr15	95568914	95856848	+	3	950	78
LNC_000990	XLOC_037947	lincRNA	Novel_lncRNA	chr15	81451243	81483849	+	2	417	97
LNC_000991	XLOC_037956	lincRNA	Novel_lncRNA	chr15	82841361	82860925	+	3	3853	95
LNC_000992	XLOC_038068	lincRNA	Novel_lncRNA	chr15	88038338	88049894	+	4	949	67
LNC_000993	XLOC_038112	lincRNA	Novel_lncRNA	chr15	91005100	91012038	+	2	6619	157
LNC_000998	XLOC_038312	lincRNA	Novel_lncRNA	chr15	105561726	105566107	+	2	353	48
LNC_000999	XLOC_038318	lincRNA	Novel_lncRNA	chr15	105742472	105767904	+	2	2144	105
LNC_001557	XLOC_057829	lincRNA	Novel_lncRNA	chr4	142915857	142924331	+	2	7456	287
LNC_001556	XLOC_057808	antisense_lncRNA	Novel_lncRNA	chr4	142211017	142214570	+	2	971	104
LNC_001555	XLOC_057801	antisense_lncRNA	Novel_lncRNA	chr4	142104240	142129790	+	2	1592	116
LNC_001554	XLOC_057750	lincRNA	Novel_lncRNA	chr4	139785138	139793501	+	2	1025	167
LNC_001553	XLOC_057691	lincRNA	Novel_lncRNA	chr4	136938818	136948199	+	2	7132	180
LNC_001552	XLOC_057621	lincRNA	Novel_lncRNA	chr4	130148772	130152250	+	2	1129	170
LNC_001551	XLOC_057607	lincRNA	Novel_lncRNA	chr4	130064935	130067219	+	2	1971	57
LNC_001550	XLOC_057439	lincRNA	Novel_lncRNA	chr4	121846179	121849624	+	2	3135	133
LNC_001559	XLOC_057842	lincRNA	Novel_lncRNA	chr4	143123105	143130012	+	2	6627	165
LNC_001558	XLOC_057837	lincRNA	Novel_lncRNA	chr4	142977772	142979188	+	2	1068	117
LNC_000868	XLOC_033279	lincRNA	Novel_lncRNA	chr14	55363316	55370904	+	2	7514	108
LNC_000869	XLOC_033281	lincRNA	Novel_lncRNA	chr14	55472501	55481616	+	2	5407	122
LNC_000860	XLOC_032744	lincRNA	Novel_lncRNA	chr14	18305152	18409526	+	3	1041	165
LNC_000861	XLOC_032745	lincRNA	Novel_lncRNA	chr14	18725099	18769605	+	3	2070	86
LNC_000862	XLOC_032824	lincRNA	Novel_lncRNA	chr14	31624869	31641505	+	2	12824	165
LNC_000863	XLOC_032859	antisense_lncRNA	Novel_lncRNA	chr14	33231523	33243167	+	2	1250	179
LNC_000864	XLOC_032895	lincRNA	Novel_lncRNA	chr14	38319876	38339541	+	2	2600	131
LNC_000865	XLOC_032997	lincRNA	Novel_lncRNA	chr14	38466230	38478137	+	3	11037	110
LNC_000866	XLOC_033021	lincRNA	Novel_lncRNA	chr14	39897557	39907282	+	3	740	86
LNC_000867	XLOC_033264	lincRNA	Novel_lncRNA	chr14	55030228	55034525	+	2	2165	152
LNC_000730	XLOC_028417	lincRNA	Novel_lncRNA	chr13	150482723	150486547	+	2	2903	96
LNC_000731	XLOC_028434	lincRNA	Novel_lncRNA	chr13	153249311	153253551	+	2	3301	98
LNC_000732	XLOC_028543	antisense_lncRNA	Novel_lncRNA	chr13	155883241	155909536	+	4	2298	123
LNC_000733	XLOC_028585	lincRNA	Novel_lncRNA	chr13	160895998	160902730	+	2	5003	112
LNC_000734	XLOC_028588	lincRNA	Novel_lncRNA	chr13	161123374	161129839	+	3	708	81
LNC_000735	XLOC_028595	lincRNA	Novel_lncRNA	chr13	161277239	161279637	+	2	954	115
LNC_000736	XLOC_028595	lincRNA	Novel_lncRNA	chr13	161330398	161380422	+	4	3921	99
LNC_000737	XLOC_028595	lincRNA	Novel_lncRNA	chr13	161341674	161346415	+	3	4426	93
LNC_000738	XLOC_028682	lincRNA	Novel_lncRNA	chr13	161992217	161993941	+	2	1251	80
LNC_000739	XLOC_028686	lincRNA	Novel_lncRNA	chr13	162043425	162218711	+	5	1156	86
LNC_001485	XLOC_055336	lincRNA	Novel_lncRNA	chr3	94255413	94335438	-	3	952	86
LNC_001484	XLOC_055228	lincRNA	Novel_lncRNA	chr3	90438411	90446430	-	3	6369	128
LNC_001487	XLOC_055431	lincRNA	Novel_lncRNA	chr3	100931092	100945854	-	2	3126	186
LNC_001486	XLOC_055336	lincRNA	Novel_lncRNA	chr3	94312355	94335426	-	2	636	62
LNC_001481	XLOC_055164	lincRNA	Novel_lncRNA	chr3	88923508	88929795	-	4	940	112
LNC_001480	XLOC_055072	antisense_lncRNA	Novel_lncRNA	chr3	80434909	80443385	-	3	4165	126
LNC_001483	XLOC_055228	lincRNA	Novel_lncRNA	chr3	90438411	90446430	-	2	7921	111
LNC_001482	XLOC_055228	lincRNA	Novel_lncRNA	chr3	90438411	90446426	-	3	5650	117
LNC_001489	XLOC_055469	lincRNA	Novel_lncRNA	chr3	101853692	101866627	-	2	10226	102
LNC_001488	XLOC_055461	lincRNA	Novel_lncRNA	chr3	101778046	101780396	-	2	717	119
LNC_002078	XLOC_080747	lincRNA	Novel_lncRNA	chrX	22682693	22779749	+	8	1038	117
LNC_000604	XLOC_023051	lincRNA	Novel_lncRNA	chr11	9604659	9618272	-	3	9961	134
LNC_000605	XLOC_023118	lincRNA	Novel_lncRNA	chr11	9878017	9894915	-	2	3429	199
LNC_000606	XLOC_023162	lincRNA	Novel_lncRNA	chr11	11008748	11038524	-	2	21166	173
LNC_000607	XLOC_023162	lincRNA	Novel_lncRNA	chr11	11053112	11075387	-	2	17627	154
LNC_000600	XLOC_022973	lincRNA	Novel_lncRNA	chr11	6179323	6181226	-	2	1626	113
LNC_000601	XLOC_023015	lincRNA	Novel_lncRNA	chr11	6925363	6930348	-	2	4125	166
LNC_000602	XLOC_023015	lincRNA	Novel_lncRNA	chr11	6925363	6934013	-	3	5865	237
LNC_000603	XLOC_023021	lincRNA	Novel_lncRNA	chr11	7328597	7336731	-	2	7474	162
LNC_001737	XLOC_066609	antisense_lncRNA	Novel_lncRNA	chr6	49782470	49790161	-	2	7093	198
LNC_001736	XLOC_066578	antisense_lncRNA	Novel_lncRNA	chr6	48145415	48162373	-	2	5629	105
LNC_001735	XLOC_066577	antisense_lncRNA	Novel_lncRNA	chr6	48141177	48168701	-	2	1074	116
LNC_001734	XLOC_066466	antisense_lncRNA	Novel_lncRNA	chr6	44193368	44199724	-	2	2344	200
LNC_000608	XLOC_023162	lincRNA	Novel_lncRNA	chr11	11053112	11075387	-	2	20733	205
LNC_000609	XLOC_023219	lincRNA	Novel_lncRNA	chr11	12647492	12649161	-	2	1442	85
LNC_001731	XLOC_066362	antisense_lncRNA	Novel_lncRNA	chr6	40390119	40394275	-	2	3509	220
LNC_001730	XLOC_066321	lincRNA	Novel_lncRNA	chr6	37093742	37142293	-	5	694	91
LNC_000518	XLOC_020049	lincRNA	Novel_lncRNA	chr10	46803280	46806984	+	2	1437	183
LNC_000519	XLOC_020051	lincRNA	Novel_lncRNA	chr10	47289779	47293505	+	2	1056	140
LNC_000510	XLOC_019530	lincRNA	Novel_lncRNA	chr10	13217705	13232374	+	2	11812	150
LNC_000511	XLOC_019578	lincRNA	Novel_lncRNA	chr10	16141743	16177528	+	3	2969	94
LNC_000512	XLOC_019578	lincRNA	Novel_lncRNA	chr10	16172520	16177528	+	3	3388	94
LNC_000513	XLOC_019608	lincRNA	Novel_lncRNA	chr10	19479297	19482501	+	2	1907	135
LNC_000514	XLOC_019724	lincRNA	Novel_lncRNA	chr10	29048590	29056284	+	2	6045	219
LNC_000515	XLOC_020023	lincRNA	Novel_lncRNA	chr10	45525707	45598879	+	3	1391	154
LNC_000516	XLOC_020023	lincRNA	Novel_lncRNA	chr10	45525884	45598879	+	3	1211	154
LNC_000517	XLOC_020039	lincRNA	Novel_lncRNA	chr10	46370614	46372780	+	2	1827	79
LNC_001023	XLOC_038841	lincRNA	Novel_lncRNA	chr15	143498934	143502767	+	2	3642	116
LNC_001022	XLOC_038827	lincRNA	Novel_lncRNA	chr15	143489718	143495524	+	2	4709	198
LNC_001021	XLOC_038827	lincRNA	Novel_lncRNA	chr15	143461922	143477669	+	2	15049	158
LNC_001020	XLOC_038827	lincRNA	Novel_lncRNA	chr15	143461886	143495524	+	2	4980	198
LNC_001027	XLOC_039177	lincRNA	Novel_lncRNA	chr15	1860161	1866377	-	2	5839	97
LNC_001026	XLOC_039166	lincRNA	Novel_lncRNA	chr15	1809226	1812958	-	2	2613	96
LNC_001025	XLOC_039088	lincRNA	Novel_lncRNA	chr15	1043559	1055542	-	2	1208	96
LNC_001024	XLOC_038894	lincRNA	Novel_lncRNA	chr15	147037029	147049918	+	3	6671	219
LNC_001029	XLOC_039191	lincRNA	Novel_lncRNA	chr15	3245686	3250345	-	2	4126	123
LNC_001028	XLOC_039185	lincRNA	Novel_lncRNA	chr15	1926992	1931210	-	2	1132	125
LNC_002074	XLOC_080576	lincRNA	Novel_lncRNA	chrX	6136585	6138250	+	2	1073	149
LNC_001128	XLOC_041874	lincRNA	Novel_lncRNA	chr16	55136063	55141285	+	2	261	58
LNC_001129	XLOC_041883	lincRNA	Novel_lncRNA	chr16	55878102	55881354	+	2	2117	158
LNC_001126	XLOC_041873	lincRNA	Novel_lncRNA	chr16	54996855	55013134	+	3	15776	238
LNC_001127	XLOC_041873	lincRNA	Novel_lncRNA	chr16	54996898	55013980	+	3	656	78
LNC_001124	XLOC_041826	lincRNA	Novel_lncRNA	chr16	48903011	48904493	+	2	1288	112
LNC_001125	XLOC_041861	lincRNA	Novel_lncRNA	chr16	52888124	52908577	+	2	13608	185
LNC_001122	XLOC_041808	lincRNA	Novel_lncRNA	chr16	48838912	48849100	+	2	2402	107
LNC_001123	XLOC_041808	lincRNA	Novel_lncRNA	chr16	48845608	48849100	+	2	2160	98
LNC_001120	XLOC_041755	lincRNA	Novel_lncRNA	chr16	46192286	46229646	+	2	1244	94
LNC_001121	XLOC_041755	lincRNA	Novel_lncRNA	chr16	46192496	46251194	+	3	891	97
LNC_000468	XLOC_018519	lincRNA	Novel_lncRNA	chr1	245726419	245794888	-	8	1921	119
LNC_000469	XLOC_018659	lincRNA	Novel_lncRNA	chr1	257490734	257527037	-	2	35592	152
LNC_000464	XLOC_018519	lincRNA	Novel_lncRNA	chr1	245726419	245756914	-	8	2158	123
LNC_000465	XLOC_018519	lincRNA	Novel_lncRNA	chr1	245726419	245756933	-	7	2082	123
LNC_000466	XLOC_018519	lincRNA	Novel_lncRNA	chr1	245726419	245756933	-	8	2186	123
LNC_000467	XLOC_018519	lincRNA	Novel_lncRNA	chr1	245726419	245756945	-	8	2112	107
LNC_000460	XLOC_018515	lincRNA	Novel_lncRNA	chr1	245704179	245708664	-	2	438	47
LNC_000461	XLOC_018519	lincRNA	Novel_lncRNA	chr1	245726419	245740792	-	5	1551	119
LNC_000462	XLOC_018519	lincRNA	Novel_lncRNA	chr1	245726419	245740950	-	5	1947	119
LNC_000463	XLOC_018519	lincRNA	Novel_lncRNA	chr1	245726419	245756841	-	6	1655	119
LNC_001232	XLOC_045876	lincRNA	Novel_lncRNA	chr18	54768946	54770386	+	2	861	136
LNC_001233	XLOC_045889	antisense_lncRNA	Novel_lncRNA	chr18	55377178	55380787	+	2	3443	184
LNC_001230	XLOC_045832	antisense_lncRNA	Novel_lncRNA	chr18	50836967	50843480	+	2	2944	113
LNC_001231	XLOC_045876	lincRNA	Novel_lncRNA	chr18	54768817	54770386	+	2	823	136
LNC_001236	XLOC_045941	lincRNA	Novel_lncRNA	chr18	59858193	59871795	+	2	13511	195
LNC_001237	XLOC_045941	lincRNA	Novel_lncRNA	chr18	59858211	59871795	+	2	11414	195
LNC_001234	XLOC_045889	antisense_lncRNA	Novel_lncRNA	chr18	55377891	55380787	+	2	2733	184
LNC_001235	XLOC_045905	lincRNA	Novel_lncRNA	chr18	55951191	55959795	+	2	1165	105
LNC_001238	XLOC_045948	lincRNA	Novel_lncRNA	chr18	60240534	60242391	+	2	1590	165
LNC_001239	XLOC_045999	lincRNA	Novel_lncRNA	chr18	863543	866685	-	4	1112	125
LNC_000059	XLOC_001971	lincRNA	Novel_lncRNA	GL893226.1	35371	70566	+	2	3798	105
LNC_000058	XLOC_001971	lincRNA	Novel_lncRNA	GL893226.1	35173	71374	+	4	1726	154
LNC_000055	XLOC_001869	lincRNA	Novel_lncRNA	GL893186.1	30502	35023	+	2	4460	111
LNC_000054	XLOC_001869	lincRNA	Novel_lncRNA	GL893186.1	30502	35023	+	2	4454	111
LNC_000057	XLOC_001971	lincRNA	Novel_lncRNA	GL893226.1	32419	37524	+	2	2071	96
LNC_000056	XLOC_001965	lincRNA	Novel_lncRNA	GL893222.2	279609	281394	-	2	1559	126
LNC_000051	XLOC_001752	lincRNA	Novel_lncRNA	GL893150.1	26332	119950	+	6	1657	127
LNC_000050	XLOC_001747	lincRNA	Novel_lncRNA	GL893149.1	12944	16379	-	2	2811	151
LNC_000053	XLOC_001857	lincRNA	Novel_lncRNA	GL893186.1	6024	7594	+	2	1512	83
LNC_000052	XLOC_001857	lincRNA	Novel_lncRNA	GL893186.1	5317	7594	+	2	2219	83
LNC_000299	XLOC_012657	antisense_lncRNA	Novel_lncRNA	chr1	43809596	43967143	+	6	2346	131
LNC_000298	XLOC_012657	lincRNA	Novel_lncRNA	chr1	43809596	43873827	+	3	9775	156
LNC_000297	XLOC_012551	lincRNA	Novel_lncRNA	chr1	39796431	39846645	+	3	6319	114
LNC_000296	XLOC_012551	lincRNA	Novel_lncRNA	chr1	39787233	39812436	+	3	12041	286
LNC_000295	XLOC_012460	lincRNA	Novel_lncRNA	chr1	31451595	31458096	+	2	974	148
LNC_000294	XLOC_012369	lincRNA	Novel_lncRNA	chr1	26320481	26498869	+	4	683	105
LNC_000293	XLOC_012369	lincRNA	Novel_lncRNA	chr1	26320063	26512464	+	4	1889	114
LNC_000292	XLOC_012294	lincRNA	Novel_lncRNA	chr1	23465171	23467097	+	2	1485	121
LNC_000291	XLOC_012207	lincRNA	Novel_lncRNA	chr1	14167615	14170394	+	2	1552	103
LNC_000290	XLOC_012187	lincRNA	Novel_lncRNA	chr1	13766198	13776039	+	2	9687	147
LNC_001834	XLOC_071494	lincRNA	Novel_lncRNA	chr7	96178484	96185931	-	2	3560	202
LNC_001835	XLOC_071550	lincRNA	Novel_lncRNA	chr7	102837210	102849338	-	2	12041	301
LNC_001836	XLOC_071593	lincRNA	Novel_lncRNA	chr7	105219812	105231584	-	2	1164	107
LNC_001837	XLOC_071593	lincRNA	Novel_lncRNA	chr7	105229180	105233078	-	3	1677	119
LNC_001830	XLOC_071423	lincRNA	Novel_lncRNA	chr7	91524389	91528532	-	2	1352	126
LNC_001831	XLOC_071466	lincRNA	Novel_lncRNA	chr7	93886227	93896563	-	5	2900	103
LNC_001832	XLOC_071466	lincRNA	Novel_lncRNA	chr7	93886227	93896838	-	6	2726	95
LNC_001833	XLOC_071466	lincRNA	Novel_lncRNA	chr7	93886227	93947412	-	7	2802	95
LNC_001838	XLOC_071724	lincRNA	Novel_lncRNA	chr7	114074921	114182631	-	4	553	51
LNC_001839	XLOC_071724	lincRNA	Novel_lncRNA	chr7	114111009	114182631	-	2	1147	58
LNC_001216	XLOC_045257	lincRNA	Novel_lncRNA	chr18	6204777	6211579	+	2	1397	215
LNC_001217	XLOC_045263	lincRNA	Novel_lncRNA	chr18	6323720	6326336	+	2	1304	150
LNC_000183	XLOC_007333	lincRNA	Novel_lncRNA	GL895557.1	1	1301	+	2	1225	139
LNC_000182	XLOC_007314	lincRNA	Novel_lncRNA	GL895527.2	8286	10826	+	2	1842	125
LNC_000181	XLOC_007251	lincRNA	Novel_lncRNA	GL895483.1	2422	4154	-	2	1041	69
LNC_000180	XLOC_007222	antisense_lncRNA	Novel_lncRNA	GL895469.1	7827	12961	+	2	983	82
LNC_000187	XLOC_007464	lincRNA	Novel_lncRNA	GL895648.1	3728	5339	+	2	1494	108
LNC_000186	XLOC_007351	lincRNA	Novel_lncRNA	GL895563.1	44618	78358	-	5	1081	163
LNC_000185	XLOC_007333	lincRNA	Novel_lncRNA	GL895557.1	1	1301	+	2	1221	170
LNC_000184	XLOC_007333	lincRNA	Novel_lncRNA	GL895557.1	1	1301	+	2	1224	171
LNC_001900	XLOC_073793	lincRNA	Novel_lncRNA	chr8	145301318	145306405	+	3	1813	201
LNC_001901	XLOC_073870	lincRNA	Novel_lncRNA	chr8	2016190	2024542	-	3	822	124
LNC_000189	XLOC_007464	lincRNA	Novel_lncRNA	GL895648.1	3728	23144	+	2	2186	137
LNC_000188	XLOC_007464	lincRNA	Novel_lncRNA	GL895648.1	3728	9041	+	2	2924	180
LNC_001904	XLOC_073870	lincRNA	Novel_lncRNA	chr8	2020373	2024535	-	2	723	128
LNC_001905	XLOC_073870	lincRNA	Novel_lncRNA	chr8	2021779	2024555	-	3	2139	212
LNC_001906	XLOC_073955	lincRNA	Novel_lncRNA	chr8	12177019	12179847	-	2	2677	97
LNC_001907	XLOC_074045	lincRNA	Novel_lncRNA	chr8	16888569	16892837	-	2	4191	126
LNC_001739	XLOC_066756	antisense_lncRNA	Novel_lncRNA	chr6	55972639	56001105	-	4	4036	130
LNC_001218	XLOC_045313	antisense_lncRNA	Novel_lncRNA	chr18	8467161	8493109	+	4	2225	119
LNC_001738	XLOC_066754	lincRNA	Novel_lncRNA	chr6	55957657	55963264	-	2	5453	156
LNC_001219	XLOC_045313	antisense_lncRNA	Novel_lncRNA	chr18	8469309	8493109	+	4	2255	119
LNC_000989	XLOC_037898	lincRNA	Novel_lncRNA	chr15	74350365	74384695	+	2	916	64
LNC_000988	XLOC_037784	lincRNA	Novel_lncRNA	chr15	63342296	63365488	+	2	2155	130
LNC_000983	XLOC_037784	lincRNA	Novel_lncRNA	chr15	63311591	63365488	+	2	2169	130
LNC_000982	XLOC_037766	lincRNA	Novel_lncRNA	chr15	63096997	63115726	+	3	3753	101
LNC_000981	XLOC_037760	lincRNA	Novel_lncRNA	chr15	61920857	61941908	+	2	18241	145
LNC_000980	XLOC_037727	lincRNA	Novel_lncRNA	chr15	59651229	59691598	+	4	1940	106
LNC_000987	XLOC_037784	lincRNA	Novel_lncRNA	chr15	63330923	63368679	+	4	1770	130
LNC_000986	XLOC_037784	lincRNA	Novel_lncRNA	chr15	63330882	63368679	+	3	1757	130
LNC_000985	XLOC_037784	lincRNA	Novel_lncRNA	chr15	63330868	63368679	+	3	1772	130
LNC_000984	XLOC_037784	lincRNA	Novel_lncRNA	chr15	63330549	63368679	+	4	2215	130
LNC_002013	XLOC_078371	lincRNA	Novel_lncRNA	chr9	8099686	8107714	-	2	3040	114
LNC_002012	XLOC_078133	lincRNA	Novel_lncRNA	chr9	153576248	153580965	+	2	4541	165
LNC_002011	XLOC_078133	lincRNA	Novel_lncRNA	chr9	153576248	153580965	+	2	4543	165
LNC_002010	XLOC_078128	lincRNA	Novel_lncRNA	chr9	153388968	153408061	+	2	3431	151
LNC_002017	XLOC_078544	lincRNA	Novel_lncRNA	chr9	19239025	19247709	-	2	6482	130
LNC_002016	XLOC_078516	lincRNA	Novel_lncRNA	chr9	15077629	15082941	-	2	1270	81
LNC_002015	XLOC_078443	lincRNA	Novel_lncRNA	chr9	11720511	11731719	-	2	913	91
LNC_001873	XLOC_072960	antisense_lncRNA	Novel_lncRNA	chr8	75674719	75677672	+	3	474	135
LNC_002014	XLOC_078443	lincRNA	Novel_lncRNA	chr9	11703289	11731720	-	3	697	85
LNC_000879	XLOC_033579	antisense_lncRNA	Novel_lncRNA	chr14	79366240	79410310	+	3	962	184
LNC_000878	XLOC_033450	lincRNA	Novel_lncRNA	chr14	66681852	66692818	+	2	6688	152
LNC_000877	XLOC_033448	lincRNA	Novel_lncRNA	chr14	66669758	66674189	+	2	4377	156
LNC_000876	XLOC_033421	lincRNA	Novel_lncRNA	chr14	65670583	65679971	+	2	816	272
LNC_000875	XLOC_033418	lincRNA	Novel_lncRNA	chr14	65249916	65256846	+	3	6164	238
LNC_000874	XLOC_033371	lincRNA	Novel_lncRNA	chr14	62312472	62336827	+	2	4918	172
LNC_000873	XLOC_033339	lincRNA	Novel_lncRNA	chr14	60035997	60037050	+	2	739	77
LNC_000872	XLOC_033295	lincRNA	Novel_lncRNA	chr14	55818738	55821009	+	2	1388	71
LNC_000871	XLOC_033282	lincRNA	Novel_lncRNA	chr14	55510411	55525703	+	3	1391	120
LNC_000870	XLOC_033281	lincRNA	Novel_lncRNA	chr14	55472619	55486408	+	2	1206	92
LNC_000727	XLOC_028359	lincRNA	Novel_lncRNA	chr13	146489245	146494183	+	2	3188	121
LNC_000726	XLOC_028351	lincRNA	Novel_lncRNA	chr13	146288449	146294375	+	2	5403	190
LNC_000725	XLOC_028351	lincRNA	Novel_lncRNA	chr13	146259024	146294375	+	4	5634	190
LNC_000724	XLOC_028266	lincRNA	Novel_lncRNA	chr13	139770079	139770743	+	2	389	65
LNC_000723	XLOC_028254	lincRNA	Novel_lncRNA	chr13	139417998	139474036	+	2	3314	112
LNC_000722	XLOC_028194	lincRNA	Novel_lncRNA	chr13	133580878	133627355	+	3	1265	186
LNC_000721	XLOC_028163	lincRNA	Novel_lncRNA	chr13	131689744	131691119	+	2	1129	224
LNC_000720	XLOC_028120	lincRNA	Novel_lncRNA	chr13	130067130	130070086	+	2	2855	128
LNC_000729	XLOC_028381	lincRNA	Novel_lncRNA	chr13	147842290	147842744	+	2	359	67
LNC_000728	XLOC_028381	lincRNA	Novel_lncRNA	chr13	147840707	147842744	+	2	423	80
LNC_001875	XLOC_072999	lincRNA	Novel_lncRNA	chr8	77803334	77807360	+	2	3687	139
LNC_000619	XLOC_023643	lincRNA	Novel_lncRNA	chr11	52489240	52492943	-	2	3532	137
LNC_000618	XLOC_023632	lincRNA	Novel_lncRNA	chr11	52268651	52285224	-	2	13060	142
LNC_000613	XLOC_023252	lincRNA	Novel_lncRNA	chr11	14709930	14710652	-	2	632	64
LNC_000612	XLOC_023251	lincRNA	Novel_lncRNA	chr11	14464058	14497115	-	2	1008	81
LNC_000611	XLOC_023249	lincRNA	Novel_lncRNA	chr11	14414608	14420911	-	3	1777	137
LNC_000610	XLOC_023242	lincRNA	Novel_lncRNA	chr11	12909876	12914446	-	2	1650	69
LNC_000617	XLOC_023612	lincRNA	Novel_lncRNA	chr11	50851833	50857203	-	2	4096	116
LNC_000616	XLOC_023453	antisense_lncRNA	Novel_lncRNA	chr11	34987352	34989979	-	2	1949	210
LNC_000615	XLOC_023342	lincRNA	Novel_lncRNA	chr11	18160641	18164131	-	2	453	70
LNC_000614	XLOC_023307	lincRNA	Novel_lncRNA	chr11	17190931	17205227	-	2	14197	133
LNC_001588	XLOC_059399	lincRNA	Novel_lncRNA	chr4	126105190	126126261	-	2	4317	109
LNC_001589	XLOC_059439	lincRNA	Novel_lncRNA	chr4	126767924	126772853	-	2	4595	93
LNC_001584	XLOC_059215	lincRNA	Novel_lncRNA	chr4	110301610	110303469	-	2	821	117
LNC_001585	XLOC_059236	lincRNA	Novel_lncRNA	chr4	111564995	111566700	-	2	1133	210
LNC_001586	XLOC_059309	lincRNA	Novel_lncRNA	chr4	117623761	117625132	-	2	1139	125
LNC_001587	XLOC_059309	lincRNA	Novel_lncRNA	chr4	117623761	117625915	-	3	1154	130
LNC_001580	XLOC_058749	antisense_lncRNA	Novel_lncRNA	chr4	82658355	82679813	-	3	1336	169
LNC_001581	XLOC_058822	lincRNA	Novel_lncRNA	chr4	88020998	88030155	-	2	9096	98
LNC_001582	XLOC_058862	lincRNA	Novel_lncRNA	chr4	90583423	90591629	-	2	6156	100
LNC_001583	XLOC_059183	lincRNA	Novel_lncRNA	chr4	109869863	109872515	-	2	2542	92
LNC_000509	XLOC_019527	antisense_lncRNA	Novel_lncRNA	chr10	12962987	12995365	+	3	1294	107
LNC_000508	XLOC_019527	antisense_lncRNA	Novel_lncRNA	chr10	12962987	12990011	+	2	2667	111
LNC_000507	XLOC_019526	lincRNA	Novel_lncRNA	chr10	12869854	12873422	+	2	2490	125
LNC_000506	XLOC_019520	lincRNA	Novel_lncRNA	chr10	12507553	12510299	+	2	2266	192
LNC_000505	XLOC_019507	lincRNA	Novel_lncRNA	chr10	11298633	11304696	+	3	733	113
LNC_000504	XLOC_019507	lincRNA	Novel_lncRNA	chr10	11290057	11304696	+	3	1006	113
LNC_000503	XLOC_019498	lincRNA	Novel_lncRNA	chr10	11119340	11135872	+	2	2283	134
LNC_000502	XLOC_019489	lincRNA	Novel_lncRNA	chr10	10587424	10598903	+	3	491	79
LNC_000501	XLOC_019466	lincRNA	Novel_lncRNA	chr10	4499491	4521467	+	3	1231	111
LNC_000500	XLOC_019466	lincRNA	Novel_lncRNA	chr10	4499420	4521467	+	3	1304	76
LNC_001056	XLOC_039852	lincRNA	Novel_lncRNA	chr15	63273264	63279803	-	2	4997	170
LNC_001057	XLOC_039852	lincRNA	Novel_lncRNA	chr15	63273264	63294101	-	3	1979	138
LNC_001054	XLOC_039852	lincRNA	Novel_lncRNA	chr15	63273264	63277760	-	2	2141	155
LNC_001055	XLOC_039852	lincRNA	Novel_lncRNA	chr15	63273264	63277760	-	2	2137	138
LNC_001052	XLOC_039810	lincRNA	Novel_lncRNA	chr15	60640758	60845203	-	2	6849	137
LNC_001053	XLOC_039823	lincRNA	Novel_lncRNA	chr15	60960867	60985945	-	2	7974	102
LNC_001050	XLOC_039786	lincRNA	Novel_lncRNA	chr15	60223681	60251142	-	2	11604	125
LNC_001051	XLOC_039788	lincRNA	Novel_lncRNA	chr15	60251406	60265822	-	2	3912	104
LNC_001058	XLOC_039852	lincRNA	Novel_lncRNA	chr15	63273264	63294151	-	3	2166	138
LNC_001059	XLOC_039852	lincRNA	Novel_lncRNA	chr15	63273264	63294210	-	3	2194	138
LNC_001139	XLOC_042196	lincRNA	Novel_lncRNA	chr16	77475649	77485544	+	2	400	76
LNC_001138	XLOC_042175	antisense_lncRNA	Novel_lncRNA	chr16	71865992	71934113	+	2	950	114
LNC_001135	XLOC_042070	lincRNA	Novel_lncRNA	chr16	70208245	70211688	+	2	3350	143
LNC_001134	XLOC_042023	lincRNA	Novel_lncRNA	chr16	64169149	64184196	+	2	641	106
LNC_001137	XLOC_042175	antisense_lncRNA	Novel_lncRNA	chr16	71865970	71929505	+	2	1051	121
LNC_001136	XLOC_042091	lincRNA	Novel_lncRNA	chr16	70259798	70261140	+	2	1059	162
LNC_001131	XLOC_041933	lincRNA	Novel_lncRNA	chr16	58766578	58768604	+	3	422	83
LNC_001130	XLOC_041892	lincRNA	Novel_lncRNA	chr16	56281737	56285860	+	3	541	69
LNC_001133	XLOC_042023	lincRNA	Novel_lncRNA	chr16	64169148	64184196	+	3	682	106
LNC_001132	XLOC_042023	lincRNA	Novel_lncRNA	chr16	64169148	64180439	+	2	8468	115
LNC_000473	XLOC_018798	lincRNA	Novel_lncRNA	chr1	269281937	269331392	-	2	3188	98
LNC_000472	XLOC_018762	lincRNA	Novel_lncRNA	chr1	266619131	266625861	-	2	6569	121
LNC_000471	XLOC_018674	antisense_lncRNA	Novel_lncRNA	chr1	263145161	263283246	-	3	3094	121
LNC_000470	XLOC_018674	antisense_lncRNA	Novel_lncRNA	chr1	263145161	263247585	-	2	3242	121
LNC_000477	XLOC_018875	lincRNA	Novel_lncRNA	chr1	270849327	270885232	-	4	1443	99
LNC_000476	XLOC_018847	lincRNA	Novel_lncRNA	chr1	269762390	269811420	-	2	18720	169
LNC_000475	XLOC_018847	lincRNA	Novel_lncRNA	chr1	269703810	269811420	-	2	33437	169
LNC_000474	XLOC_018847	lincRNA	Novel_lncRNA	chr1	269633102	269811420	-	4	18293	169
LNC_000479	XLOC_018875	lincRNA	Novel_lncRNA	chr1	270869639	270884481	-	3	682	70
LNC_000478	XLOC_018875	lincRNA	Novel_lncRNA	chr1	270849327	270885452	-	5	1590	125
LNC_001856	XLOC_072461	lincRNA	Novel_lncRNA	chr8	24698694	24703872	+	2	4579	95
LNC_001857	XLOC_072560	lincRNA	Novel_lncRNA	chr8	35048882	35118257	+	2	2411	104
LNC_001788	XLOC_068665	lincRNA	Novel_lncRNA	chr7	18831073	18850164	+	2	13295	121
LNC_001789	XLOC_068686	lincRNA	Novel_lncRNA	chr7	19082725	19091478	+	2	7018	167
LNC_001221	XLOC_045476	lincRNA	Novel_lncRNA	chr18	18435172	18442406	+	4	2419	183
LNC_001220	XLOC_045402	lincRNA	Novel_lncRNA	chr18	15374659	15392692	+	3	14934	186
LNC_001223	XLOC_045548	lincRNA	Novel_lncRNA	chr18	24882202	24886898	+	2	2283	138
LNC_001222	XLOC_045476	lincRNA	Novel_lncRNA	chr18	18435350	18442406	+	3	3005	183
LNC_001225	XLOC_045608	lincRNA	Novel_lncRNA	chr18	30210462	30225790	+	4	6243	125
LNC_001224	XLOC_045608	lincRNA	Novel_lncRNA	chr18	30204069	30225790	+	4	3986	125
LNC_001227	XLOC_045694	lincRNA	Novel_lncRNA	chr18	37605215	37879187	+	4	1852	220
LNC_001226	XLOC_045635	lincRNA	Novel_lncRNA	chr18	33873488	33898437	+	3	7743	130
LNC_001229	XLOC_045773	lincRNA	Novel_lncRNA	chr18	47317066	47323297	+	2	633	87
LNC_001228	XLOC_045728	antisense_lncRNA	Novel_lncRNA	chr18	42775298	42839621	+	5	685	94
LNC_001748	XLOC_067023	lincRNA	Novel_lncRNA	chr6	73374412	73375153	-	2	504	47
LNC_000060	XLOC_002069	lincRNA	Novel_lncRNA	GL893267.2	3017	7279	-	2	2070	99
LNC_000061	XLOC_002086	lincRNA	Novel_lncRNA	GL893267.2	74220	75560	-	2	1027	138
LNC_000062	XLOC_002128	lincRNA	Novel_lncRNA	GL893285.2	19541	20745	+	2	1155	75
LNC_000063	XLOC_002143	lincRNA	Novel_lncRNA	GL893285.2	17212	18811	-	2	930	83
LNC_000064	XLOC_002258	lincRNA	Novel_lncRNA	GL893344.2	46363	48785	+	3	861	121
LNC_000065	XLOC_002329	lincRNA	Novel_lncRNA	GL893370.2	91948	92673	-	2	627	89
LNC_000066	XLOC_002330	lincRNA	Novel_lncRNA	GL893373.1	11704	14950	-	2	1812	183
LNC_000067	XLOC_002330	lincRNA	Novel_lncRNA	GL893373.1	11704	14950	-	2	1721	188
LNC_000068	XLOC_002393	lincRNA	Novel_lncRNA	GL893402.2	1714	3284	-	2	1463	65
LNC_000069	XLOC_002393	lincRNA	Novel_lncRNA	GL893402.2	1714	4827	-	2	2692	75
LNC_000262	XLOC_011451	lincRNA	Novel_lncRNA	JH118900.1	100056	101715	+	2	860	110
LNC_000263	XLOC_011454	lincRNA	Novel_lncRNA	JH118901.1	61272	69448	+	2	775	85
LNC_000260	XLOC_011430	lincRNA	Novel_lncRNA	JH118890.1	101671	108751	-	3	1536	85
LNC_000261	XLOC_011430	lincRNA	Novel_lncRNA	JH118890.1	101671	108805	-	2	1517	98
LNC_000266	XLOC_011562	lincRNA	Novel_lncRNA	JH118928.1	52525	53871	-	2	1157	90
LNC_000267	XLOC_011588	lincRNA	Novel_lncRNA	JH118938.1	3743	41690	+	4	596	85
LNC_000264	XLOC_011471	lincRNA	Novel_lncRNA	JH118909.1	649	2019	+	2	791	135
LNC_000265	XLOC_011480	lincRNA	Novel_lncRNA	JH118913.1	281	4992	-	2	3675	167
LNC_001823	XLOC_071033	antisense_lncRNA	Novel_lncRNA	chr7	61880607	61895157	-	2	14125	229
LNC_001822	XLOC_070990	lincRNA	Novel_lncRNA	chr7	59624961	59630803	-	3	5115	196
LNC_000268	XLOC_011601	lincRNA	Novel_lncRNA	JH118940.1	126741	131734	+	2	482	114
LNC_000269	XLOC_011604	lincRNA	Novel_lncRNA	JH118940.1	131907	133674	+	2	1462	107
LNC_001827	XLOC_071206	lincRNA	Novel_lncRNA	chr7	78879595	78883586	-	2	2238	97
LNC_001826	XLOC_071181	antisense_lncRNA	Novel_lncRNA	chr7	72961044	72969114	-	3	3966	98
LNC_001825	XLOC_071181	antisense_lncRNA	Novel_lncRNA	chr7	72961044	72966977	-	2	4119	101
LNC_001824	XLOC_071155	lincRNA	Novel_lncRNA	chr7	71128324	71173378	-	3	30030	133
LNC_001740	XLOC_066756	lincRNA	Novel_lncRNA	chr6	55979985	56001105	-	3	2311	130
LNC_001741	XLOC_066812	lincRNA	Novel_lncRNA	chr6	57926918	57929033	-	2	1705	172
LNC_002065	XLOC_080485	lincRNA	Novel_lncRNA	chr9	148346771	148350834	-	3	1819	186
LNC_001749	XLOC_067040	lincRNA	Novel_lncRNA	chr6	73523634	73532177	-	2	8338	129
LNC_001667	XLOC_063625	lincRNA	Novel_lncRNA	chr6	28329104	28346137	+	2	16392	247
LNC_001919	XLOC_074681	lincRNA	Novel_lncRNA	chr8	63808182	63824851	-	2	16501	164
LNC_001918	XLOC_074661	lincRNA	Novel_lncRNA	chr8	62027108	62028961	-	2	1588	75
LNC_001917	XLOC_074657	lincRNA	Novel_lncRNA	chr8	61928598	61943812	-	2	1650	94
LNC_001916	XLOC_074650	lincRNA	Novel_lncRNA	chr8	61473100	61475842	-	2	1361	80
LNC_001915	XLOC_074431	lincRNA	Novel_lncRNA	chr8	44226224	44227628	-	2	1041	88
LNC_001914	XLOC_074396	lincRNA	Novel_lncRNA	chr8	41136233	41159362	-	4	9103	173
LNC_001913	XLOC_074238	lincRNA	Novel_lncRNA	chr8	23836139	23845837	-	2	9323	97
LNC_001912	XLOC_074109	lincRNA	Novel_lncRNA	chr8	18555900	18559390	-	2	3356	106
LNC_001911	XLOC_074109	lincRNA	Novel_lncRNA	chr8	18555900	18558882	-	2	2845	90
LNC_001910	XLOC_074057	lincRNA	Novel_lncRNA	chr8	18234457	18255282	-	2	19488	165
LNC_002118	XLOC_083194	lincRNA	Novel_lncRNA	chrX	123841369	123848606	-	2	6270	122
LNC_002119	XLOC_083255	lincRNA	Novel_lncRNA	chrX	124932656	124936940	-	2	2767	103
LNC_002116	XLOC_083039	lincRNA	Novel_lncRNA	chrX	109343360	109402460	-	4	2603	131
LNC_002117	XLOC_083045	lincRNA	Novel_lncRNA	chrX	112617737	112640457	-	3	1403	121
LNC_002114	XLOC_082813	lincRNA	Novel_lncRNA	chrX	88400477	88421918	-	4	618	76
LNC_002115	XLOC_082955	lincRNA	Novel_lncRNA	chrX	98231916	98233355	-	2	858	90
LNC_002112	XLOC_082719	lincRNA	Novel_lncRNA	chrX	67350987	67370596	-	2	17446	154
LNC_002113	XLOC_082813	lincRNA	Novel_lncRNA	chrX	88395723	88401724	-	2	2683	97
LNC_002110	XLOC_082654	lincRNA	Novel_lncRNA	chrX	62363351	62403273	-	5	808	146
LNC_002111	XLOC_082661	antisense_lncRNA	Novel_lncRNA	chrX	63648881	63654607	-	3	1459	99
LNC_000088	XLOC_003608	lincRNA	Novel_lncRNA	GL893873.1	82629	84774	+	2	998	122
LNC_000089	XLOC_003609	lincRNA	Novel_lncRNA	GL893873.1	5563	8737	-	2	209	69
LNC_000082	XLOC_002857	lincRNA	Novel_lncRNA	GL893581.2	70438	79241	+	3	2086	126
LNC_000083	XLOC_003006	lincRNA	Novel_lncRNA	GL893662.1	1037	1506	-	2	366	97
LNC_000080	XLOC_002654	lincRNA	Novel_lncRNA	GL893503.1	52337	54218	+	2	688	92
LNC_000081	XLOC_002775	lincRNA	Novel_lncRNA	GL893558.1	45625	64209	-	3	723	83
LNC_000086	XLOC_003578	lincRNA	Novel_lncRNA	GL893861.1	15017	16184	-	2	1112	84
LNC_000087	XLOC_003593	lincRNA	Novel_lncRNA	GL893871.1	19071	40705	+	3	937	91
LNC_000084	XLOC_003075	lincRNA	Novel_lncRNA	GL893681.1	18771	23291	+	2	1595	172
LNC_000085	XLOC_003229	lincRNA	Novel_lncRNA	GL893733.2	99693	101038	+	2	1060	107
LNC_002022	XLOC_078682	lincRNA	Novel_lncRNA	chr9	27511743	27720995	-	3	871	135
LNC_002023	XLOC_078705	lincRNA	Novel_lncRNA	chr9	31079328	31085406	-	2	5600	80
LNC_002020	XLOC_078636	lincRNA	Novel_lncRNA	chr9	22508155	22515185	-	3	3122	109
LNC_002021	XLOC_078682	lincRNA	Novel_lncRNA	chr9	27511743	27528510	-	3	936	135
LNC_002026	XLOC_078770	lincRNA	Novel_lncRNA	chr9	33162989	33206210	-	4	926	101
LNC_002027	XLOC_078770	lincRNA	Novel_lncRNA	chr9	33162989	33206212	-	3	848	103
LNC_002024	XLOC_078769	lincRNA	Novel_lncRNA	chr9	33070822	33078176	-	2	1995	62
LNC_002025	XLOC_078770	lincRNA	Novel_lncRNA	chr9	33148987	33206185	-	4	272	69
LNC_002028	XLOC_078787	lincRNA	Novel_lncRNA	chr9	35796322	35806410	-	2	9853	206
LNC_002029	XLOC_078824	lincRNA	Novel_lncRNA	chr9	38782706	38807877	-	2	775	85
LNC_000882	XLOC_033639	lincRNA	Novel_lncRNA	chr14	82497663	82518086	+	3	4752	151
LNC_000883	XLOC_033639	lincRNA	Novel_lncRNA	chr14	82497663	82518086	+	3	4865	151
LNC_000880	XLOC_033611	lincRNA	Novel_lncRNA	chr14	81512290	81520890	+	3	7259	114
LNC_000881	XLOC_033627	lincRNA	Novel_lncRNA	chr14	82005664	82012094	+	3	1439	105
LNC_000886	XLOC_033891	lincRNA	Novel_lncRNA	chr14	102139190	102202680	+	3	950	91
LNC_000887	XLOC_033891	lincRNA	Novel_lncRNA	chr14	102139213	102453987	+	4	1197	91
LNC_000884	XLOC_033841	antisense_lncRNA	Novel_lncRNA	chr14	96145210	96151525	+	3	1761	133
LNC_000885	XLOC_033841	antisense_lncRNA	Novel_lncRNA	chr14	96145210	96152055	+	4	1378	179
LNC_000888	XLOC_033891	lincRNA	Novel_lncRNA	chr14	102243694	102453987	+	4	1118	91
LNC_000889	XLOC_034076	lincRNA	Novel_lncRNA	chr14	117672123	117674419	+	2	1339	83
LNC_000668	XLOC_025687	lincRNA	Novel_lncRNA	chr12	38581777	38588475	-	2	1445	107
LNC_000669	XLOC_025710	antisense_lncRNA	Novel_lncRNA	chr12	40397731	40496398	-	3	2331	131
LNC_000666	XLOC_025579	lincRNA	Novel_lncRNA	chr12	34078686	34080813	-	3	567	119
LNC_000667	XLOC_025579	lincRNA	Novel_lncRNA	chr12	34078686	34080851	-	3	631	151
LNC_000664	XLOC_025482	antisense_lncRNA	Novel_lncRNA	chr12	24076642	24078109	-	2	644	69
LNC_000665	XLOC_025485	antisense_lncRNA	Novel_lncRNA	chr12	24167045	24175721	-	3	862	85
LNC_000662	XLOC_025437	lincRNA	Novel_lncRNA	chr12	22574583	22580697	-	2	5790	155
LNC_000663	XLOC_025474	lincRNA	Novel_lncRNA	chr12	23984933	23987396	-	2	1597	152
LNC_000660	XLOC_025334	lincRNA	Novel_lncRNA	chr12	18386884	18391329	-	2	2347	183
LNC_000661	XLOC_025374	lincRNA	Novel_lncRNA	chr12	19849020	19859709	-	3	337	77
LNC_002053	XLOC_080255	lincRNA	Novel_lncRNA	chr9	130008229	130011901	-	2	1754	86
LNC_001593	XLOC_059564	lincRNA	Novel_lncRNA	chr4	131289840	131452496	-	2	2829	87
LNC_001592	XLOC_059522	lincRNA	Novel_lncRNA	chr4	130363003	130364720	-	2	760	80
LNC_001591	XLOC_059479	lincRNA	Novel_lncRNA	chr4	127132559	127154910	-	3	4998	98
LNC_001590	XLOC_059475	lincRNA	Novel_lncRNA	chr4	127117967	127122977	-	2	1431	91
LNC_001597	XLOC_059785	antisense_lncRNA	Novel_lncRNA	chr5	584800	589568	+	2	3911	206
LNC_001596	XLOC_059734	lincRNA	Novel_lncRNA	chr4	141798446	141802735	-	2	3799	155
LNC_001595	XLOC_059718	lincRNA	Novel_lncRNA	chr4	141085078	141097150	-	2	1474	81
LNC_001594	XLOC_059610	lincRNA	Novel_lncRNA	chr4	133984993	133991932	-	4	1320	108
LNC_001599	XLOC_059875	lincRNA	Novel_lncRNA	chr5	6148925	6155631	+	2	2424	161
LNC_001598	XLOC_059869	lincRNA	Novel_lncRNA	chr5	5278101	5282411	+	2	1534	105
LNC_001780	XLOC_068218	lincRNA	Novel_lncRNA	chr6	155967256	155970950	-	2	1861	134
LNC_001781	XLOC_068297	lincRNA	Novel_lncRNA	chr7	2483770	2485384	+	2	606	107
LNC_001045	XLOC_039597	antisense_lncRNA	Novel_lncRNA	chr15	44387846	44389886	-	2	1815	88
LNC_001044	XLOC_039535	lincRNA	Novel_lncRNA	chr15	40683927	40713519	-	2	29352	204
LNC_001047	XLOC_039649	lincRNA	Novel_lncRNA	chr15	52253782	52262510	-	2	4914	149
LNC_001046	XLOC_039628	lincRNA	Novel_lncRNA	chr15	50480625	50487433	-	3	352	76
LNC_001041	XLOC_039449	lincRNA	Novel_lncRNA	chr15	34654339	34655094	-	2	526	158
LNC_001040	XLOC_039448	lincRNA	Novel_lncRNA	chr15	34550597	34642659	-	3	978	212
LNC_001043	XLOC_039535	lincRNA	Novel_lncRNA	chr15	40683927	40713519	-	2	29352	204
LNC_001042	XLOC_039483	lincRNA	Novel_lncRNA	chr15	39943042	40077966	-	3	264	87
LNC_001049	XLOC_039775	lincRNA	Novel_lncRNA	chr15	59015577	59019365	-	2	1483	89
LNC_001048	XLOC_039703	lincRNA	Novel_lncRNA	chr15	53531762	53538940	-	2	7128	166
LNC_001100	XLOC_040989	lincRNA	Novel_lncRNA	chr15	135796668	135811139	-	3	617	89
LNC_001101	XLOC_041008	lincRNA	Novel_lncRNA	chr15	138181081	138190165	-	3	343	98
LNC_001102	XLOC_041022	lincRNA	Novel_lncRNA	chr15	140204199	140206426	-	2	1015	89
LNC_001103	XLOC_041040	lincRNA	Novel_lncRNA	chr15	143894156	143901217	-	2	1281	79
LNC_001104	XLOC_041048	lincRNA	Novel_lncRNA	chr15	144170660	144198437	-	2	27675	174
LNC_001105	XLOC_041060	lincRNA	Novel_lncRNA	chr15	145138691	145141466	-	3	1036	116
LNC_001106	XLOC_041060	lincRNA	Novel_lncRNA	chr15	145138691	145141558	-	3	1080	116
LNC_001107	XLOC_041114	lincRNA	Novel_lncRNA	chr15	148034497	148036410	-	2	621	84
LNC_001108	XLOC_041129	lincRNA	Novel_lncRNA	chr15	149373485	149374915	-	2	1046	128
LNC_001109	XLOC_041167	lincRNA	Novel_lncRNA	chr15	153562884	153565734	-	2	1282	108
LNC_000406	XLOC_016522	lincRNA	Novel_lncRNA	chr1	60435181	60609300	-	5	1733	144
LNC_000407	XLOC_016648	lincRNA	Novel_lncRNA	chr1	72292212	72298148	-	2	5828	103
LNC_000404	XLOC_016522	lincRNA	Novel_lncRNA	chr1	60422936	60593435	-	6	796	107
LNC_000405	XLOC_016522	lincRNA	Novel_lncRNA	chr1	60431759	60612046	-	7	2004	107
LNC_000402	XLOC_016414	lincRNA	Novel_lncRNA	chr1	48510835	48521583	-	2	7816	177
LNC_000403	XLOC_016522	lincRNA	Novel_lncRNA	chr1	60409839	60443757	-	4	1283	141
LNC_000400	XLOC_016312	lincRNA	Novel_lncRNA	chr1	42294037	42295653	-	2	1000	82
LNC_000401	XLOC_016386	lincRNA	Novel_lncRNA	chr1	43147386	43225311	-	2	33089	146
LNC_000408	XLOC_016694	lincRNA	Novel_lncRNA	chr1	76189243	76202172	-	2	3688	109
LNC_000409	XLOC_016774	lincRNA	Novel_lncRNA	chr1	86366854	86396387	-	3	2210	110
LNC_001402	XLOC_052360	lincRNA	Novel_lncRNA	chr3	35552416	35629507	+	2	2223	119
LNC_001214	XLOC_045241	lincRNA	Novel_lncRNA	chr18	5200656	5211610	+	2	9204	173
LNC_001215	XLOC_045250	lincRNA	Novel_lncRNA	chr18	5445299	5453803	+	2	8076	168
LNC_000318	XLOC_013368	antisense_lncRNA	Novel_lncRNA	chr1	121351906	121360579	+	2	8297	162
LNC_000319	XLOC_013368	antisense_lncRNA	Novel_lncRNA	chr1	121351954	121360579	+	2	8204	162
LNC_001210	XLOC_045150	lincRNA	Novel_lncRNA	chr17	66164662	66177591	-	4	1285	116
LNC_001211	XLOC_045150	lincRNA	Novel_lncRNA	chr17	66164662	66177707	-	2	1723	150
LNC_001212	XLOC_045211	antisense_lncRNA	Novel_lncRNA	chr18	355350	382223	+	2	1667	163
LNC_001213	XLOC_045241	lincRNA	Novel_lncRNA	chr18	5200656	5211610	+	3	8607	173
LNC_000312	XLOC_013215	lincRNA	Novel_lncRNA	chr1	102162514	102166073	+	2	864	202
LNC_000313	XLOC_013224	lincRNA	Novel_lncRNA	chr1	103055002	103057391	+	2	887	98
LNC_000310	XLOC_013126	lincRNA	Novel_lncRNA	chr1	89620220	89653080	+	4	1807	179
LNC_000311	XLOC_013186	lincRNA	Novel_lncRNA	chr1	97760489	97811441	+	3	6247	99
LNC_000316	XLOC_013349	antisense_lncRNA	Novel_lncRNA	chr1	118033629	118036249	+	3	2159	162
LNC_000317	XLOC_013357	lincRNA	Novel_lncRNA	chr1	118838268	118848410	+	2	7968	209
LNC_000314	XLOC_013224	lincRNA	Novel_lncRNA	chr1	103055039	103063276	+	2	1174	129
LNC_000315	XLOC_013349	antisense_lncRNA	Novel_lncRNA	chr1	118033573	118036249	+	2	2425	140
LNC_000077	XLOC_002650	lincRNA	Novel_lncRNA	GL893500.1	33276	36308	-	4	1804	159
LNC_000076	XLOC_002650	lincRNA	Novel_lncRNA	GL893500.1	33276	36273	-	3	1662	145
LNC_000075	XLOC_002650	lincRNA	Novel_lncRNA	GL893500.1	33276	36262	-	4	1761	145
LNC_000074	XLOC_002597	lincRNA	Novel_lncRNA	GL893497.2	85440	108854	-	2	7123	114
LNC_000073	XLOC_002565	lincRNA	Novel_lncRNA	GL893477.1	28935	30287	-	2	928	218
LNC_000072	XLOC_002479	lincRNA	Novel_lncRNA	GL893427.2	15035	18151	-	2	2724	113
LNC_000071	XLOC_002400	lincRNA	Novel_lncRNA	GL893404.2	24570	26842	-	2	1977	141
LNC_000070	XLOC_002400	lincRNA	Novel_lncRNA	GL893404.2	21663	26863	-	2	283	89
LNC_000079	XLOC_002650	lincRNA	Novel_lncRNA	GL893500.1	33276	36385	-	4	1884	160
LNC_000078	XLOC_002650	lincRNA	Novel_lncRNA	GL893500.1	33276	36308	-	3	2532	145
LNC_000271	XLOC_011654	lincRNA	Novel_lncRNA	JH118951.1	27001	107843	+	3	1031	159
LNC_000270	XLOC_011618	lincRNA	Novel_lncRNA	JH118941.1	8352	9493	+	2	649	90
LNC_000273	XLOC_011672	lincRNA	Novel_lncRNA	JH118958.1	106144	109709	+	2	2842	138
LNC_000272	XLOC_011672	lincRNA	Novel_lncRNA	JH118958.1	61107	109709	+	4	2739	138
LNC_000275	XLOC_011738	lincRNA	Novel_lncRNA	JH118968.1	80480	100150	+	3	803	120
LNC_000274	XLOC_011736	antisense_lncRNA	Novel_lncRNA	JH118967.1	11270	14138	-	2	2594	203
LNC_000277	XLOC_011738	lincRNA	Novel_lncRNA	JH118968.1	80658	100150	+	4	779	101
LNC_000276	XLOC_011738	lincRNA	Novel_lncRNA	JH118968.1	80657	100150	+	2	529	89
LNC_000279	XLOC_011763	lincRNA	Novel_lncRNA	JH118974.1	271846	289190	-	3	2613	90
LNC_000278	XLOC_011752	lincRNA	Novel_lncRNA	JH118970.1	141798	150160	-	3	298	99
LNC_001854	XLOC_072375	lincRNA	Novel_lncRNA	chr8	22082562	22095170	+	2	1196	107
LNC_001855	XLOC_072455	lincRNA	Novel_lncRNA	chr8	24646845	24649973	+	2	3048	75
LNC_001852	XLOC_072294	lincRNA	Novel_lncRNA	chr8	16931096	16945015	+	3	2194	126
LNC_001853	XLOC_072359	antisense_lncRNA	Novel_lncRNA	chr8	20564844	20570270	+	3	2245	133
LNC_001850	XLOC_072276	antisense_lncRNA	Novel_lncRNA	chr8	15472522	15479013	+	2	5142	146
LNC_001851	XLOC_072294	lincRNA	Novel_lncRNA	chr8	16930532	16945015	+	4	1132	99
LNC_000202	XLOC_008283	lincRNA	Novel_lncRNA	GL896148.1	16217	17880	-	3	458	141
LNC_000203	XLOC_008359	lincRNA	Novel_lncRNA	GL896192.1	2073	6884	+	2	2105	145
LNC_002109	XLOC_082654	lincRNA	Novel_lncRNA	chrX	62363351	62403138	-	5	933	146
LNC_002108	XLOC_082650	lincRNA	Novel_lncRNA	chrX	61901372	61966909	-	4	19302	238
LNC_002105	XLOC_082280	lincRNA	Novel_lncRNA	chrX	21511022	21516149	-	2	3820	94
LNC_002104	XLOC_082233	lincRNA	Novel_lncRNA	chrX	15465742	15467476	-	2	1139	128
LNC_002107	XLOC_082649	lincRNA	Novel_lncRNA	chrX	61363964	61487240	-	3	64749	195
LNC_002106	XLOC_082310	lincRNA	Novel_lncRNA	chrX	27674022	27703419	-	3	16176	147
LNC_002101	XLOC_081801	lincRNA	Novel_lncRNA	chrX	112913151	112914816	+	2	1523	146
LNC_002100	XLOC_081725	lincRNA	Novel_lncRNA	chrX	109551511	109582077	+	3	3051	121
LNC_002103	XLOC_082223	lincRNA	Novel_lncRNA	chrX	13989584	13990465	-	2	808	61
LNC_002102	XLOC_082107	lincRNA	Novel_lncRNA	chrX	143696234	143700080	+	2	1944	136
LNC_000208	XLOC_008505	lincRNA	Novel_lncRNA	GL896227.2	86004	88084	+	2	804	97
LNC_000209	XLOC_008604	lincRNA	Novel_lncRNA	GL896254.1	899	2145	+	2	899	147
LNC_000099	XLOC_003884	lincRNA	Novel_lncRNA	GL893970.1	21702	38345	+	2	1315	119
LNC_000098	XLOC_003807	lincRNA	Novel_lncRNA	GL893950.2	14210	15923	+	2	1646	182
LNC_000091	XLOC_003623	lincRNA	Novel_lncRNA	GL893873.1	27832	41575	-	5	1261	195
LNC_000090	XLOC_003623	lincRNA	Novel_lncRNA	GL893873.1	27832	30455	-	2	1167	109
LNC_000093	XLOC_003660	lincRNA	Novel_lncRNA	GL893889.1	5669	6754	-	2	538	131
LNC_000092	XLOC_003623	lincRNA	Novel_lncRNA	GL893873.1	27832	41587	-	5	1278	195
LNC_000095	XLOC_003711	lincRNA	Novel_lncRNA	GL893906.1	34636	37589	-	2	2795	85
LNC_000094	XLOC_003660	lincRNA	Novel_lncRNA	GL893889.1	5669	6922	-	2	569	142
LNC_000097	XLOC_003757	lincRNA	Novel_lncRNA	GL893935.1	73524	81723	-	3	928	135
LNC_000096	XLOC_003757	lincRNA	Novel_lncRNA	GL893935.1	68337	81728	-	4	3343	105
LNC_002031	XLOC_079012	lincRNA	Novel_lncRNA	chr9	49501190	49507650	-	2	2424	120
LNC_002030	XLOC_078971	lincRNA	Novel_lncRNA	chr9	47822460	47826610	-	2	3959	160
LNC_002033	XLOC_079096	lincRNA	Novel_lncRNA	chr9	53617853	53636558	-	2	4804	163
LNC_002032	XLOC_079074	lincRNA	Novel_lncRNA	chr9	52590250	52594755	-	2	2451	123
LNC_002035	XLOC_079174	lincRNA	Novel_lncRNA	chr9	58058473	58066922	-	3	940	99
LNC_002034	XLOC_079111	lincRNA	Novel_lncRNA	chr9	54442344	54446286	-	2	922	105
LNC_002037	XLOC_079252	lincRNA	Novel_lncRNA	chr9	63692590	63698891	-	2	3946	196
LNC_002036	XLOC_079237	lincRNA	Novel_lncRNA	chr9	62423777	62439150	-	4	11971	122
LNC_002039	XLOC_079480	lincRNA	Novel_lncRNA	chr9	83188262	83190347	-	2	799	77
LNC_002038	XLOC_079423	antisense_lncRNA	Novel_lncRNA	chr9	81546719	81560472	-	2	1363	105
LNC_000891	XLOC_034412	lincRNA	Novel_lncRNA	chr14	146050857	146065877	+	2	14195	270
LNC_000890	XLOC_034301	lincRNA	Novel_lncRNA	chr14	135641874	135643285	+	2	507	102
LNC_000893	XLOC_034422	lincRNA	Novel_lncRNA	chr14	147096858	147103467	+	2	4111	181
LNC_000892	XLOC_034412	lincRNA	Novel_lncRNA	chr14	146050857	146065877	+	2	14370	270
LNC_000895	XLOC_034448	lincRNA	Novel_lncRNA	chr14	149521137	149524262	+	3	2747	119
LNC_000894	XLOC_034448	lincRNA	Novel_lncRNA	chr14	149521137	149524262	+	3	2738	119
LNC_000897	XLOC_034449	lincRNA	Novel_lncRNA	chr14	149532998	149534258	+	2	1175	102
LNC_000896	XLOC_034448	lincRNA	Novel_lncRNA	chr14	149521144	149524262	+	3	2728	119
LNC_000899	XLOC_034488	lincRNA	Novel_lncRNA	chr14	444514	454226	-	2	8349	164
LNC_000898	XLOC_034459	lincRNA	Novel_lncRNA	chr14	152204886	152207255	+	2	1452	103
LNC_001690	XLOC_064860	lincRNA	Novel_lncRNA	chr6	93498913	93500778	+	2	1580	132
LNC_001691	XLOC_064946	lincRNA	Novel_lncRNA	chr6	97613437	97642040	+	6	8174	132
LNC_001692	XLOC_064946	lincRNA	Novel_lncRNA	chr6	97613544	97642040	+	5	7580	111
LNC_001693	XLOC_064979	antisense_lncRNA	Novel_lncRNA	chr6	101773319	101790252	+	3	2574	122
LNC_001694	XLOC_065015	lincRNA	Novel_lncRNA	chr6	109717577	109728199	+	2	10272	117
LNC_001695	XLOC_065121	lincRNA	Novel_lncRNA	chr6	116706889	116775651	+	7	1139	78
LNC_001696	XLOC_065121	lincRNA	Novel_lncRNA	chr6	116706996	116744411	+	3	1269	84
LNC_001697	XLOC_065121	lincRNA	Novel_lncRNA	chr6	116706996	116787938	+	7	1516	101
LNC_001698	XLOC_065121	lincRNA	Novel_lncRNA	chr6	116763372	116787938	+	4	892	101
LNC_001699	XLOC_065202	lincRNA	Novel_lncRNA	chr6	128494913	128496477	+	2	744	88
LNC_001452	XLOC_054383	antisense_lncRNA	Novel_lncRNA	chr3	29675049	29680784	-	3	666	151
LNC_001453	XLOC_054398	antisense_lncRNA	Novel_lncRNA	chr3	32122226	32134620	-	2	8149	134
LNC_001450	XLOC_054353	lincRNA	Novel_lncRNA	chr3	25909919	25914533	-	2	3701	145
LNC_001451	XLOC_054383	antisense_lncRNA	Novel_lncRNA	chr3	29667985	29680879	-	5	2890	166
LNC_001456	XLOC_054535	lincRNA	Novel_lncRNA	chr3	40676257	40680193	-	3	1399	178
LNC_001457	XLOC_054633	lincRNA	Novel_lncRNA	chr3	43676162	43704959	-	4	3824	205
LNC_001454	XLOC_054398	antisense_lncRNA	Novel_lncRNA	chr3	32130238	32134629	-	2	711	126
LNC_001455	XLOC_054433	lincRNA	Novel_lncRNA	chr3	35954926	35955401	-	2	415	96
LNC_001423	XLOC_053122	lincRNA	Novel_lncRNA	chr3	86009992	86020857	+	2	824	94
LNC_001458	XLOC_054633	lincRNA	Novel_lncRNA	chr3	43688406	43704959	-	4	3756	177
LNC_001459	XLOC_054637	lincRNA	Novel_lncRNA	chr3	43989668	43995737	-	2	5741	130
LNC_001422	XLOC_053051	lincRNA	Novel_lncRNA	chr3	82015965	82147446	+	3	3890	124
LNC_000679	XLOC_026206	lincRNA	Novel_lncRNA	chr13	3953757	3966779	+	3	2614	105
LNC_000678	XLOC_026187	lincRNA	Novel_lncRNA	chr13	2991482	2994632	+	2	3043	113
LNC_000675	XLOC_025874	lincRNA	Novel_lncRNA	chr12	50821693	50822986	-	2	1197	117
LNC_000674	XLOC_025811	lincRNA	Novel_lncRNA	chr12	47875251	47904935	-	2	20850	148
LNC_000677	XLOC_026094	lincRNA	Novel_lncRNA	chr12	58152595	58162158	-	3	2256	159
LNC_000676	XLOC_025881	lincRNA	Novel_lncRNA	chr12	50957319	50959716	-	2	1624	149
LNC_000671	XLOC_025710	lincRNA	Novel_lncRNA	chr12	40492438	40496398	-	2	3886	131
LNC_000670	XLOC_025710	antisense_lncRNA	Novel_lncRNA	chr12	40397731	40496455	-	4	1807	150
LNC_000673	XLOC_025811	lincRNA	Novel_lncRNA	chr12	47875251	47892117	-	2	7617	148
LNC_000672	XLOC_025725	lincRNA	Novel_lncRNA	chr12	40931720	40936190	-	2	843	136
LNC_001429	XLOC_053445	lincRNA	Novel_lncRNA	chr3	106167292	106174185	+	2	6644	104
LNC_001658	XLOC_063179	antisense_lncRNA	Novel_lncRNA	chr5	108372898	108381565	-	3	1360	102
LNC_001428	XLOC_053445	lincRNA	Novel_lncRNA	chr3	106167292	106174185	+	3	6276	104
LNC_001659	XLOC_063186	lincRNA	Novel_lncRNA	chr5	108554584	108559681	-	3	3565	116
LNC_001650	XLOC_062967	lincRNA	Novel_lncRNA	chr5	93738290	93767392	-	3	3589	123
LNC_001651	XLOC_062969	lincRNA	Novel_lncRNA	chr5	93819243	93830131	-	2	1218	105
LNC_001078	XLOC_040298	lincRNA	Novel_lncRNA	chr15	91866454	91870363	-	2	1992	80
LNC_001079	XLOC_040302	lincRNA	Novel_lncRNA	chr15	91901031	91910359	-	2	7845	151
LNC_001070	XLOC_040114	lincRNA	Novel_lncRNA	chr15	83951106	83959461	-	3	2965	171
LNC_001071	XLOC_040167	antisense_lncRNA	Novel_lncRNA	chr15	88386605	88395403	-	2	8709	147
LNC_001072	XLOC_040182	antisense_lncRNA	Novel_lncRNA	chr15	88656065	88746737	-	5	662	109
LNC_001073	XLOC_040215	lincRNA	Novel_lncRNA	chr15	89858425	89875298	-	2	16781	215
LNC_001074	XLOC_040252	lincRNA	Novel_lncRNA	chr15	90602569	90650088	-	3	47332	233
LNC_001075	XLOC_040273	lincRNA	Novel_lncRNA	chr15	90927412	90980804	-	2	52673	196
LNC_001076	XLOC_040298	lincRNA	Novel_lncRNA	chr15	91865609	91870321	-	3	753	73
LNC_001077	XLOC_040298	lincRNA	Novel_lncRNA	chr15	91866454	91869249	-	2	2025	89
LNC_001678	XLOC_064318	lincRNA	Novel_lncRNA	chr6	63369249	63383983	+	2	3372	212
LNC_001679	XLOC_064349	lincRNA	Novel_lncRNA	chr6	64890948	64892696	+	2	908	151
LNC_001672	XLOC_063686	lincRNA	Novel_lncRNA	chr6	33042242	33065906	+	3	1594	113
LNC_001673	XLOC_063867	antisense_lncRNA	Novel_lncRNA	chr6	43276114	43278754	+	3	1506	156
LNC_001670	XLOC_063686	lincRNA	Novel_lncRNA	chr6	33042235	33065906	+	2	1530	113
LNC_001671	XLOC_063686	lincRNA	Novel_lncRNA	chr6	33042240	33049274	+	2	1590	105
LNC_001676	XLOC_063965	lincRNA	Novel_lncRNA	chr6	46746231	46751555	+	2	1539	110
LNC_001677	XLOC_064258	lincRNA	Novel_lncRNA	chr6	58188309	58194653	+	2	6184	239
LNC_001674	XLOC_063867	lincRNA	Novel_lncRNA	chr6	43276550	43278754	+	2	1362	156
LNC_001675	XLOC_063926	lincRNA	Novel_lncRNA	chr6	45764531	45765153	+	2	312	100
LNC_001117	XLOC_041553	lincRNA	Novel_lncRNA	chr16	26914775	26921401	+	5	979	114
LNC_001116	XLOC_041505	lincRNA	Novel_lncRNA	chr16	23325551	23331827	+	2	2683	82
LNC_001115	XLOC_041500	antisense_lncRNA	Novel_lncRNA	chr16	22574582	22731470	+	6	469	61
LNC_001114	XLOC_041500	antisense_lncRNA	Novel_lncRNA	chr16	22574469	22694025	+	5	689	95
LNC_001113	XLOC_041434	lincRNA	Novel_lncRNA	chr16	18945252	19012024	+	2	1835	195
LNC_001112	XLOC_041428	lincRNA	Novel_lncRNA	chr16	16223269	16241432	+	3	565	75
LNC_001111	XLOC_041218	lincRNA	Novel_lncRNA	chr15	155480326	155498791	-	2	723	104
LNC_001110	XLOC_041196	lincRNA	Novel_lncRNA	chr15	155103316	155121784	-	2	18321	214
LNC_001119	XLOC_041755	lincRNA	Novel_lncRNA	chr16	46189010	46251194	+	3	539	97
LNC_001118	XLOC_041657	lincRNA	Novel_lncRNA	chr16	35678425	35774979	+	3	941	120
LNC_000415	XLOC_016799	lincRNA	Novel_lncRNA	chr1	89770454	89849012	-	5	896	152
LNC_000414	XLOC_016799	lincRNA	Novel_lncRNA	chr1	89770454	89849012	-	4	758	164
LNC_000417	XLOC_016799	lincRNA	Novel_lncRNA	chr1	89810413	89849012	-	6	920	152
LNC_000416	XLOC_016799	lincRNA	Novel_lncRNA	chr1	89807099	89849012	-	4	1897	152
LNC_000411	XLOC_016799	lincRNA	Novel_lncRNA	chr1	89738744	89834418	-	3	547	65
LNC_000410	XLOC_016797	lincRNA	Novel_lncRNA	chr1	89300905	89323389	-	3	957	79
LNC_000413	XLOC_016799	lincRNA	Novel_lncRNA	chr1	89738744	89849065	-	5	1163	157
LNC_000412	XLOC_016799	lincRNA	Novel_lncRNA	chr1	89738744	89849012	-	4	972	164
LNC_000419	XLOC_016838	lincRNA	Novel_lncRNA	chr1	92383427	92384796	-	2	1262	95
LNC_000418	XLOC_016799	lincRNA	Novel_lncRNA	chr1	89847635	89849012	-	2	882	156
LNC_001209	XLOC_045147	lincRNA	Novel_lncRNA	chr17	66084080	66085016	-	2	723	83
LNC_001208	XLOC_044983	lincRNA	Novel_lncRNA	chr17	51433750	51512660	-	3	4182	141
LNC_001203	XLOC_044964	lincRNA	Novel_lncRNA	chr17	49371097	49372947	-	2	1691	67
LNC_001202	XLOC_044834	lincRNA	Novel_lncRNA	chr17	40230697	40239132	-	2	8283	130
LNC_001201	XLOC_044744	antisense_lncRNA	Novel_lncRNA	chr17	35811476	35851534	-	2	14139	159
LNC_001200	XLOC_044744	lincRNA	Novel_lncRNA	chr17	35724668	35851411	-	3	551	136
LNC_001207	XLOC_044983	lincRNA	Novel_lncRNA	chr17	51418894	51512660	-	4	826	149
LNC_001206	XLOC_044983	lincRNA	Novel_lncRNA	chr17	51377356	51512603	-	4	1467	158
LNC_001205	XLOC_044983	lincRNA	Novel_lncRNA	chr17	51365077	51512568	-	4	636	135
LNC_001204	XLOC_044983	lincRNA	Novel_lncRNA	chr17	51361215	51372803	-	4	1714	110
LNC_000309	XLOC_013090	antisense_lncRNA	Novel_lncRNA	chr1	84377490	84413198	+	2	4420	76
LNC_000308	XLOC_013013	antisense_lncRNA	Novel_lncRNA	chr1	80681432	80707334	+	2	1035	120
LNC_000301	XLOC_012883	lincRNA	Novel_lncRNA	chr1	62835101	62858103	+	2	3284	115
LNC_000300	XLOC_012695	lincRNA	Novel_lncRNA	chr1	48500239	48511702	+	3	2873	160
LNC_000303	XLOC_012883	lincRNA	Novel_lncRNA	chr1	62835125	62848008	+	2	932	119
LNC_000302	XLOC_012883	lincRNA	Novel_lncRNA	chr1	62835103	62851431	+	2	1194	132
LNC_000305	XLOC_012952	lincRNA	Novel_lncRNA	chr1	75654156	75682527	+	3	2076	138
LNC_000304	XLOC_012883	lincRNA	Novel_lncRNA	chr1	62855231	62888171	+	2	2743	119
LNC_000307	XLOC_012984	lincRNA	Novel_lncRNA	chr1	76956504	76967724	+	2	6734	119
LNC_000306	XLOC_012952	lincRNA	Novel_lncRNA	chr1	75682706	75688772	+	2	4052	101
LNC_000244	XLOC_010869	lincRNA	Novel_lncRNA	JH118727.1	87820	88302	-	2	380	48
LNC_000245	XLOC_010891	lincRNA	Novel_lncRNA	JH118729.1	26	2728	+	2	2581	119
LNC_000246	XLOC_010945	lincRNA	Novel_lncRNA	JH118748.1	256300	260156	-	2	1414	107
LNC_000247	XLOC_011042	lincRNA	Novel_lncRNA	JH118775.1	55654	58030	+	2	1830	119
LNC_000240	XLOC_010647	lincRNA	Novel_lncRNA	JH118691.1	23899	61229	+	3	1215	83
LNC_000241	XLOC_010661	lincRNA	Novel_lncRNA	JH118694.1	27000	28278	-	2	1116	146
LNC_000242	XLOC_010766	lincRNA	Novel_lncRNA	JH118723.1	33309	83011	+	3	1703	84
LNC_000243	XLOC_010820	lincRNA	Novel_lncRNA	JH118724.1	127511	130797	+	2	2016	125
LNC_001845	XLOC_072074	lincRNA	Novel_lncRNA	chr8	1736041	1739042	+	2	1801	202
LNC_001844	XLOC_072074	lincRNA	Novel_lncRNA	chr8	1736040	1737848	+	2	1679	274
LNC_001847	XLOC_072130	lincRNA	Novel_lncRNA	chr8	5837663	5840668	+	2	1866	190
LNC_001846	XLOC_072122	lincRNA	Novel_lncRNA	chr8	4316241	4323407	+	2	5677	156
LNC_000248	XLOC_011091	antisense_lncRNA	Novel_lncRNA	JH118788.1	100359	138138	+	3	256	77
LNC_000249	XLOC_011135	lincRNA	Novel_lncRNA	JH118802.1	1826	5041	-	2	2148	120
LNC_001843	XLOC_071966	lincRNA	Novel_lncRNA	chr7	132274033	132285645	-	2	1244	134
LNC_001842	XLOC_071965	lincRNA	Novel_lncRNA	chr7	132263564	132266522	-	2	1284	109
LNC_002130	XLOC_083471	lincRNA	Novel_lncRNA	chrX	143993434	144021083	-	10	4052	221
LNC_001009	XLOC_038818	lincRNA	Novel_lncRNA	chr15	142243639	142249601	+	2	4423	149
LNC_001008	XLOC_038802	lincRNA	Novel_lncRNA	chr15	141264267	141268622	+	2	1156	81
LNC_000938	XLOC_036165	lincRNA	Novel_lncRNA	chr14	114949574	114951037	-	2	576	192
LNC_000939	XLOC_036174	antisense_lncRNA	Novel_lncRNA	chr14	116329709	116333545	-	3	1107	106
LNC_000932	XLOC_035914	lincRNA	Novel_lncRNA	chr14	99797194	99809336	-	5	1401	124
LNC_000933	XLOC_035914	lincRNA	Novel_lncRNA	chr14	99797194	99809483	-	5	1403	124
LNC_000930	XLOC_035851	antisense_lncRNA	Novel_lncRNA	chr14	94899985	94913412	-	2	1987	205
LNC_000931	XLOC_035851	antisense_lncRNA	Novel_lncRNA	chr14	94899985	94913673	-	2	2506	205
LNC_000936	XLOC_036091	lincRNA	Novel_lncRNA	chr14	108499027	108506964	-	3	1639	91
LNC_000937	XLOC_036135	lincRNA	Novel_lncRNA	chr14	111787918	111796362	-	2	1020	116
LNC_000934	XLOC_036008	lincRNA	Novel_lncRNA	chr14	102558438	102560609	-	2	2074	83
LNC_000935	XLOC_036021	lincRNA	Novel_lncRNA	chr14	104942602	104948644	-	2	716	63
LNC_002004	XLOC_077974	lincRNA	Novel_lncRNA	chr9	139174237	139283426	+	2	2463	120
LNC_002005	XLOC_077983	lincRNA	Novel_lncRNA	chr9	139244353	139248749	+	3	1701	80
LNC_002006	XLOC_077989	lincRNA	Novel_lncRNA	chr9	139301254	139304925	+	2	1431	125
LNC_002007	XLOC_077996	antisense_lncRNA	Novel_lncRNA	chr9	140042633	140073473	+	2	3662	119
LNC_002000	XLOC_077654	antisense_lncRNA	Novel_lncRNA	chr9	116885364	116894528	+	2	2009	86
LNC_001007	XLOC_038759	lincRNA	Novel_lncRNA	chr15	137391557	137392595	+	2	482	54
LNC_002002	XLOC_077822	lincRNA	Novel_lncRNA	chr9	128327609	128355047	+	2	27279	141
LNC_002003	XLOC_077963	lincRNA	Novel_lncRNA	chr9	139134497	139138333	+	2	2628	136
LNC_001006	XLOC_038665	lincRNA	Novel_lncRNA	chr15	125539158	125541748	+	2	988	92
LNC_002008	XLOC_078118	lincRNA	Novel_lncRNA	chr9	151466077	151524039	+	3	1073	181
LNC_002009	XLOC_078120	lincRNA	Novel_lncRNA	chr9	151485432	151489781	+	2	585	110
LNC_001687	XLOC_064785	antisense_lncRNA	Novel_lncRNA	chr6	87863696	87869645	+	2	3769	95
LNC_001686	XLOC_064785	antisense_lncRNA	Novel_lncRNA	chr6	87863496	87865751	+	2	530	83
LNC_001685	XLOC_064784	antisense_lncRNA	Novel_lncRNA	chr6	87852266	87855875	+	2	3386	129
LNC_001684	XLOC_064777	lincRNA	Novel_lncRNA	chr6	85681032	85683266	+	2	1977	153
LNC_001683	XLOC_064770	lincRNA	Novel_lncRNA	chr6	85472874	85484991	+	2	10496	123
LNC_001682	XLOC_064708	lincRNA	Novel_lncRNA	chr6	81717040	81722419	+	2	4970	137
LNC_001681	XLOC_064655	lincRNA	Novel_lncRNA	chr6	78289292	78302498	+	2	5116	179
LNC_001680	XLOC_064623	lincRNA	Novel_lncRNA	chr6	77191321	77197671	+	2	775	85
LNC_001689	XLOC_064826	lincRNA	Novel_lncRNA	chr6	90740070	90743982	+	2	3763	134
LNC_001688	XLOC_064785	antisense_lncRNA	Novel_lncRNA	chr6	87864064	87869645	+	2	3583	95
LNC_001441	XLOC_053801	lincRNA	Novel_lncRNA	chr3	133554472	133559381	+	2	1501	124
LNC_001440	XLOC_053801	lincRNA	Novel_lncRNA	chr3	133554472	133559381	+	2	1497	169
LNC_001443	XLOC_053830	lincRNA	Novel_lncRNA	chr3	137208415	137215030	+	4	2243	136
LNC_001442	XLOC_053830	lincRNA	Novel_lncRNA	chr3	137197867	137215030	+	3	1668	128
LNC_001445	XLOC_054016	antisense_lncRNA	Novel_lncRNA	chr3	7924646	7926098	-	3	985	130
LNC_001444	XLOC_053932	lincRNA	Novel_lncRNA	chr3	2768950	2770043	-	2	581	95
LNC_001447	XLOC_054149	lincRNA	Novel_lncRNA	chr3	12826961	12842118	-	2	632	89
LNC_001446	XLOC_054026	lincRNA	Novel_lncRNA	chr3	8759108	8763464	-	2	2356	171
LNC_001449	XLOC_054196	lincRNA	Novel_lncRNA	chr3	16920672	16924368	-	2	486	95
LNC_001448	XLOC_054187	lincRNA	Novel_lncRNA	chr3	15859903	15861395	-	2	1186	90
LNC_000640	XLOC_024414	lincRNA	Novel_lncRNA	chr12	24290188	24291843	+	2	329	86
LNC_000641	XLOC_024473	lincRNA	Novel_lncRNA	chr12	27207807	27212789	+	2	2297	124
LNC_000642	XLOC_024473	lincRNA	Novel_lncRNA	chr12	27207807	27215871	+	2	549	124
LNC_000643	XLOC_024575	lincRNA	Novel_lncRNA	chr12	35054240	35055815	+	2	1146	114
LNC_000644	XLOC_024722	lincRNA	Novel_lncRNA	chr12	45862826	45864969	+	2	1762	133
LNC_000645	XLOC_024760	lincRNA	Novel_lncRNA	chr12	47694311	47698918	+	2	3056	110
LNC_000646	XLOC_024792	lincRNA	Novel_lncRNA	chr12	49241809	49243652	+	2	1248	160
LNC_000647	XLOC_024812	antisense_lncRNA	Novel_lncRNA	chr12	50874721	50929504	+	2	4603	146
LNC_000648	XLOC_024917	lincRNA	Novel_lncRNA	chr12	54703617	54704919	+	2	1002	106
LNC_000649	XLOC_024952	antisense_lncRNA	Novel_lncRNA	chr12	55532687	55544109	+	3	1354	137
LNC_001069	XLOC_040095	lincRNA	Novel_lncRNA	chr15	82936068	82968933	-	2	32570	158
LNC_001068	XLOC_040003	lincRNA	Novel_lncRNA	chr15	74768548	74800001	-	5	1219	132
LNC_001067	XLOC_040003	lincRNA	Novel_lncRNA	chr15	74764909	74798603	-	5	987	83
LNC_001066	XLOC_039983	lincRNA	Novel_lncRNA	chr15	74557744	74561517	-	2	2937	84
LNC_001065	XLOC_039905	lincRNA	Novel_lncRNA	chr15	71811665	71823256	-	2	8567	113
LNC_001064	XLOC_039904	lincRNA	Novel_lncRNA	chr15	71797643	71811533	-	2	11578	146
LNC_001063	XLOC_039852	lincRNA	Novel_lncRNA	chr15	63283425	63294060	-	2	6116	157
LNC_001062	XLOC_039852	lincRNA	Novel_lncRNA	chr15	63273264	63300967	-	4	2100	159
LNC_001061	XLOC_039852	lincRNA	Novel_lncRNA	chr15	63273264	63300967	-	4	2131	138
LNC_001060	XLOC_039852	lincRNA	Novel_lncRNA	chr15	63273264	63294380	-	2	4724	170
LNC_000796	XLOC_030795	lincRNA	Novel_lncRNA	chr13	89422833	89440808	-	2	1204	136
LNC_000797	XLOC_030852	lincRNA	Novel_lncRNA	chr13	91465603	91478424	-	4	3166	193
LNC_000794	XLOC_030710	lincRNA	Novel_lncRNA	chr13	83251874	83259573	-	2	1140	140
LNC_000795	XLOC_030768	lincRNA	Novel_lncRNA	chr13	88667116	88673967	-	2	4617	120
LNC_000792	XLOC_030625	lincRNA	Novel_lncRNA	chr13	79310816	79367856	-	2	284	89
LNC_000793	XLOC_030636	lincRNA	Novel_lncRNA	chr13	79591591	79601326	-	2	9606	227
LNC_000790	XLOC_030462	lincRNA	Novel_lncRNA	chr13	67235594	67255134	-	2	8829	129
LNC_000791	XLOC_030519	lincRNA	Novel_lncRNA	chr13	72666604	72669779	-	2	1242	115
LNC_001661	XLOC_063237	lincRNA	Novel_lncRNA	chr6	651830	671695	+	2	2425	255
LNC_001660	XLOC_063237	lincRNA	Novel_lncRNA	chr6	647956	663859	+	2	11871	355
LNC_001663	XLOC_063520	lincRNA	Novel_lncRNA	chr6	17964129	17966718	+	2	2002	115
LNC_001662	XLOC_063264	lincRNA	Novel_lncRNA	chr6	919733	923549	+	2	3594	238
LNC_001665	XLOC_063552	lincRNA	Novel_lncRNA	chr6	24222063	24233182	+	2	1625	84
LNC_001664	XLOC_063552	lincRNA	Novel_lncRNA	chr6	24056723	24233182	+	3	1916	153
LNC_000798	XLOC_030852	lincRNA	Novel_lncRNA	chr13	91465603	91478424	-	3	6953	208
LNC_000799	XLOC_030852	lincRNA	Novel_lncRNA	chr13	91465603	91478425	-	3	2053	89
LNC_000428	XLOC_017111	lincRNA	Novel_lncRNA	chr1	120214769	120216942	-	2	2077	123
LNC_000429	XLOC_017446	lincRNA	Novel_lncRNA	chr1	145862653	145889827	-	3	1454	136
LNC_000420	XLOC_016874	lincRNA	Novel_lncRNA	chr1	97707789	97713470	-	2	891	130
LNC_000421	XLOC_016885	lincRNA	Novel_lncRNA	chr1	99515203	99520166	-	3	1083	73
LNC_000422	XLOC_016896	lincRNA	Novel_lncRNA	chr1	101475822	101478678	-	2	2575	85
LNC_000423	XLOC_016924	lincRNA	Novel_lncRNA	chr1	104017055	104074367	-	2	40519	167
LNC_000424	XLOC_016927	lincRNA	Novel_lncRNA	chr1	104133919	104141798	-	2	7645	170
LNC_000425	XLOC_016935	lincRNA	Novel_lncRNA	chr1	104215295	104272728	-	3	45344	168
LNC_000426	XLOC_016935	lincRNA	Novel_lncRNA	chr1	104215295	104272728	-	2	54284	192
LNC_000427	XLOC_017003	lincRNA	Novel_lncRNA	chr1	115424252	115440460	-	2	1528	105
LNC_001908	XLOC_074049	lincRNA	Novel_lncRNA	chr8	17033339	17048278	-	4	658	97
LNC_001909	XLOC_074049	lincRNA	Novel_lncRNA	chr8	17040569	17049141	-	4	3008	105
LNC_000448	XLOC_018050	lincRNA	Novel_lncRNA	chr1	199161500	199173685	-	2	2014	111
LNC_000449	XLOC_018068	antisense_lncRNA	Novel_lncRNA	chr1	200589521	200589953	-	2	223	74
LNC_001278	XLOC_047862	antisense_lncRNA	Novel_lncRNA	chr2	73217481	73290731	+	3	936	70
LNC_001279	XLOC_047862	antisense_lncRNA	Novel_lncRNA	chr2	73217495	73221431	+	2	790	70
LNC_001276	XLOC_047608	lincRNA	Novel_lncRNA	chr2	60571425	60595330	+	2	23799	189
LNC_001277	XLOC_047862	antisense_lncRNA	Novel_lncRNA	chr2	73217409	73305841	+	3	1444	95
LNC_001274	XLOC_047468	lincRNA	Novel_lncRNA	chr2	50101328	50140994	+	3	971	146
LNC_001275	XLOC_047586	lincRNA	Novel_lncRNA	chr2	59400297	59404304	+	2	499	83
LNC_001272	XLOC_047308	lincRNA	Novel_lncRNA	chr2	37219144	37351488	+	2	1898	89
LNC_001273	XLOC_047325	lincRNA	Novel_lncRNA	chr2	38103646	38104944	+	2	1152	68
LNC_001270	XLOC_047302	antisense_lncRNA	Novel_lncRNA	chr2	35818226	35872293	+	4	1915	111
LNC_001271	XLOC_047308	lincRNA	Novel_lncRNA	chr2	37200645	37351488	+	2	1810	89
LNC_001903	XLOC_073870	lincRNA	Novel_lncRNA	chr8	2018095	2021115	-	2	595	103
LNC_000338	XLOC_014178	lincRNA	Novel_lncRNA	chr1	192496710	192508878	+	2	3151	104
LNC_000339	XLOC_014230	lincRNA	Novel_lncRNA	chr1	198404075	198451336	+	2	4673	184
LNC_000334	XLOC_013672	lincRNA	Novel_lncRNA	chr1	147795971	147986455	+	4	2215	158
LNC_000335	XLOC_013721	lincRNA	Novel_lncRNA	chr1	151525149	151534512	+	2	2261	103
LNC_000336	XLOC_013758	lincRNA	Novel_lncRNA	chr1	152421588	152427855	+	3	4157	101
LNC_000337	XLOC_014031	lincRNA	Novel_lncRNA	chr1	180777891	180803023	+	2	7901	185
LNC_000330	XLOC_013544	lincRNA	Novel_lncRNA	chr1	138321592	138325471	+	2	1465	88
LNC_000331	XLOC_013672	lincRNA	Novel_lncRNA	chr1	147794120	147978641	+	4	1054	83
LNC_000332	XLOC_013672	lincRNA	Novel_lncRNA	chr1	147794129	147978641	+	3	2463	110
LNC_000333	XLOC_013672	lincRNA	Novel_lncRNA	chr1	147794723	147986455	+	4	2258	158
LNC_002040	XLOC_079559	lincRNA	Novel_lncRNA	chr9	87527203	87636664	-	5	8233	95
LNC_001609	XLOC_060557	lincRNA	Novel_lncRNA	chr5	42564726	42571394	+	2	2602	120
LNC_002041	XLOC_079559	lincRNA	Novel_lncRNA	chr9	87527203	87672675	-	4	9007	95
LNC_001148	XLOC_042426	lincRNA	Novel_lncRNA	chr16	9412314	9832530	-	3	507	67
LNC_001608	XLOC_060557	lincRNA	Novel_lncRNA	chr5	42561892	42567906	+	2	4322	126
LNC_002042	XLOC_079590	lincRNA	Novel_lncRNA	chr9	87863862	87899020	-	2	15432	113
LNC_001149	XLOC_042426	lincRNA	Novel_lncRNA	chr16	9535875	9832487	-	2	2196	70
LNC_000259	XLOC_011380	lincRNA	Novel_lncRNA	JH118878.1	52	44753	+	2	1324	102
LNC_000258	XLOC_011380	lincRNA	Novel_lncRNA	JH118878.1	50	44753	+	3	1375	102
LNC_000253	XLOC_011314	lincRNA	Novel_lncRNA	JH118856.1	46315	56516	-	2	990	135
LNC_000252	XLOC_011291	lincRNA	Novel_lncRNA	JH118847.1	48736	56996	-	2	1662	67
LNC_000251	XLOC_011270	lincRNA	Novel_lncRNA	JH118841.1	146749	152942	-	2	5101	135
LNC_000250	XLOC_011135	lincRNA	Novel_lncRNA	JH118802.1	1826	7255	-	3	2045	158
LNC_000257	XLOC_011357	lincRNA	Novel_lncRNA	JH118871.1	41438	46823	-	2	5325	141
LNC_000256	XLOC_011320	lincRNA	Novel_lncRNA	JH118859.1	3762	5666	-	2	628	133
LNC_000255	XLOC_011320	lincRNA	Novel_lncRNA	JH118859.1	2634	5707	-	4	534	178
LNC_000254	XLOC_011320	lincRNA	Novel_lncRNA	JH118859.1	2634	5707	-	4	572	190
LNC_001302	XLOC_048366	lincRNA	Novel_lncRNA	chr2	104541826	104607909	+	3	3086	82
LNC_001303	XLOC_048388	antisense_lncRNA	Novel_lncRNA	chr2	104929170	104936878	+	4	2368	129
LNC_001300	XLOC_048366	lincRNA	Novel_lncRNA	chr2	104541805	104607909	+	3	2880	80
LNC_001301	XLOC_048366	lincRNA	Novel_lncRNA	chr2	104541809	104591289	+	2	2351	93
LNC_001306	XLOC_048388	antisense_lncRNA	Novel_lncRNA	chr2	104929195	104936878	+	5	2939	121
LNC_001307	XLOC_048407	lincRNA	Novel_lncRNA	chr2	107656332	107774804	+	2	2994	118
LNC_001304	XLOC_048388	antisense_lncRNA	Novel_lncRNA	chr2	104929195	104932736	+	2	2422	118
LNC_001305	XLOC_048388	antisense_lncRNA	Novel_lncRNA	chr2	104929195	104933828	+	4	1504	167
LNC_001878	XLOC_073156	lincRNA	Novel_lncRNA	chr8	90073901	90078963	+	2	2055	123
LNC_001603	XLOC_060015	lincRNA	Novel_lncRNA	chr5	14111260	14112751	+	2	1186	105
LNC_001308	XLOC_048407	lincRNA	Novel_lncRNA	chr2	107656456	107874481	+	3	5114	143
LNC_001309	XLOC_048407	lincRNA	Novel_lncRNA	chr2	107656457	107774804	+	2	2797	118
LNC_001602	XLOC_059954	lincRNA	Novel_lncRNA	chr5	10376957	10385426	+	2	1197	95
LNC_001898	XLOC_073715	lincRNA	Novel_lncRNA	chr8	141583981	141585248	+	2	1047	136
LNC_001899	XLOC_073769	lincRNA	Novel_lncRNA	chr8	144448634	144464881	+	2	14593	182
LNC_001892	XLOC_073486	lincRNA	Novel_lncRNA	chr8	121567005	121578329	+	2	5711	126
LNC_001893	XLOC_073515	lincRNA	Novel_lncRNA	chr8	124255520	124261866	+	3	3381	103
LNC_001890	XLOC_073486	lincRNA	Novel_lncRNA	chr8	121560854	121578329	+	3	5239	135
LNC_001891	XLOC_073486	lincRNA	Novel_lncRNA	chr8	121564422	121578329	+	3	6413	122
LNC_001896	XLOC_073557	lincRNA	Novel_lncRNA	chr8	129334434	129340468	+	2	5804	106
LNC_001897	XLOC_073568	antisense_lncRNA	Novel_lncRNA	chr8	129823965	129826747	+	2	781	59
LNC_001894	XLOC_073557	lincRNA	Novel_lncRNA	chr8	129332671	129340468	+	2	5729	106
LNC_001895	XLOC_073557	lincRNA	Novel_lncRNA	chr8	129334415	129340468	+	2	5824	108
LNC_002127	XLOC_083471	lincRNA	Novel_lncRNA	chrX	143993434	144010990	-	6	1410	221
LNC_002126	XLOC_083471	lincRNA	Novel_lncRNA	chrX	143972352	144019124	-	8	1484	285
LNC_002125	XLOC_083416	lincRNA	Novel_lncRNA	chrX	139358398	139369141	-	2	2748	142
LNC_002124	XLOC_083416	lincRNA	Novel_lncRNA	chrX	139349737	139369140	-	3	3323	115
LNC_002123	XLOC_083416	lincRNA	Novel_lncRNA	chrX	139347565	139368997	-	4	1577	115
LNC_002122	XLOC_083367	lincRNA	Novel_lncRNA	chrX	129972774	129989379	-	3	9605	133
LNC_002121	XLOC_083326	lincRNA	Novel_lncRNA	chrX	126795578	126803484	-	2	763	156
LNC_002120	XLOC_083276	lincRNA	Novel_lncRNA	chrX	125020390	125034164	-	2	13479	131
LNC_002129	XLOC_083471	lincRNA	Novel_lncRNA	chrX	143993434	144019128	-	7	1505	221
LNC_002128	XLOC_083471	lincRNA	Novel_lncRNA	chrX	143993434	144017722	-	8	1797	221
LNC_000929	XLOC_035851	antisense_lncRNA	Novel_lncRNA	chr14	94899985	94910543	-	2	2096	205
LNC_000928	XLOC_035851	antisense_lncRNA	Novel_lncRNA	chr14	94899985	94909238	-	2	2047	205
LNC_002019	XLOC_078605	lincRNA	Novel_lncRNA	chr9	21568093	21576470	-	2	8073	138
LNC_002018	XLOC_078556	lincRNA	Novel_lncRNA	chr9	19853559	19875016	-	3	20880	176
LNC_000921	XLOC_035379	lincRNA	Novel_lncRNA	chr14	65232375	65235953	-	2	3003	145
LNC_000920	XLOC_035342	lincRNA	Novel_lncRNA	chr14	62003334	62004552	-	2	800	107
LNC_000923	XLOC_035609	antisense_lncRNA	Novel_lncRNA	chr14	78195365	78227002	-	3	5758	163
LNC_000922	XLOC_035609	antisense_lncRNA	Novel_lncRNA	chr14	78192134	78227016	-	3	2194	98
LNC_000925	XLOC_035642	lincRNA	Novel_lncRNA	chr14	81119738	81124240	-	2	3734	139
LNC_000924	XLOC_035609	antisense_lncRNA	Novel_lncRNA	chr14	78211769	78227002	-	2	3499	111
LNC_000927	XLOC_035801	lincRNA	Novel_lncRNA	chr14	88910442	88912986	-	2	858	90
LNC_000926	XLOC_035732	lincRNA	Novel_lncRNA	chr14	86488854	86490181	-	2	1009	184
LNC_001474	XLOC_054914	antisense_lncRNA	Novel_lncRNA	chr3	67937794	67974058	-	2	1323	105
LNC_001475	XLOC_054914	lincRNA	Novel_lncRNA	chr3	67941389	67950348	-	2	7165	128
LNC_001476	XLOC_054950	lincRNA	Novel_lncRNA	chr3	71012819	71027560	-	2	320	106
LNC_001477	XLOC_055008	lincRNA	Novel_lncRNA	chr3	73848996	73868962	-	2	18948	174
LNC_001470	XLOC_054892	lincRNA	Novel_lncRNA	chr3	64087096	64101571	-	2	6943	121
LNC_001471	XLOC_054914	lincRNA	Novel_lncRNA	chr3	67937794	67950348	-	2	3556	122
LNC_001472	XLOC_054914	lincRNA	Novel_lncRNA	chr3	67937794	67950348	-	2	1532	105
LNC_001473	XLOC_054914	antisense_lncRNA	Novel_lncRNA	chr3	67937794	67974030	-	3	1357	105
LNC_001478	XLOC_055045	lincRNA	Novel_lncRNA	chr3	76453520	76459546	-	2	1186	95
LNC_001479	XLOC_055045	lincRNA	Novel_lncRNA	chr3	76453520	76459658	-	2	1056	78
LNC_000657	XLOC_025329	lincRNA	Novel_lncRNA	chr12	17841086	17851828	-	3	1810	136
LNC_000656	XLOC_025280	lincRNA	Novel_lncRNA	chr12	13638014	13641274	-	2	1716	134
LNC_000655	XLOC_025084	lincRNA	Novel_lncRNA	chr12	1008867	1022735	-	3	992	118
LNC_000654	XLOC_025084	lincRNA	Novel_lncRNA	chr12	1000949	1022723	-	3	788	83
LNC_000653	XLOC_025036	antisense_lncRNA	Novel_lncRNA	chr12	62367260	62375172	+	2	2893	168
LNC_000652	XLOC_025001	lincRNA	Novel_lncRNA	chr12	60128808	60138595	+	2	1583	186
LNC_000651	XLOC_024994	lincRNA	Novel_lncRNA	chr12	59274710	59278281	+	2	2221	130
LNC_000650	XLOC_024962	antisense_lncRNA	Novel_lncRNA	chr12	56029970	56036674	+	2	3644	246
LNC_001786	XLOC_068665	lincRNA	Novel_lncRNA	chr7	18831073	18848941	+	2	11702	110
LNC_001787	XLOC_068665	lincRNA	Novel_lncRNA	chr7	18831073	18848941	+	2	11673	110
LNC_001784	XLOC_068400	lincRNA	Novel_lncRNA	chr7	9073348	9077890	+	3	1694	197
LNC_001785	XLOC_068488	lincRNA	Novel_lncRNA	chr7	17582685	17585820	+	2	397	74
LNC_001782	XLOC_068302	lincRNA	Novel_lncRNA	chr7	2613324	2616438	+	2	2419	164
LNC_001783	XLOC_068399	lincRNA	Novel_lncRNA	chr7	9072111	9073292	+	2	776	99
LNC_000659	XLOC_025334	lincRNA	Novel_lncRNA	chr12	18373745	18391328	-	3	1042	221
LNC_000658	XLOC_025329	lincRNA	Novel_lncRNA	chr12	17841315	17854225	-	2	731	181
LNC_001864	XLOC_072805	lincRNA	Novel_lncRNA	chr8	61276017	61360196	+	7	1769	102
LNC_001863	XLOC_072737	lincRNA	Novel_lncRNA	chr8	61089565	61094382	+	2	1257	75
LNC_001862	XLOC_072737	lincRNA	Novel_lncRNA	chr8	60876670	61133351	+	4	9445	187
LNC_001861	XLOC_072737	lincRNA	Novel_lncRNA	chr8	60876599	61100733	+	4	523	81
LNC_001860	XLOC_072737	lincRNA	Novel_lncRNA	chr8	60876596	61111313	+	6	1363	81
LNC_001092	XLOC_040813	lincRNA	Novel_lncRNA	chr15	120676817	120681118	-	2	3147	117
LNC_001093	XLOC_040863	lincRNA	Novel_lncRNA	chr15	125385662	125414104	-	2	1441	84
LNC_001090	XLOC_040772	lincRNA	Novel_lncRNA	chr15	117027442	117046126	-	3	1465	138
LNC_001091	XLOC_040775	lincRNA	Novel_lncRNA	chr15	117236905	117239642	-	2	2291	70
LNC_001096	XLOC_040864	lincRNA	Novel_lncRNA	chr15	125424596	125462156	-	4	4445	145
LNC_001097	XLOC_040864	lincRNA	Novel_lncRNA	chr15	125453580	125462124	-	2	732	125
LNC_001094	XLOC_040864	lincRNA	Novel_lncRNA	chr15	125418427	125462086	-	6	2647	101
LNC_001095	XLOC_040864	lincRNA	Novel_lncRNA	chr15	125418427	125462156	-	5	3856	101
LNC_001098	XLOC_040869	lincRNA	Novel_lncRNA	chr15	125485219	125494345	-	3	494	68
LNC_001099	XLOC_040975	antisense_lncRNA	Novel_lncRNA	chr15	134307277	134308571	-	2	1191	167
LNC_000785	XLOC_030300	lincRNA	Novel_lncRNA	chr13	60573457	60578247	-	2	4738	113
LNC_000784	XLOC_030214	lincRNA	Novel_lncRNA	chr13	58229131	58273677	-	2	38610	184
LNC_000787	XLOC_030311	lincRNA	Novel_lncRNA	chr13	60594149	60595463	-	2	1192	60
LNC_000786	XLOC_030303	lincRNA	Novel_lncRNA	chr13	60580208	60584671	-	2	4210	109
LNC_000781	XLOC_030090	lincRNA	Novel_lncRNA	chr13	52911788	52942862	-	3	1682	147
LNC_000780	XLOC_030090	lincRNA	Novel_lncRNA	chr13	52895642	52942401	-	4	691	74
LNC_000783	XLOC_030132	lincRNA	Novel_lncRNA	chr13	53428179	53455617	-	3	13041	124
LNC_000782	XLOC_030104	lincRNA	Novel_lncRNA	chr13	53067077	53280097	-	2	2476	105
LNC_001654	XLOC_062980	lincRNA	Novel_lncRNA	chr5	94831860	94836737	-	2	1803	141
LNC_001655	XLOC_062996	lincRNA	Novel_lncRNA	chr5	98944502	98967225	-	3	7494	147
LNC_001656	XLOC_063004	lincRNA	Novel_lncRNA	chr5	101193224	101196873	-	2	3355	113
LNC_001657	XLOC_063020	lincRNA	Novel_lncRNA	chr5	102248410	102394384	-	4	497	71
LNC_000789	XLOC_030353	lincRNA	Novel_lncRNA	chr13	66630647	66635779	-	2	4873	145
LNC_000788	XLOC_030323	lincRNA	Novel_lncRNA	chr13	60620235	60624390	-	2	4019	165
LNC_001652	XLOC_062975	lincRNA	Novel_lncRNA	chr5	94740118	94747457	-	2	5680	135
LNC_001653	XLOC_062975	lincRNA	Novel_lncRNA	chr5	94740118	94752778	-	2	4882	106
LNC_001405	XLOC_052562	lincRNA	Novel_lncRNA	chr3	45617902	45619678	+	2	957	208
LNC_001404	XLOC_052536	lincRNA	Novel_lncRNA	chr3	44435116	44452894	+	2	845	135
LNC_001407	XLOC_052576	lincRNA	Novel_lncRNA	chr3	47002520	47007011	+	2	4355	151
LNC_001406	XLOC_052565	lincRNA	Novel_lncRNA	chr3	45778611	45789156	+	2	1399	115
LNC_001401	XLOC_052277	lincRNA	Novel_lncRNA	chr3	25938809	25955137	+	2	16053	162
LNC_001400	XLOC_052262	lincRNA	Novel_lncRNA	chr3	24951520	24973915	+	3	1721	83
LNC_001403	XLOC_052387	lincRNA	Novel_lncRNA	chr3	38871777	38880813	+	2	8929	227
LNC_000439	XLOC_017732	lincRNA	Novel_lncRNA	chr1	168964792	168979162	-	6	2733	156
LNC_000438	XLOC_017732	lincRNA	Novel_lncRNA	chr1	168947761	168964224	-	2	3588	135
LNC_000437	XLOC_017710	lincRNA	Novel_lncRNA	chr1	164856714	164867936	-	2	9198	136
LNC_000436	XLOC_017710	lincRNA	Novel_lncRNA	chr1	164856714	164867936	-	2	9906	201
LNC_000435	XLOC_017699	lincRNA	Novel_lncRNA	chr1	163205076	163206542	-	2	811	82
LNC_000434	XLOC_017648	lincRNA	Novel_lncRNA	chr1	158113876	158128182	-	2	710	114
LNC_000433	XLOC_017572	lincRNA	Novel_lncRNA	chr1	152172188	152173197	-	2	841	102
LNC_000432	XLOC_017558	lincRNA	Novel_lncRNA	chr1	150255495	150264481	-	2	759	62
LNC_000431	XLOC_017489	lincRNA	Novel_lncRNA	chr1	147662523	147798199	-	2	10741	126
LNC_000430	XLOC_017460	lincRNA	Novel_lncRNA	chr1	146155252	146160945	-	2	4527	143
LNC_001269	XLOC_047302	lincRNA	Novel_lncRNA	chr2	35770286	35812883	+	4	732	121
LNC_001268	XLOC_047210	lincRNA	Novel_lncRNA	chr2	23407197	23507867	+	2	17164	198
LNC_001265	XLOC_047208	lincRNA	Novel_lncRNA	chr2	20048450	20061123	+	2	7296	156
LNC_001264	XLOC_047199	lincRNA	Novel_lncRNA	chr2	19077088	19090448	+	2	6349	175
LNC_001267	XLOC_047210	lincRNA	Novel_lncRNA	chr2	23407197	23507867	+	3	17245	198
LNC_001266	XLOC_047210	lincRNA	Novel_lncRNA	chr2	23407197	23452956	+	2	45215	199
LNC_001261	XLOC_047054	lincRNA	Novel_lncRNA	chr2	11892615	11898548	+	2	1078	158
LNC_001260	XLOC_047054	lincRNA	Novel_lncRNA	chr2	11892583	11898548	+	2	1774	158
LNC_001263	XLOC_047160	lincRNA	Novel_lncRNA	chr2	17776638	17845989	+	3	33378	132
LNC_001262	XLOC_047054	antisense_lncRNA	Novel_lncRNA	chr2	11892634	11916152	+	2	773	158
LNC_000323	XLOC_013379	lincRNA	Novel_lncRNA	chr1	122570381	122596527	+	3	24383	149
LNC_000322	XLOC_013379	lincRNA	Novel_lncRNA	chr1	122524985	122569420	+	2	43666	211
LNC_000321	XLOC_013376	lincRNA	Novel_lncRNA	chr1	122437154	122448774	+	4	11163	159
LNC_000320	XLOC_013368	antisense_lncRNA	Novel_lncRNA	chr1	121352088	121360579	+	2	8249	162
LNC_000327	XLOC_013381	lincRNA	Novel_lncRNA	chr1	122601779	122631855	+	2	30013	172
LNC_000326	XLOC_013379	lincRNA	Novel_lncRNA	chr1	122589321	122596527	+	2	7120	153
LNC_000325	XLOC_013379	lincRNA	Novel_lncRNA	chr1	122589321	122596527	+	2	7075	138
LNC_000324	XLOC_013379	lincRNA	Novel_lncRNA	chr1	122582576	122596527	+	3	7768	156
LNC_000329	XLOC_013486	lincRNA	Novel_lncRNA	chr1	132947774	132950736	+	2	1967	116
LNC_000328	XLOC_013433	antisense_lncRNA	Novel_lncRNA	chr1	126393958	126424579	+	4	725	116
LNC_000228	XLOC_009418	lincRNA	Novel_lncRNA	GL896503.1	774	5035	+	2	1907	87
LNC_000229	XLOC_009815	lincRNA	Novel_lncRNA	JH118464.1	50442	55797	-	2	5087	107
LNC_000226	XLOC_009359	lincRNA	Novel_lncRNA	GL896480.1	2841	8359	+	2	463	154
LNC_000227	XLOC_009418	lincRNA	Novel_lncRNA	GL896503.1	583	5035	+	3	1814	100
LNC_000224	XLOC_009185	lincRNA	Novel_lncRNA	GL896427.1	4325	5524	-	2	1118	150
LNC_000225	XLOC_009265	lincRNA	Novel_lncRNA	GL896448.1	10920	12785	-	2	809	140
LNC_000222	XLOC_009185	lincRNA	Novel_lncRNA	GL896427.1	713	5477	-	5	1076	122
LNC_000223	XLOC_009185	lincRNA	Novel_lncRNA	GL896427.1	713	5519	-	5	1162	122
LNC_000220	XLOC_009185	lincRNA	Novel_lncRNA	GL896427.1	713	3632	-	3	1935	113
LNC_000221	XLOC_009185	lincRNA	Novel_lncRNA	GL896427.1	713	3632	-	3	1979	155
LNC_001311	XLOC_048461	lincRNA	Novel_lncRNA	chr2	108695771	108778272	+	3	5475	93
LNC_001310	XLOC_048461	lincRNA	Novel_lncRNA	chr2	108695726	108778272	+	4	5620	107
LNC_001313	XLOC_048461	lincRNA	Novel_lncRNA	chr2	108709157	108888418	+	9	1056	111
LNC_001312	XLOC_048461	lincRNA	Novel_lncRNA	chr2	108695798	108876165	+	9	854	107
LNC_001315	XLOC_048592	lincRNA	Novel_lncRNA	chr2	120846024	120867013	+	3	3903	169
LNC_001314	XLOC_048461	lincRNA	Novel_lncRNA	chr2	108709328	108870767	+	8	1193	105
LNC_001317	XLOC_048597	lincRNA	Novel_lncRNA	chr2	121146391	121162241	+	2	7638	213
LNC_001316	XLOC_048594	lincRNA	Novel_lncRNA	chr2	121034766	121048712	+	2	12061	138
LNC_001319	XLOC_048763	lincRNA	Novel_lncRNA	chr2	125346358	125350290	+	2	3749	147
LNC_001318	XLOC_048708	lincRNA	Novel_lncRNA	chr2	122689125	122702711	+	3	10621	150
LNC_001869	XLOC_072871	lincRNA	Novel_lncRNA	chr8	64456894	64578091	+	2	4880	93
LNC_001868	XLOC_072865	lincRNA	Novel_lncRNA	chr8	64191981	64194203	+	2	1912	100
LNC_001889	XLOC_073473	lincRNA	Novel_lncRNA	chr8	121005024	121019539	+	2	14268	109
LNC_001888	XLOC_073473	lincRNA	Novel_lncRNA	chr8	121005024	121019539	+	2	14264	109
LNC_001881	XLOC_073281	antisense_lncRNA	Novel_lncRNA	chr8	103876603	103902268	+	3	319	77
LNC_001880	XLOC_073238	lincRNA	Novel_lncRNA	chr8	96892633	97022262	+	7	860	98
LNC_001883	XLOC_073312	lincRNA	Novel_lncRNA	chr8	108504965	108510355	+	2	4069	130
LNC_001882	XLOC_073281	lincRNA	Novel_lncRNA	chr8	103876615	103889272	+	3	336	76
LNC_001885	XLOC_073417	lincRNA	Novel_lncRNA	chr8	116898025	116904653	+	2	5605	139
LNC_001884	XLOC_073345	lincRNA	Novel_lncRNA	chr8	112765600	112772896	+	2	6519	120
LNC_001887	XLOC_073461	antisense_lncRNA	Novel_lncRNA	chr8	120218088	120225978	+	2	1076	143
LNC_001886	XLOC_073443	lincRNA	Novel_lncRNA	chr8	118499416	118589935	+	2	433	144
LNC_000132	XLOC_005174	lincRNA	Novel_lncRNA	GL894520.2	2748	3563	+	2	760	120
LNC_000133	XLOC_005219	antisense_lncRNA	Novel_lncRNA	GL894531.1	2497	5852	+	2	1631	114
LNC_000130	XLOC_005079	lincRNA	Novel_lncRNA	GL894475.1	13303	15337	+	3	1056	132
LNC_000131	XLOC_005134	lincRNA	Novel_lncRNA	GL894503.2	86242	133473	+	2	9773	98
LNC_000136	XLOC_005503	lincRNA	Novel_lncRNA	GL894638.2	40679	70998	-	2	817	104
LNC_000137	XLOC_005518	lincRNA	Novel_lncRNA	GL894642.2	1651	4353	-	3	2588	116
LNC_000134	XLOC_005289	lincRNA	Novel_lncRNA	GL894560.2	48349	60834	+	4	3654	136
LNC_000135	XLOC_005390	lincRNA	Novel_lncRNA	GL894597.1	52784	55008	+	2	2058	133
LNC_000138	XLOC_005518	lincRNA	Novel_lncRNA	GL894642.2	1651	4353	-	3	2588	116
LNC_000139	XLOC_005518	lincRNA	Novel_lncRNA	GL894642.2	1651	4353	-	3	2588	116
LNC_000918	XLOC_035211	lincRNA	Novel_lncRNA	chr14	54157958	54169268	-	4	1506	91
LNC_000919	XLOC_035240	lincRNA	Novel_lncRNA	chr14	54887987	54889583	-	2	1257	138
LNC_002068	XLOC_080511	lincRNA	Novel_lncRNA	chr9	150931167	150936813	-	2	1255	106
LNC_002069	XLOC_080511	lincRNA	Novel_lncRNA	chr9	150931167	150943749	-	2	1304	106
LNC_000914	XLOC_035046	antisense_lncRNA	Novel_lncRNA	chr14	48693983	48725579	-	2	19400	137
LNC_000915	XLOC_035065	lincRNA	Novel_lncRNA	chr14	48622870	48625416	-	2	1734	129
LNC_000916	XLOC_035081	lincRNA	Novel_lncRNA	chr14	48671602	48676610	-	2	4952	95
LNC_000917	XLOC_035082	lincRNA	Novel_lncRNA	chr14	48676738	48680754	-	2	3924	119
LNC_000910	XLOC_034788	lincRNA	Novel_lncRNA	chr14	22095928	22096559	-	2	507	104
LNC_000911	XLOC_034809	lincRNA	Novel_lncRNA	chr14	22211299	22223249	-	2	11684	191
LNC_000912	XLOC_034904	antisense_lncRNA	Novel_lncRNA	chr14	32703527	32712725	-	4	7543	168
LNC_000913	XLOC_035005	lincRNA	Novel_lncRNA	chr14	43440254	43448523	-	5	3013	103
LNC_001469	XLOC_054813	lincRNA	Novel_lncRNA	chr3	59529792	59531992	-	2	1536	167
LNC_001468	XLOC_054775	lincRNA	Novel_lncRNA	chr3	54793298	54794259	-	2	754	239
LNC_001463	XLOC_054747	lincRNA	Novel_lncRNA	chr3	53513134	53517684	-	2	3339	113
LNC_001462	XLOC_054726	lincRNA	Novel_lncRNA	chr3	50519527	50540594	-	2	1067	159
LNC_001461	XLOC_054703	lincRNA	Novel_lncRNA	chr3	48600981	48604829	-	2	3468	141
LNC_001460	XLOC_054648	lincRNA	Novel_lncRNA	chr3	44394725	44401117	-	2	5772	166
LNC_001467	XLOC_054763	lincRNA	Novel_lncRNA	chr3	53825040	53855823	-	2	30174	227
LNC_001466	XLOC_054763	lincRNA	Novel_lncRNA	chr3	53825040	53855823	-	2	30187	227
LNC_001465	XLOC_054749	lincRNA	Novel_lncRNA	chr3	53817524	53821892	-	2	3433	104
LNC_001464	XLOC_054749	antisense_lncRNA	Novel_lncRNA	chr3	53585673	53821892	-	3	2220	104
LNC_001799	XLOC_069364	lincRNA	Novel_lncRNA	chr7	72147917	72164267	+	2	1215	134
LNC_001798	XLOC_069251	antisense_lncRNA	Novel_lncRNA	chr7	62956504	62968127	+	5	1721	183
LNC_001795	XLOC_068937	antisense_lncRNA	Novel_lncRNA	chr7	36996389	37011833	+	4	6826	215
LNC_001794	XLOC_068937	antisense_lncRNA	Novel_lncRNA	chr7	36990166	37011833	+	6	6089	209
LNC_001797	XLOC_069251	antisense_lncRNA	Novel_lncRNA	chr7	62956504	62968127	+	5	1718	182
LNC_001796	XLOC_069140	lincRNA	Novel_lncRNA	chr7	56323907	56326336	+	4	647	82
LNC_001791	XLOC_068917	lincRNA	Novel_lncRNA	chr7	35306922	35309302	+	2	1755	152
LNC_001790	XLOC_068695	lincRNA	Novel_lncRNA	chr7	19556942	19634835	+	3	1090	77
LNC_001793	XLOC_068937	antisense_lncRNA	Novel_lncRNA	chr7	36969470	36996129	+	3	6385	184
LNC_001792	XLOC_068937	antisense_lncRNA	Novel_lncRNA	chr7	36958912	36996129	+	3	6437	184
LNC_001081	XLOC_040462	lincRNA	Novel_lncRNA	chr15	94023425	94031265	-	2	7172	133
LNC_001080	XLOC_040317	lincRNA	Novel_lncRNA	chr15	91982030	91985119	-	2	2948	96
LNC_001083	XLOC_040552	lincRNA	Novel_lncRNA	chr15	103537346	103539565	-	2	2128	106
LNC_001082	XLOC_040481	lincRNA	Novel_lncRNA	chr15	94773590	94775505	-	2	1239	86
LNC_001085	XLOC_040599	lincRNA	Novel_lncRNA	chr15	104500537	104503283	-	2	914	69
LNC_001084	XLOC_040570	lincRNA	Novel_lncRNA	chr15	104323135	104342939	-	2	19205	144
LNC_001087	XLOC_040628	antisense_lncRNA	Novel_lncRNA	chr15	106482252	106492575	-	2	1509	103
LNC_001086	XLOC_040599	lincRNA	Novel_lncRNA	chr15	104500537	104503534	-	2	618	69
LNC_001089	XLOC_040689	lincRNA	Novel_lncRNA	chr15	110976503	110982138	-	3	332	72
LNC_001088	XLOC_040670	lincRNA	Novel_lncRNA	chr15	107655601	107658214	-	2	1408	101
LNC_001643	XLOC_062761	lincRNA	Novel_lncRNA	chr5	76790777	76881911	-	3	338	87
LNC_001642	XLOC_062501	lincRNA	Novel_lncRNA	chr5	56853926	56895291	-	2	16221	142
LNC_001641	XLOC_062315	lincRNA	Novel_lncRNA	chr5	37874624	38108794	-	3	1432	112
LNC_001640	XLOC_062217	lincRNA	Novel_lncRNA	chr5	34379036	34382509	-	2	3233	160
LNC_001647	XLOC_062853	lincRNA	Novel_lncRNA	chr5	84430478	84470590	-	6	752	211
LNC_001646	XLOC_062773	lincRNA	Novel_lncRNA	chr5	77311418	77318570	-	2	5998	136
LNC_001645	XLOC_062771	lincRNA	Novel_lncRNA	chr5	77265239	77285146	-	3	1500	104
LNC_001644	XLOC_062761	lincRNA	Novel_lncRNA	chr5	76790777	76909917	-	3	773	87
LNC_001649	XLOC_062937	lincRNA	Novel_lncRNA	chr5	90644764	90650300	-	2	5269	139
LNC_001648	XLOC_062856	lincRNA	Novel_lncRNA	chr5	85607953	85618754	-	2	821	104
LNC_002046	XLOC_079933	lincRNA	Novel_lncRNA	chr9	116633343	116645542	-	2	11669	154
LNC_000688	XLOC_026469	lincRNA	Novel_lncRNA	chr13	18327248	18330051	+	2	2476	93
LNC_000689	XLOC_026479	lincRNA	Novel_lncRNA	chr13	18779926	18791061	+	2	1272	194
LNC_000684	XLOC_026307	lincRNA	Novel_lncRNA	chr13	13286262	13287585	+	2	1020	138
LNC_000685	XLOC_026331	lincRNA	Novel_lncRNA	chr13	13495874	13649624	+	2	10225	157
LNC_000686	XLOC_026372	lincRNA	Novel_lncRNA	chr13	13909326	13911101	+	2	1630	140
LNC_000687	XLOC_026469	lincRNA	Novel_lncRNA	chr13	18314633	18330051	+	2	15156	166
LNC_000680	XLOC_026206	lincRNA	Novel_lncRNA	chr13	3953993	3966779	+	3	1375	101
LNC_000681	XLOC_026206	lincRNA	Novel_lncRNA	chr13	3953997	3966779	+	3	4831	128
LNC_000682	XLOC_026242	lincRNA	Novel_lncRNA	chr13	5165865	5171794	+	2	5546	190
LNC_000683	XLOC_026273	lincRNA	Novel_lncRNA	chr13	11352745	11402626	+	3	30519	176
LNC_001250	XLOC_046600	lincRNA	Novel_lncRNA	chr18	49651364	49662409	-	2	10712	134
LNC_001251	XLOC_046617	lincRNA	Novel_lncRNA	chr18	51349515	51368087	-	3	610	130
LNC_001252	XLOC_046633	lincRNA	Novel_lncRNA	chr18	53407580	53423407	-	2	2255	217
LNC_001253	XLOC_046633	lincRNA	Novel_lncRNA	chr18	53407580	53423407	-	3	2522	217
LNC_001254	XLOC_046687	lincRNA	Novel_lncRNA	chr18	57030719	57038180	-	2	1350	195
LNC_001255	XLOC_046692	lincRNA	Novel_lncRNA	chr18	57159006	57223774	-	3	872	84
LNC_001256	XLOC_046743	lincRNA	Novel_lncRNA	chr18	59089066	59090492	-	2	489	77
LNC_001257	XLOC_046765	lincRNA	Novel_lncRNA	chr18	59152543	59157122	-	2	3590	108
LNC_001258	XLOC_046929	lincRNA	Novel_lncRNA	chr2	6157242	6167244	+	2	1032	149
LNC_001259	XLOC_046942	antisense_lncRNA	Novel_lncRNA	chr2	6286908	6291233	+	2	387	104
LNC_000356	XLOC_014850	antisense_lncRNA	Novel_lncRNA	chr1	245389799	245533835	+	3	663	75
LNC_000357	XLOC_014951	lincRNA	Novel_lncRNA	chr1	257096711	257103202	+	2	5282	87
LNC_000354	XLOC_014704	lincRNA	Novel_lncRNA	chr1	233235882	233258319	+	6	668	59
LNC_000355	XLOC_014705	lincRNA	Novel_lncRNA	chr1	233363443	233366289	+	2	770	89
LNC_000352	XLOC_014522	lincRNA	Novel_lncRNA	chr1	215343269	215382759	+	2	568	129
LNC_000353	XLOC_014652	lincRNA	Novel_lncRNA	chr1	232973566	232981391	+	2	7680	156
LNC_000350	XLOC_014522	lincRNA	Novel_lncRNA	chr1	215098398	215105806	+	2	7076	150
LNC_000351	XLOC_014522	lincRNA	Novel_lncRNA	chr1	215130343	215382759	+	3	5313	167
LNC_000358	XLOC_015057	lincRNA	Novel_lncRNA	chr1	267225764	267227869	+	2	1985	120
LNC_000359	XLOC_015111	lincRNA	Novel_lncRNA	chr1	270949972	270954579	+	2	4531	110
LNC_000239	XLOC_010528	lincRNA	Novel_lncRNA	JH118649.1	245337	255710	-	2	5270	107
LNC_000238	XLOC_010456	lincRNA	Novel_lncRNA	JH118641.1	29341	36391	+	3	1382	118
LNC_000235	XLOC_010300	lincRNA	Novel_lncRNA	JH118601.1	35655	54459	-	2	1033	103
LNC_000234	XLOC_010288	lincRNA	Novel_lncRNA	JH118598.1	4942	6183	-	2	288	54
LNC_000237	XLOC_010438	lincRNA	Novel_lncRNA	JH118637.1	56611	59320	-	2	1609	94
LNC_000236	XLOC_010371	lincRNA	Novel_lncRNA	JH118620.1	89428	90682	-	2	1191	76
LNC_000231	XLOC_010116	lincRNA	Novel_lncRNA	JH118543.1	3153	19298	-	5	576	85
LNC_000230	XLOC_009840	lincRNA	Novel_lncRNA	JH118474.1	8145	9864	-	2	1105	98
LNC_000233	XLOC_010267	lincRNA	Novel_lncRNA	JH118593.1	54331	55444	-	2	690	67
LNC_000232	XLOC_010236	lincRNA	Novel_lncRNA	JH118575.1	93299	95813	+	2	2345	91
LNC_001324	XLOC_049092	lincRNA	Novel_lncRNA	chr2	147265000	147267803	+	2	2455	190
LNC_001325	XLOC_049182	lincRNA	Novel_lncRNA	chr2	150196849	150201705	+	2	3747	187
LNC_001326	XLOC_049286	lincRNA	Novel_lncRNA	chr2	155272713	155281392	+	2	7100	270
LNC_001327	XLOC_049362	lincRNA	Novel_lncRNA	chr2	159392714	159410057	+	3	763	87
LNC_001320	XLOC_048764	lincRNA	Novel_lncRNA	chr2	125336762	125346152	+	2	9255	132
LNC_001321	XLOC_048871	lincRNA	Novel_lncRNA	chr2	130238749	130240296	+	2	460	83
LNC_001322	XLOC_049055	lincRNA	Novel_lncRNA	chr2	146251050	146254522	+	2	642	79
LNC_001323	XLOC_049080	lincRNA	Novel_lncRNA	chr2	147020180	147021151	+	2	886	72
LNC_001328	XLOC_049625	lincRNA	Novel_lncRNA	chr2	9390691	9398262	-	2	486	143
LNC_001329	XLOC_049836	lincRNA	Novel_lncRNA	chr2	19678363	19680452	-	2	902	76
LNC_000121	XLOC_004745	lincRNA	Novel_lncRNA	GL894290.1	26848	54411	+	2	2282	136
LNC_000120	XLOC_004727	lincRNA	Novel_lncRNA	GL894285.1	25721	28545	-	2	2098	85
LNC_000123	XLOC_004880	antisense_lncRNA	Novel_lncRNA	GL894386.1	9869	14447	+	3	1205	112
LNC_000122	XLOC_004880	antisense_lncRNA	Novel_lncRNA	GL894386.1	8283	14447	+	3	2484	154
LNC_000125	XLOC_004950	lincRNA	Novel_lncRNA	GL894420.1	48193	52894	-	2	4647	142
LNC_000124	XLOC_004904	lincRNA	Novel_lncRNA	GL894406.2	11316	13805	+	2	1906	95
LNC_000127	XLOC_005043	lincRNA	Novel_lncRNA	GL894461.1	13979	60405	+	2	4398	131
LNC_000126	XLOC_004966	lincRNA	Novel_lncRNA	GL894427.2	5855	12229	+	2	1733	91
LNC_000129	XLOC_005075	lincRNA	Novel_lncRNA	GL894474.1	24828	28445	-	2	786	91
LNC_000128	XLOC_005066	lincRNA	Novel_lncRNA	GL894466.1	31511	32440	-	2	867	71
LNC_002066	XLOC_080485	lincRNA	Novel_lncRNA	chr9	148349860	148350703	-	2	753	219
LNC_002067	XLOC_080503	lincRNA	Novel_lncRNA	chr9	150634937	150639819	-	2	2213	97
LNC_002064	XLOC_080472	lincRNA	Novel_lncRNA	chr9	145740960	145743182	-	2	427	82
LNC_000903	XLOC_034561	antisense_lncRNA	Novel_lncRNA	chr14	9502957	9511696	-	2	636	103
LNC_000902	XLOC_034538	lincRNA	Novel_lncRNA	chr14	6792991	6795872	-	2	571	102
LNC_000901	XLOC_034523	lincRNA	Novel_lncRNA	chr14	4602653	4610283	-	2	1780	101
LNC_000900	XLOC_034488	lincRNA	Novel_lncRNA	chr14	444514	454459	-	2	7706	149
LNC_000907	XLOC_034652	lincRNA	Novel_lncRNA	chr14	17850593	17859558	-	3	2533	206
LNC_000906	XLOC_034652	lincRNA	Novel_lncRNA	chr14	17850593	17859558	-	3	1960	206
LNC_000905	XLOC_034588	lincRNA	Novel_lncRNA	chr14	9692907	9713901	-	3	823	62
LNC_000904	XLOC_034569	lincRNA	Novel_lncRNA	chr14	9576192	9580295	-	2	2914	106
LNC_002075	XLOC_080582	lincRNA	Novel_lncRNA	chrX	6191256	6208942	+	3	828	110
LNC_002062	XLOC_080458	lincRNA	Novel_lncRNA	chr9	144653557	144660586	-	2	2187	136
LNC_000909	XLOC_034773	lincRNA	Novel_lncRNA	chr14	22059031	22065519	-	2	5408	316
LNC_000908	XLOC_034760	lincRNA	Novel_lncRNA	chr14	22021193	22022184	-	2	469	129
LNC_002071	XLOC_080567	lincRNA	Novel_lncRNA	chrX	3906028	3927444	+	3	20181	270
LNC_002070	XLOC_080513	lincRNA	Novel_lncRNA	chr9	151486854	151535240	-	2	310	70
LNC_002073	XLOC_080571	lincRNA	Novel_lncRNA	chrX	4993950	4995654	+	2	1469	163
LNC_002063	XLOC_080458	lincRNA	Novel_lncRNA	chr9	144657794	144660676	-	2	1849	150
LNC_002060	XLOC_080425	lincRNA	Novel_lncRNA	chr9	143284195	143299078	-	2	14598	128
LNC_002061	XLOC_080457	lincRNA	Novel_lncRNA	chr9	144577068	144585473	-	2	408	71
LNC_001418	XLOC_053051	lincRNA	Novel_lncRNA	chr3	82015960	82130738	+	2	1029	108
LNC_001419	XLOC_053051	lincRNA	Novel_lncRNA	chr3	82015964	82107088	+	2	866	96
LNC_001416	XLOC_053049	lincRNA	Novel_lncRNA	chr3	81864559	81867435	+	2	2483	139
LNC_001417	XLOC_053051	lincRNA	Novel_lncRNA	chr3	82015960	82023910	+	2	2368	98
LNC_001414	XLOC_052874	lincRNA	Novel_lncRNA	chr3	70389956	70459340	+	3	370	98
LNC_001415	XLOC_052958	antisense_lncRNA	Novel_lncRNA	chr3	75917760	75927573	+	2	1986	146
LNC_001412	XLOC_052776	lincRNA	Novel_lncRNA	chr3	62175475	62180429	+	2	747	106
LNC_001413	XLOC_052874	lincRNA	Novel_lncRNA	chr3	70389956	70419246	+	2	884	114
LNC_001410	XLOC_052686	antisense_lncRNA	Novel_lncRNA	chr3	55841740	55869593	+	3	4632	151
LNC_001411	XLOC_052686	antisense_lncRNA	Novel_lncRNA	chr3	55841740	55869593	+	3	4714	178
LNC_001522	XLOC_056121	lincRNA	Novel_lncRNA	chr4	13335740	13413970	+	2	2012	142
LNC_001523	XLOC_056128	lincRNA	Novel_lncRNA	chr4	15279484	15286760	+	4	1780	95
LNC_001520	XLOC_056119	lincRNA	Novel_lncRNA	chr4	12545894	12555727	+	2	4879	175
LNC_001521	XLOC_056121	lincRNA	Novel_lncRNA	chr4	13335713	13365258	+	3	1877	98
LNC_001526	XLOC_056223	lincRNA	Novel_lncRNA	chr4	21615422	21763532	+	2	10807	161
LNC_001527	XLOC_056308	lincRNA	Novel_lncRNA	chr4	22229575	22372927	+	2	403	85
LNC_001524	XLOC_056132	lincRNA	Novel_lncRNA	chr4	16058618	16065830	+	2	6104	197
LNC_001525	XLOC_056223	lincRNA	Novel_lncRNA	chr4	21614438	21621593	+	2	4553	124
LNC_001528	XLOC_056347	lincRNA	Novel_lncRNA	chr4	29711773	29750770	+	2	915	118
LNC_001529	XLOC_056391	lincRNA	Novel_lncRNA	chr4	37121954	37130176	+	2	7015	212
LNC_001636	XLOC_061984	lincRNA	Novel_lncRNA	chr5	21534431	21535911	-	2	1296	111
LNC_001637	XLOC_062163	antisense_lncRNA	Novel_lncRNA	chr5	31935165	31975422	-	3	709	65
LNC_001634	XLOC_061821	antisense_lncRNA	Novel_lncRNA	chr5	15362268	15368969	-	2	5804	146
LNC_001635	XLOC_061879	antisense_lncRNA	Novel_lncRNA	chr5	17766769	17770596	-	2	3650	208
LNC_001632	XLOC_061707	antisense_lncRNA	Novel_lncRNA	chr5	7390087	7393301	-	2	2761	163
LNC_001633	XLOC_061792	lincRNA	Novel_lncRNA	chr5	12014259	12017434	-	2	2752	154
LNC_001630	XLOC_061554	lincRNA	Novel_lncRNA	chr5	338583	340124	-	2	1120	142
LNC_001631	XLOC_061667	lincRNA	Novel_lncRNA	chr5	5491204	5494300	-	2	266	59
LNC_001638	XLOC_062163	antisense_lncRNA	Novel_lncRNA	chr5	31935165	31975743	-	3	766	102
LNC_001639	XLOC_062163	antisense_lncRNA	Novel_lncRNA	chr5	31935165	32011962	-	4	921	153
LNC_001849	XLOC_072164	lincRNA	Novel_lncRNA	chr8	8825597	8898049	+	4	960	92
LNC_001848	XLOC_072164	lincRNA	Novel_lncRNA	chr8	8825584	8852155	+	4	786	93
LNC_000693	XLOC_026621	antisense_lncRNA	Novel_lncRNA	chr13	28888171	28913929	+	4	16595	241
LNC_000692	XLOC_026535	lincRNA	Novel_lncRNA	chr13	23813404	23819519	+	2	1238	161
LNC_000691	XLOC_026510	lincRNA	Novel_lncRNA	chr13	23067285	23069988	+	2	977	80
LNC_000690	XLOC_026491	lincRNA	Novel_lncRNA	chr13	20374334	20380184	+	2	3898	185
LNC_000697	XLOC_026668	lincRNA	Novel_lncRNA	chr13	31111324	31115109	+	2	3725	148
LNC_000696	XLOC_026643	lincRNA	Novel_lncRNA	chr13	29252660	29261354	+	2	1297	216
LNC_000695	XLOC_026623	antisense_lncRNA	Novel_lncRNA	chr13	28933443	28959884	+	2	901	138
LNC_000694	XLOC_026621	antisense_lncRNA	Novel_lncRNA	chr13	28888171	28918409	+	7	16914	241
LNC_001742	XLOC_066828	lincRNA	Novel_lncRNA	chr6	58264720	58268690	-	2	3736	246
LNC_001743	XLOC_066892	lincRNA	Novel_lncRNA	chr6	63345895	63362381	-	2	1530	93
LNC_000699	XLOC_026974	lincRNA	Novel_lncRNA	chr13	48981724	49040426	+	4	6761	254
LNC_000698	XLOC_026876	lincRNA	Novel_lncRNA	chr13	41026631	41072064	+	2	2262	86
LNC_001746	XLOC_066959	antisense_lncRNA	Novel_lncRNA	chr6	69077476	69082405	-	2	1159	121
LNC_001747	XLOC_066968	lincRNA	Novel_lncRNA	chr6	69214300	69217605	-	2	2332	126
LNC_001744	XLOC_066892	lincRNA	Novel_lncRNA	chr6	63357402	63362347	-	2	1646	95
LNC_001745	XLOC_066903	lincRNA	Novel_lncRNA	chr6	63496978	63504918	-	2	6237	135
LNC_001858	XLOC_072600	lincRNA	Novel_lncRNA	chr8	41324627	41338568	+	2	1024	150
LNC_001841	XLOC_071955	lincRNA	Novel_lncRNA	chr7	132165563	132168056	-	2	1890	160
LNC_001840	XLOC_071938	lincRNA	Novel_lncRNA	chr7	131257114	131261375	-	2	4108	198
LNC_001247	XLOC_046232	lincRNA	Novel_lncRNA	chr18	16497648	16531518	-	2	32110	185
LNC_001246	XLOC_046131	antisense_lncRNA	Novel_lncRNA	chr18	12752188	12766823	-	2	1750	100
LNC_001245	XLOC_046131	antisense_lncRNA	Novel_lncRNA	chr18	12745951	12766606	-	3	5281	116
LNC_001244	XLOC_046131	antisense_lncRNA	Novel_lncRNA	chr18	12745951	12755000	-	3	4894	116
LNC_001243	XLOC_046039	lincRNA	Novel_lncRNA	chr18	6216334	6217846	-	2	428	142
LNC_001242	XLOC_046022	lincRNA	Novel_lncRNA	chr18	5388624	5400324	-	3	5923	120
LNC_001241	XLOC_045999	lincRNA	Novel_lncRNA	chr18	863543	866687	-	3	994	125
LNC_001240	XLOC_045999	lincRNA	Novel_lncRNA	chr18	863543	866685	-	2	1853	147
LNC_001249	XLOC_046447	lincRNA	Novel_lncRNA	chr18	40426644	40445962	-	2	14110	140
LNC_001248	XLOC_046419	lincRNA	Novel_lncRNA	chr18	35034952	35199589	-	3	362	93
LNC_000345	XLOC_014328	lincRNA	Novel_lncRNA	chr1	202906487	202932286	+	4	1204	133
[truncated: 133 more rows]
