# Supplementary material for: LncRNA IMFlnc1 promotes porcine intramuscular adipocyte adipogenesis by sponging miR-199a-5p to up-regulate CAV-1
Source: BMC Mol Cell Biol. 2020 Nov 4;21:77. doi: 10.1186/s12860-020-00324-8 (PMC7640402; doi:10.1186/s12860-020-00324-8)
Supplement: Supplementary file 3 — Additional file 3 : Table S3. Information of the differently expressed lncRNAs. [file 12860_2020_324_MOESM3_ESM.xlsx]

## Sheet: H38dpc_vs_H58dpc.DE
transcript_id	gene_id	gene_name	gene_location	H38dpc_FPKM	H58dpc_FPKM	log2(foldchange)	pvalue	qvalue
ALDBSSCT0000005553	ALDBSSCG0000003361	-	chr18:50987037-50991384	4.53181	6.49646	-0.519565	0.00685	0.027206
ALDBSSCT0000005556	ALDBSSCG0000003364	-	chr18:51500824-51502964	6.9334	1.18286	2.55128	5e-05	0.000390001
LNC_001433	XLOC_053596	-	chr3:118290845-118309995	0.0807044	0.734458	-3.18596	0.00555	0.0229074
LNC_001438	XLOC_053776	-	chr3:128197262-128214113	0.360157	1.96414	-2.4472	5e-05	0.000390001
ALDBSSCT0000011681	ALDBSSCG0000007094	-	chr9:130300007-130320558	2.54034	0.698951	1.86176	5e-05	0.000390001
ALDBSSCT0000011355	ALDBSSCG0000006897	-	chr9:137659238-137671465	1.05505	0.721526	0.54819	0.0028	0.0129999
LNC_000741	XLOC_028773	-	chr13:179102974-179143701	2.41153	0.466681	2.36944	0.0009	0.00500567
LNC_000743	XLOC_028846	-	chr13:189561124-189575119	0.13001	0.536426	-2.04476	0.001	0.00547447
LNC_000742	XLOC_028846	-	chr13:189561124-189575119	0.243511	0.840482	-1.78723	0.0003	0.00193717
ALDBSSCT0000003368	ALDBSSCG0000002026	-	chr13:181558976-181593320	0.641689	2.25385	-1.81245	5e-05	0.000390001
LNC_001199	XLOC_044737	-	chr17:35127210-35137242	0.5787	0.846357	-0.548451	0.00285	0.013196
ALDBSSCT0000010246	ALDBSSCG0000006233	-	chr7:91551365-91713022	1.82228	0.525276	1.7946	0.00255	0.0120429
LNC_001816	XLOC_070551	-	chr7:29616416-29659006	0.595608	0.299946	0.989659	0.00685	0.027206
LNC_000538	XLOC_020618	-	chr10:5587379-5601416	0.369322	0.872445	-1.24018	0.00085	0.0047654
ALDBSSCT0000000853	ALDBSSCG0000000517	-	chr1:157974647-157990577	0.433385	3.4349	-2.98655	5e-05	0.000390001
ALDBSSCT0000000855	ALDBSSCG0000000518	-	chr1:158097654-158107924	0.383123	0.892756	-1.22046	0.00135	0.00706532
ALDBSSCT0000007057	ALDBSSCG0000004290	-	chr3:22227016-22233489	0.51451	2.08213	-2.01679	5e-05	0.000390001
ALDBSSCT0000003749	ALDBSSCG0000002245	-	chr14:131421904-131430546	0.633276	0.33553	0.916395	0.00495	0.0208314
ALDBSSCT0000005749	ALDBSSCG0000003487	-	chr18:54847998-54850821	0.864095	0.328689	1.39447	0.00035	0.00221629
ALDBSSCT0000001847	ALDBSSCG0000001113	-	chr11:86632267-86639901	0.748957	0.389944	0.941617	5e-05	0.000390001
LNC_001482	XLOC_055228	-	chr3:90436032-90446430	7.17429	5.04251	0.508696	0.00645	0.0259088
LNC_000650	XLOC_024962	-	chr12:56029969-56037200	0.565042	0.921778	-0.706062	0.0072	0.0283267
LNC_000878	XLOC_033450	-	chr14:66681851-66692818	0.847028	0.523869	0.693202	0.00075	0.00427739
LNC_000877	XLOC_033448	-	chr14:66669757-66674189	0.985254	0.526508	0.90404	0.0001	0.000732347
LNC_000875	XLOC_033418	-	chr14:65249915-65256846	0.187751	1.06919	-2.50962	5e-05	0.000390001
LNC_000871	XLOC_033282	-	chr14:55510410-55525703	0.196486	0.596473	-1.60203	0.0096	0.035822
LNC_001582	XLOC_058862	-	chr4:90583422-90591629	2.86201	4.22513	-0.561966	0.00015	0.00105331
LNC_001052	XLOC_039810	-	chr15:60640757-60845203	0.801307	0.275074	1.54254	5e-05	0.000390001
LNC_001053	XLOC_039823	-	chr15:60960866-60985945	0.942951	0.359675	1.39049	0.0026	0.0122334
ALDBSSCT0000009263	ALDBSSCG0000005646	-	chr6:27612960-27623227	0.251464	0.714872	-1.50733	5e-05	0.000390001
ALDBSSCT0000009190	ALDBSSCG0000005597	-	chr6:157354730-157358570	0.631183	0.31057	1.02314	0.0113	0.040887
ALDBSSCT0000004262	ALDBSSCG0000002581	-	chr15:97079915-97084396	0.276304	0.859984	-1.63805	5e-05	0.000390001
ENSSSCT00000035867	ENSSSCG00000007146	SIGLEC1	chr17:36328313-36349591	0.526241	1.37054	-1.38095	5e-05	0.000390001
LNC_001110	XLOC_041196	-	chr15:155103315-155121784	1.20901	0.92567	0.385253	0.0051	0.0213553
LNC_000244	XLOC_010869	-	JH118727.1:87819-88302	10.4214	4.77379	1.12634	0.0018	0.00900765
LNC_000245	XLOC_010891	-	JH118729.1:25-2728	0.528974	1.05119	-0.99076	0.0011	0.00593672
ALDBSSCT0000007426	ALDBSSCG0000004500	-	chr4:7091514-7116470	0	1.02819	#NAME?	0.0002	0.00135838
ALDBSSCT0000000439	ALDBSSCG0000000262	-	chr1:232725525-232973373	0.984745	5.22687	-2.40813	5e-05	0.000390001
ALDBSSCT0000006772	ALDBSSCG0000004135	-	chr3:81505542-81544357	0.341977	1.58944	-2.21655	5e-05	0.000390001
ALDBSSCT0000002106	ALDBSSCG0000001267	-	chr12:686794-772840	0.418765	0.614279	-0.552751	0.0037	0.0163862
ALDBSSCT0000003855	ALDBSSCG0000002316	-	chr14:35181362-35259443	2.11545	3.52713	-0.73753	0.00065	0.00378541
LNC_000619	XLOC_023643	-	chr11:52489239-52493753	0.977188	1.55747	-0.672501	0.0101	0.0373171
ALDBSSCT0000001101	ALDBSSCG0000000683	-	chr10:2449489-2495549	0.903742	0.213416	2.08224	5e-05	0.000390001
LNC_001326	XLOC_049286	-	chr2:155272712-155281392	12.0231	3.87921	1.63197	5e-05	0.000390001
LNC_001327	XLOC_049362	-	chr2:159392713-159410057	0	0.885645	#NAME?	5e-05	0.000390001
LNC_001323	XLOC_049080	-	chr2:147020179-147021151	1.25332	2.86644	-1.1935	0.0007	0.00403249
LNC_001328	XLOC_049625	-	chr2:9390690-9398262	3.40195	9.33873	-1.45687	0.0001	0.000732347
ALDBSSCT0000011258	ALDBSSCG0000006839	-	chr9:82781512-82783650	0.159762	0.747534	-2.22621	0.0141	0.0488648
ALDBSSCT0000005957	ALDBSSCG0000003641	-	chr2:95703545-95710520	0.394744	0.992526	-1.33019	5e-05	0.000390001
ALDBSSCT0000011927	ALDBSSCG0000007260	-	chrX:51200385-51338009	0.866061	1.5636	-0.852332	0.00015	0.00105331
LNC_002055	XLOC_080261	-	chr9:130949792-131005818	0.94319	0.314957	1.5824	0.0001	0.000732347
LNC_000839	XLOC_031853	-	chr13:166882304-166892322	0.954345	1.25751	-0.397984	0.01035	0.0380732
LNC_000365	XLOC_015254	-	chr1:283177038-283178826	0.248976	0.591928	-1.24942	0.0116	0.041769
LNC_000362	XLOC_015197	-	chr1:278861697-278892634	0.413292	2.0868	-2.33606	0.0076	0.0296053
LNC_001286	XLOC_048255	-	chr2:94185082-94317985	0.374375	1.19757	-1.67756	0.01065	0.0389624
ALDBSSCT0000001711	ALDBSSCG0000001032	-	chr11:18208880-18210956	2.07006	3.50093	-0.758069	0.0018	0.00900765
ALDBSSCT0000007171	ALDBSSCG0000004358	-	chr3:54764200-54821564	3.54689	5.99956	-0.758302	0.0028	0.0129999
LNC_000441	XLOC_017743	-	chr1:169433255-169451969	1.75985	1.24356	0.500983	0.00075	0.00427739
LNC_000446	XLOC_017844	-	chr1:180082539-180083304	0.926739	0.184943	2.32508	0.01235	0.0439266
ALDBSSCT0000009098	ALDBSSCG0000005549	-	chr6:133821818-133826074	1.85994	0.902855	1.04269	5e-05	0.000390001
ALDBSSCT0000012051	ALDBSSCG0000007347	-	chrX:85330473-85562006	0	1.03882	#NAME?	5e-05	0.000390001
ALDBSSCT0000007434	ALDBSSCG0000004507	-	chr4:8668377-8678862	0.201264	1.32817	-2.72228	0.0005	0.00301686
LNC_000056	XLOC_001965	-	GL893222.2:279608-281394	1.27839	1.99992	-0.645618	0.01165	0.0419138
ALDBSSCT0000009681	ALDBSSCG0000005907	-	chr7:23062784-23070260	1.0435	0.580006	0.847295	0.0024	0.0114514
ALDBSSCT0000002225	ALDBSSCG0000001336	-	chr12:32823579-32826316	2.60413	1.75798	0.566884	0.0093	0.0349022
ALDBSSCT0000004682	ALDBSSCG0000002851	-	chr16:4209086-4210914	1.77417	1.10689	0.68063	0.009	0.0339917
LNC_001331	XLOC_049840	-	chr2:20236913-20245545	1.05401	1.75876	-0.738664	0.0001	0.000732347
ALDBSSCT0000000773	ALDBSSCG0000000466	-	chr1:103294373-103334163	1.34774	2.31125	-0.778137	0.0131	0.0460568
ENSSSCT00000016939	ENSSSCG00000015549	RNASEL	chr9:136198540-136224410	0.355098	1.34961	-1.92625	5e-05	0.000390001
LNC_001466	XLOC_054763	-	chr3:53825039-53855823	0.627393	1.09141	-0.798747	0.00255	0.0120429
ALDBSSCT0000011301	ALDBSSCG0000006864	-	chr9:117960251-117963567	0.536841	0	inf	5e-05	0.000390001
ALDBSSCT0000004143	ALDBSSCG0000002496	-	chr15:15562274-15564352	1.42451	0.235736	2.59522	0.00925	0.034747
ALDBSSCT0000010896	ALDBSSCG0000006603	-	chr8:78359319-78367380	1.02722	0.508854	1.01341	0.00015	0.00105331
LNC_001982	XLOC_076960	-	chr9:73467108-73467608	6.0853	2.86496	1.08682	0.0084	0.0321205
LNC_001988	XLOC_077257	-	chr9:96510773-96526536	0.728105	0.360899	1.01255	0.00185	0.00921299
LNC_001618	XLOC_061080	-	chr5:77194376-77214271	0.188534	0.898287	-2.25235	0.01135	0.0410309
LNC_001616	XLOC_061074	-	chr5:77075088-77077434	0.189864	1.17701	-2.63209	0.0001	0.000732347
ALDBSSCT0000009351	ALDBSSCG0000005705	-	chr6:54671989-54677914	0.913289	1.26215	-0.466744	0.0132	0.0463491
ALDBSSCT0000001258	ALDBSSCG0000000763	-	chr10:51940697-51944511	8.2841	6.50037	0.349824	0.01335	0.046766
ALDBSSCT0000001879	ALDBSSCG0000001137	-	chr11:5762207-5770778	0.773685	1.0478	-0.43755	0.01165	0.0419138
ALDBSSCT0000006061	ALDBSSCG0000003711	-	chr2:147189075-147192155	0.269812	0.777031	-1.52602	0.0001	0.000732347
ALDBSSCT0000007825	ALDBSSCG0000004740	-	chr4:1448001-1450982	0.37159	1.19527	-1.68555	0.0015	0.00772304
LNC_000154	XLOC_006269	-	GL895033.1:75339-77886	0.533277	0.887245	-0.734447	0.01165	0.0419138
LNC_000284	XLOC_012043	-	chr1:4490812-4495318	1.0715	0.596074	0.846071	0.0015	0.00772304
LNC_000841	XLOC_031895	-	chr13:170385984-170412296	1.16716	1.85428	-0.667857	0.0036	0.0160187
ALDBSSCT0000009903	ALDBSSCG0000006026	-	chr7:105420590-105421475	6.56681	9.88019	-0.589346	0.00235	0.0112539
LNC_001003	XLOC_038630	-	chr15:122430523-122433562	2.50273	1.03205	1.27799	5e-05	0.000390001
LNC_001004	XLOC_038645	-	chr15:124893221-124924947	1.06041	0.212858	2.31666	5e-05	0.000390001
ALDBSSCT0000003039	ALDBSSCG0000001819	-	chr13:216947740-216954052	0.596468	0.303232	0.976021	0.0014	0.00728869
ALDBSSCT0000005691	ALDBSSCG0000003455	-	chr18:35901486-35903589	1.69336	7.53782	-2.15426	5e-05	0.000390001
LNC_000731	XLOC_028434	-	chr13:153249310-153253551	1.15353	0.207602	2.47416	5e-05	0.000390001
LNC_000732	XLOC_028543	-	chr13:155883148-155981611	0.774904	2.72655	-1.81499	5e-05	0.000390001
ALDBSSCT0000011652	ALDBSSCG0000007075	-	chr9:115556203-115581661	6.8025	9.6236	-0.50051	0.0003	0.00193717
LNC_001123	XLOC_041808	-	chr16:48838911-48849100	1.39545	0.639289	1.12619	0.00875	0.0332086
ALDBSSCT0000001311	ALDBSSCG0000000798	-	chr10:65994699-66012410	7.4015	3.23481	1.19414	0.00175	0.00879534
ALDBSSCT0000011142	ALDBSSCG0000006759	-	chr9:38080136-38091710	1.32255	2.63887	-0.996601	0.01195	0.0427897
ALDBSSCT0000011141	ALDBSSCG0000006758	-	chr9:34636585-34856669	53.5394	8.44125	2.66507	0.0022	0.0106456
ALDBSSCT0000009044	ALDBSSCG0000005523	-	chr6:110652466-110734909	12.141	29.2026	-1.26621	5e-05	0.000390001
ALDBSSCT0000004441	ALDBSSCG0000002705	-	chr15:51511645-51530545	3.20334	2.28292	0.488698	0.00445	0.0190787
ALDBSSCT0000011858	ALDBSSCG0000007205	-	GL896456.1:29941-44725	4.70107	2.57264	0.869741	0.0018	0.00900765
ALDBSSCT0000011852	ALDBSSCG0000007201	-	GL896302.1:108888-110179	51.7092	66.769	-0.368757	0.0038	0.0167589
ALDBSSCT0000011464	ALDBSSCG0000006975	-	chr9:22334947-22337157	10.1426	20.5738	-1.02039	0.0038	0.0167589
ALDBSSCT0000011462	ALDBSSCG0000006974	-	chr9:21859588-21863291	4.31717	9.13074	-1.08065	0.00205	0.0100368
ALDBSSCT0000011469	ALDBSSCG0000006979	-	chr9:29519119-29525703	16.2785	12.008	0.438974	0.0038	0.0167589
LNC_001835	XLOC_071550	-	chr7:102837209-102849338	0.892175	1.39217	-0.641932	5e-05	0.000390001
ALDBSSCT0000009533	ALDBSSCG0000005809	-	chr6:132658883-132811732	13.3091	6.40281	1.05563	0.0001	0.000732347
LNC_002067	XLOC_080503	-	chr9:150634936-150646365	9.2784	21.5283	-1.21429	5e-05	0.000390001
LNC_001081	XLOC_040462	-	chr15:94023424-94031265	0.980783	0.66864	0.552704	0.0026	0.0122334
LNC_000687	XLOC_026469	-	chr13:18314632-18330051	13.6905	9.88267	0.470206	0.0001	0.000732347
LNC_000681	XLOC_026206	-	chr13:3953756-3966779	0.239328	0.647438	-1.43576	0.003	0.0137741
LNC_000355	XLOC_014705	-	chr1:233363442-233366289	0.42256	1.20712	-1.51434	0.01315	0.0461977
LNC_000353	XLOC_014652	-	chr1:232973565-232981391	0.664464	2.4536	-1.88464	5e-05	0.000390001
LNC_000358	XLOC_015057	-	chr1:267225763-267227869	2.1103	2.97639	-0.496114	0.01285	0.0453544
ALDBSSCT0000001721	ALDBSSCG0000001039	-	chr11:19591307-19596470	41.6332	116.298	-1.48202	5e-05	0.000390001
ALDBSSCT0000008569	ALDBSSCG0000005215	-	chr5:46716516-46741338	0	0.672153	#NAME?	5e-05	0.000390001
ALDBSSCT0000003612	ALDBSSCG0000002164	-	chr14:60658166-60661414	0.284068	4.98258	-4.13258	0.00075	0.00427739
LNC_001958	XLOC_075630	-	chr8:135624355-135634545	0.954662	0.375878	1.34473	5e-05	0.000390001
LNC_001765	XLOC_067676	-	chr6:131318407-131542576	0.637376	0.26764	1.25185	0.01225	0.0436438
ALDBSSCT0000007942	ALDBSSCG0000004813	-	chr4:41943464-41961259	11.4705	18.9948	-0.727677	5e-05	0.000390001
ALDBSSCT0000000444	ALDBSSCG0000000267	-	chr1:238398021-238507678	138.805	70.9424	0.968339	5e-05	0.000390001
ALDBSSCT0000000449	ALDBSSCG0000000271	-	chr1:245181816-245237825	6.22787	1.44984	2.10284	5e-05	0.000390001
ALDBSSCT0000006728	ALDBSSCG0000004104	-	chr3:56417411-56446272	1.69608	2.43424	-0.521269	0.0002	0.00135838
ALDBSSCT0000005407	ALDBSSCG0000003271	-	chr17:66289502-66291521	1.62073	2.47548	-0.611071	0.01085	0.0395569
ENSSSCT00000033840	ENSSSCG00000017791	SSH2	chr12:47804245-47871712	8.97674	16.4781	-0.876286	5e-05	0.000390001
LNC_001372	XLOC_051266	-	chr2:125557247-125567485	6.71978	5.06842	0.406879	0.0025	0.0118458
LNC_001371	XLOC_051249	-	chr2:124787931-124806540	0.254273	0.623296	-1.29354	5e-05	0.000390001
LNC_000020	XLOC_000721	-	GL892627.1:23951-34764	0.315523	0.62591	-0.98821	0.00375	0.0165716
LNC_000021	XLOC_000789	-	GL892663.2:42291-61061	0.435482	0.761214	-0.80569	0.001	0.00547447
ALDBSSCT0000002761	ALDBSSCG0000001674	-	chr13:111049442-111051195	1.7397	2.94047	-0.75721	0.00405	0.0176655
LNC_001953	XLOC_075371	-	chr8:120227771-120280689	0.641403	1.63169	-1.34707	5e-05	0.000390001
LNC_001952	XLOC_075371	-	chr8:120227771-120280689	0.635629	1.6714	-1.3948	5e-05	0.000390001
LNC_001959	XLOC_075635	-	chr8:135651775-135676911	1.26711	0.486454	1.38117	5e-05	0.000390001
LNC_001557	XLOC_057829	-	chr4:142915856-142924331	0.73231	0.455258	0.68577	0.00125	0.00661876
LNC_001559	XLOC_057842	-	chr4:143022069-143156961	0.399401	0.639307	-0.678671	0.002	0.00983706
LNC_000603	XLOC_023021	-	chr11:7328596-7336731	1.16552	0.847833	0.459118	0.0078	0.0302262
LNC_000187	XLOC_007464	-	GL895648.1:2-23144	4.11662	0.704012	2.54779	5e-05	0.000390001
LNC_000188	XLOC_007464	-	GL895648.1:2-23144	2.46517	0.598419	2.04246	5e-05	0.000390001
ALDBSSCT0000000014	ALDBSSCG0000000008	-	chr1:3680952-3688877	60.2845	82.9752	-0.460894	0.0036	0.0160187
LNC_001581	XLOC_058822	-	chr4:88020997-88030155	2.84987	1.20954	1.23644	5e-05	0.000390001
LNC_002105	XLOC_082280	-	chrX:21511021-21516149	0.972359	1.5369	-0.660468	0.0012	0.00639126
ALDBSSCT0000001217	ALDBSSCG0000000746	-	chr10:41665798-41954745	2.27526	0.595866	1.93297	0.0002	0.00135838
LNC_001642	XLOC_062501	-	chr5:56853925-56895291	0.377309	0.7235	-0.939247	5e-05	0.000390001
LNC_001640	XLOC_062217	-	chr5:34379035-34382509	0.746341	0.308478	1.27467	0.0002	0.00135838
LNC_001649	XLOC_062937	-	chr5:90644763-90650300	1.38182	0.0920181	3.90851	5e-05	0.000390001
ALDBSSCT0000004523	ALDBSSCG0000002753	-	chr15:91403231-91405476	21.4863	50.0828	-1.2209	5e-05	0.000390001
ALDBSSCT0000004527	ALDBSSCG0000002755	-	chr15:91443325-91446756	1.30865	3.30315	-1.33577	5e-05	0.000390001
ALDBSSCT0000005722	ALDBSSCG0000003473	-	chr18:47381684-47386100	4.27162	1.44411	1.5646	5e-05	0.000390001
ALDBSSCT0000006031	ALDBSSCG0000003691	-	chr2:135775745-135924661	2.93227	13.765	-2.23091	0.0045	0.0192551
ALDBSSCT0000007814	ALDBSSCG0000004731	-	chr4:143207103-143207986	2.55055	5.72225	-1.16577	0.0001	0.000732347
LNC_000817	XLOC_031234	-	chr13:121100460-121103925	0.587479	0.167997	1.8061	5e-05	0.000390001
LNC_001724	XLOC_066030	-	chr6:15546633-15726934	1.56594	0.127083	3.62318	0.0001	0.000732347
LNC_000937	XLOC_036135	-	chr14:111787917-111796362	0.291934	0.935669	-1.68036	0.0072	0.0283267
ALDBSSCT0000002829	ALDBSSCG0000001723	-	chr13:142784610-142787041	8.20437	11.1292	-0.439891	0.0018	0.00900765
ALDBSSCT0000002821	ALDBSSCG0000001715	-	chr13:134685470-134702667	0.101762	1.14962	-3.49789	0.00265	0.0124189
ALDBSSCT0000005886	ALDBSSCG0000003588	-	chr2:51984529-52003458	13.2889	23.2243	-0.805411	0.00155	0.00793791
ENSSSCT00000035929	ENSSSCG00000001727	TNFRSF21	chr7:48679156-48748761	11.4309	17.4233	-0.608076	5e-05	0.000390001
ALDBSSCT0000006619	ALDBSSCG0000004048	-	chr3:33212583-33224127	4.11999	10.0476	-1.28614	0.00015	0.00105331
ALDBSSCT0000003398	ALDBSSCG0000002040	-	chr13:199815583-200022135	5.51755	7.50033	-0.442927	0.00155	0.00793791
ALDBSSCT0000003939	ALDBSSCG0000002372	-	chr14:65766029-65781203	0.76673	1.66774	-1.1211	0.00845	0.0322768
LNC_000764	XLOC_029758	-	chr13:34944605-34956030	0.868476	1.14934	-0.404244	0.008	0.0308673
LNC_001174	XLOC_043468	-	chr16:77583190-77594791	3.10991	4.24914	-0.450301	0.0048	0.0203123
ALDBSSCT0000006516	ALDBSSCG0000003980	-	chr2:157634168-157639718	0.969876	1.59616	-0.718734	0.0011	0.00593672
ALDBSSCT0000005376	ALDBSSCG0000003252	-	chr17:54412731-54419444	0.695251	0.18642	1.89897	0.0067	0.0267258
ALDBSSCT0000001327	ALDBSSCG0000000810	-	chr10:70856794-70857675	3.92187	1.93592	1.01852	0.00075	0.00427739
ALDBSSCT0000009078	ALDBSSCG0000005540	-	chr6:125496906-125500573	31.3913	38.9415	-0.310944	0.01125	0.0407441
ALDBSSCT0000010704	ALDBSSCG0000006483	-	chr8:146970278-147020297	24.2717	31.1615	-0.360489	0.0032	0.0145339
ALDBSSCT0000002410	ALDBSSCG0000001459	-	chr12:25387563-25391583	2.51574	9.43302	-1.90674	5e-05	0.000390001
ALDBSSCT0000002413	ALDBSSCG0000001460	-	chr12:26667003-26683385	7.39719	11.7487	-0.667447	0.00945	0.0353632
ALDBSSCT0000011552	ALDBSSCG0000007010	-	chr9:54385429-54440678	3.22185	1.49487	1.10788	5e-05	0.000390001
LNC_001852	XLOC_072294	-	chr8:16930531-16945015	0.18569	0.558971	-1.58988	0.007	0.0276954
LNC_000824	XLOC_031358	-	chr13:124742666-124760772	2.47315	0.840628	1.55681	0.01045	0.03837
LNC_000825	XLOC_031358	-	chr13:124742666-124760772	11.1888	8.13887	0.459158	0.00275	0.0128069
LNC_001079	XLOC_040302	-	chr15:91891640-92408444	0.357168	0.594902	-0.736049	0.00735	0.0288024
LNC_001071	XLOC_040167	-	chr15:88315022-88416687	0.232741	0.55569	-1.25556	0.00015	0.00105331
LNC_001074	XLOC_040252	-	chr15:90602568-90650088	0.608935	0.799476	-0.392766	0.0043	0.0185544
ALDBSSCT0000008926	ALDBSSCG0000005457	-	chr6:67941970-67994306	0.641406	0	inf	0.00135	0.00706532
LNC_000307	XLOC_012984	-	chr1:76956503-76967724	1.17756	0.872397	0.432748	0.01425	0.0492885
LNC_000306	XLOC_012952	-	chr1:75682705-75688772	0.376156	0.658465	-0.807777	0.00325	0.0147179
ALDBSSCT0000002330	ALDBSSCG0000001408	-	chr12:1425942-1427525	1.51469	2.50404	-0.725231	0.00395	0.01731
ALDBSSCT0000005643	ALDBSSCG0000003421	-	chr18:9679414-9684475	0.359075	0.676686	-0.914199	0.0057	0.0234171
LNC_001396	XLOC_052122	-	chr3:14613392-14625419	0.903252	0.56674	0.672442	0.0005	0.00301686
ALDBSSCT0000011669	ALDBSSCG0000007084	-	chr9:126100863-126103439	85.6091	52.4294	0.707387	5e-05	0.000390001
ALDBSSCT0000011084	ALDBSSCG0000006726	-	chr9:10966569-10971281	89.5992	66.818	0.423251	0.0032	0.0145339
LNC_000918	XLOC_035211	-	chr14:54157957-54169268	0.136766	0.573099	-2.06707	0.0055	0.0227357
ALDBSSCT0000009954	ALDBSSCG0000006058	-	chr7:124299186-124352196	1.0415	1.53461	-0.559203	0.0098	0.0364322
ALDBSSCT0000012038	ALDBSSCG0000007338	-	chrX:67420338-67422193	12.9249	21.7084	-0.748098	5e-05	0.000390001
ALDBSSCT0000012039	ALDBSSCG0000007339	-	chrX:67444264-67445925	0	19.2032	#NAME?	5e-05	0.000390001
ALDBSSCT0000007147	ALDBSSCG0000004347	-	chr3:48147722-48150246	2.23058	3.5414	-0.666905	0.0099	0.0367245
ALDBSSCT0000003873	ALDBSSCG0000002328	-	chr14:43461326-43469028	3.22168	4.6246	-0.521517	0.0016	0.00815591
LNC_001344	XLOC_050389	-	chr2:66956352-66959127	0.401004	0.826377	-1.04318	0.0047	0.0199571
LNC_001340	XLOC_050010	-	chr2:41985155-42057634	0.228694	0.571112	-1.32036	0.00185	0.00921299
LNC_001341	XLOC_050039	-	chr2:43620368-43627141	0.574431	0.902555	-0.651881	0.00245	0.0116516
ALDBSSCT0000000658	ALDBSSCG0000000394	-	chr1:17264639-17267867	1.27105	2.14065	-0.752032	0.00025	0.00165345
ALDBSSCT0000004597	ALDBSSCG0000002795	-	chr15:125123424-125136267	0.758788	0.0873133	3.11942	0.0015	0.00772304
ALDBSSCT0000011900	ALDBSSCG0000007236	-	chrX:5905978-5910508	0.207372	1.03182	-2.31489	0.0125	0.0443512
LNC_001914	XLOC_074396	-	chr8:41136232-41159362	1.31947	0.59116	1.15834	5e-05	0.000390001
LNC_000802	XLOC_030881	-	chr13:94032937-94048718	0.186792	1.66123	-3.15275	0.00625	0.0252588
LNC_000803	XLOC_030900	-	chr13:95231731-95255932	0.741509	0.0616746	3.58772	5e-05	0.000390001
LNC_001566	XLOC_058352	-	chr4:37173902-37185415	3.77865	2.68441	0.493267	5e-05	0.000390001
LNC_000804	XLOC_030900	-	chr13:95231731-95255932	0.788975	0.0594445	3.73036	5e-05	0.000390001
LNC_000380	XLOC_015855	-	chr1:17268223-17277329	1.61186	2.08905	-0.374117	0.009	0.0339917
LNC_000387	XLOC_016112	-	chr1:31606376-31686059	0.0983069	1.22292	-3.6369	0.00015	0.00105331
ALDBSSCT0000000021	ALDBSSCG0000000013	-	chr1:4742966-4743535	4.31396	1.08641	1.98944	0.00045	0.00275466
ENSSSCT00000034891	ENSSSCG00000030950	CH242-176I15.1	chrX:131484714-131485223	0.847979	0	inf	5e-05	0.000390001
ALDBSSCT0000004000	ALDBSSCG0000002411	-	chr14:95282525-95283754	0.253432	1.39944	-2.46517	0.0006	0.00353533
ALDBSSCT0000005503	ALDBSSCG0000003335	-	chr18:32046732-32066601	18.2726	9.04615	1.01431	5e-05	0.000390001
ALDBSSCT0000009564	ALDBSSCG0000005834	-	chr6:148737497-148743720	1.51982	3.98704	-1.39142	0.0009	0.00500567
LNC_001391	XLOC_052046	-	chr3:13639315-13649427	1.58396	1.03304	0.616639	0.0002	0.00135838
LNC_001397	XLOC_052133	-	chr3:15293384-15295453	0.941809	0.373503	1.33432	0.0085	0.0324304
ALDBSSCT0000007673	ALDBSSCG0000004659	-	chr4:110270028-110278831	1.62454	3.29776	-1.02145	5e-05	0.000390001
ALDBSSCT0000011708	ALDBSSCG0000007107	-	chr9:134731660-134733751	0.877874	1.71279	-0.964266	0.01215	0.0433653
ALDBSSCT0000003736	ALDBSSCG0000002235	-	chr14:118630400-118663320	3.18207	0	inf	0.01005	0.0371678
ALDBSSCT0000000518	ALDBSSCG0000000304	-	chr1:281952665-281953565	6.21185	12.9721	-1.06232	5e-05	0.000390001
ALDBSSCT0000006006	ALDBSSCG0000003671	-	chr2:123008998-123462484	0.226676	1.14727	-2.3395	0.0047	0.0199571
LNC_001880	XLOC_073238	-	chr8:96892632-97022262	0	0.830706	#NAME?	5e-05	0.000390001
LNC_001885	XLOC_073417	-	chr8:116898024-116904653	0.920738	0.399827	1.20342	5e-05	0.000390001
ALDBSSCT0000000751	ALDBSSCG0000000449	-	chr1:83028502-83031715	0.836096	1.33806	-0.678403	0.0052	0.021693
ALDBSSCT0000008998	ALDBSSCG0000005502	-	chr6:94077421-94084900	0.590022	0.120313	2.29397	5e-05	0.000390001
ALDBSSCT0000005061	ALDBSSCG0000003051	-	chr16:77444003-77475286	2.49686	6.27325	-1.3291	5e-05	0.000390001
ENSSSCT00000035026	ENSSSCG00000030942	CR956640.5	chr17:64102709-64142562	3.22198	9.72141	-1.59322	0.0004	0.00248832
ALDBSSCT0000003050	ALDBSSCG0000001828	-	chr13:4174409-4178064	1.26595	5.28755	-2.06238	5e-05	0.000390001
ALDBSSCT0000005271	ALDBSSCG0000003181	-	chr17:3627924-3647263	9.99514	6.13123	0.70505	5e-05	0.000390001
ALDBSSCT0000006623	ALDBSSCG0000004051	-	chr3:33256001-33258275	0.256367	0.623752	-1.28276	0.00215	0.0104494
LNC_001407	XLOC_052576	-	chr3:47002519-47007011	1.20298	0.722134	0.736276	0.0005	0.00301686
LNC_001401	XLOC_052277	-	chr3:25938808-25955137	0.74964	1.11283	-0.569958	5e-05	0.000390001
LNC_001403	XLOC_052387	-	chr3:38871776-38880813	0.718686	0.970004	-0.432629	0.0101	0.0373171
ALDBSSCT0000010092	ALDBSSCG0000006144	-	chr7:26691564-26694519	1.83642	1.00264	0.873086	0.00035	0.00221629
LNC_000641	XLOC_024473	-	chr12:27207806-27215871	0.250531	0.711742	-1.50637	0.0073	0.0286445
ENSSSCT00000035481	ENSSSCG00000030916	CH242-136A20.1	chr7:106551500-106552738	0.978609	1.90464	-0.960715	0.00195	0.00962617
LNC_000546	XLOC_021137	-	chr10:31417719-31420706	2.36303	3.28319	-0.47446	0.0111	0.0402948
LNC_001398	XLOC_052159	-	chr3:17127441-17128538	51.1988	95.1737	-0.894453	5e-05	0.000390001
ALDBSSCT0000006856	ALDBSSCG0000004178	-	chr3:120659768-120663895	10.4266	8.30378	0.328427	0.01235	0.0439266
ALDBSSCT0000008467	ALDBSSCG0000005144	-	chr5:106499743-106501189	1.62981	2.7652	-0.762681	0.0017	0.00858402
ALDBSSCT0000003737	ALDBSSCG0000002236	-	chr14:120021201-120022570	3.37969	1.04564	1.6925	5e-05	0.000390001
LNC_002033	XLOC_079096	-	chr9:53617852-53636558	1.05517	0.37288	1.50069	5e-05	0.000390001
LNC_001808	XLOC_070091	-	chr7:132194926-132195871	0.308431	1.3739	-2.15525	0.00325	0.0147179
ALDBSSCT0000007474	ALDBSSCG0000004530	-	chr4:17320887-17325083	5.06852	2.80495	0.85359	5e-05	0.000390001
ALDBSSCT0000007471	ALDBSSCG0000004527	-	chr4:16844941-16852536	4.05021	8.01595	-0.984877	0.00085	0.0047654
LNC_000869	XLOC_033281	-	chr14:55472500-55486408	0.653745	2.1596	-1.72396	5e-05	0.000390001
LNC_000865	XLOC_032997	-	chr14:38466229-38478137	3.87773	2.99362	0.373321	0.004	0.017487
LNC_000867	XLOC_033264	-	chr14:55030227-55034525	0.800853	1.86238	-1.21754	5e-05	0.000390001
ALDBSSCT0000008588	ALDBSSCG0000005228	-	chr5:64777291-64804282	0.901862	3.63366	-2.01045	0.00025	0.00165345
ALDBSSCT0000008631	ALDBSSCG0000005253	-	chr5:81530577-81531591	1734.83	668.925	1.37488	5e-05	0.000390001
ALDBSSCT0000007258	ALDBSSCG0000004400	-	chr3:91602327-91850693	23.8246	44.4001	-0.898109	5e-05	0.000390001
LNC_001104	XLOC_041048	-	chr15:144170659-144198437	1.15474	0.885037	0.383755	0.003	0.0137741
ALDBSSCT0000008036	ALDBSSCG0000004874	-	chr4:90026888-90045058	0.292023	1.28597	-2.1387	0.01215	0.0433653
ALDBSSCT0000002934	ALDBSSCG0000001766	-	chr13:185895810-186053148	8.60947	1.25554	2.77762	5e-05	0.000390001
ALDBSSCT0000011877	ALDBSSCG0000007223	-	JH118887.1:32373-33103	4.99522	0.95935	2.38042	5e-05	0.000390001
ALDBSSCT0000002116	ALDBSSCG0000001268	-	chr12:1573102-1579448	1.36981	0.487916	1.48927	0.00305	0.0139668
LNC_000762	XLOC_029648	-	chr13:29398351-29408914	0.624324	0.448268	0.477935	0.01285	0.0453544
ALDBSSCT0000008206	ALDBSSCG0000004984	-	chr4:141784795-141797699	0.911209	0.131928	2.78803	0.0111	0.0402948
LNC_000991	XLOC_037956	-	chr15:82629362-82905734	1.45085	0.48211	1.58946	5e-05	0.000390001
ALDBSSCT0000011245	ALDBSSCG0000006829	-	chr9:74390608-74393783	0.87581	0.372966	1.23157	0.0007	0.00403249
ALDBSSCT0000011933	ALDBSSCG0000007262	-	chrX:54995222-55010311	2.37783	0.675539	1.81553	0.0003	0.00193717
ALDBSSCT0000011936	ALDBSSCG0000007263	-	chrX:55266277-55275391	1.86503	1.25701	0.569205	0.0037	0.0163862
ALDBSSCT0000011934	ALDBSSCG0000007263	-	chrX:55266277-55275391	1.42403	0.436518	1.70587	0.00035	0.00221629
LNC_002042	XLOC_079590	-	chr9:87863861-87899020	0.439231	0.66343	-0.594964	0.0005	0.00301686
LNC_002043	XLOC_079651	-	chr9:93095580-93098908	0.668297	0.189635	1.81727	5e-05	0.000390001
LNC_002046	XLOC_079933	-	chr9:116633342-116645542	0.709867	1.26608	-0.834744	5e-05	0.000390001
LNC_000372	XLOC_015587	-	chr1:310240979-310241641	50.4699	98.6713	-0.967207	0.00105	0.00570507
LNC_001296	XLOC_048335	-	chr2:99284553-99363151	0.540058	1.03375	-0.936696	5e-05	0.000390001
ALDBSSCT0000008507	ALDBSSCG0000005173	-	chr5:11962121-11963744	65.5045	42.0345	0.64002	5e-05	0.000390001
LNC_000086	XLOC_003578	-	GL893861.1:15016-16184	1.7681	0.60638	1.54391	0.00045	0.00275466
LNC_001705	XLOC_065369	-	chr6:143581802-143598414	0.689032	1.7493	-1.34414	0.00025	0.00165345
LNC_001708	XLOC_065581	-	chr6:154304091-154318339	0.258565	0.961236	-1.89437	0.00195	0.00962617
ALDBSSCT0000007922	ALDBSSCG0000004798	-	chr4:29580146-29634625	0.212801	0.661334	-1.63587	5e-05	0.000390001
ALDBSSCT0000001517	ALDBSSCG0000000921	-	chr10:45718754-45783378	129.52	73.1648	0.823956	5e-05	0.000390001
ALDBSSCT0000001519	ALDBSSCG0000000923	-	chr10:46141747-46143030	1.22122	3.16707	-1.37483	0.00055	0.00327808
ALDBSSCT0000006249	ALDBSSCG0000003815	-	chr2:30980286-30986006	0.644458	0.377987	0.769748	0.00575	0.0235827
ALDBSSCT0000003776	ALDBSSCG0000002264	-	chr14:142901960-142928988	6.13664	20.1121	-1.71255	0.0136	0.0474758
LNC_001934	XLOC_074961	-	chr8:86350337-86354861	9.10079	4.04304	1.17055	5e-05	0.000390001
ALDBSSCT0000009696	ALDBSSCG0000005919	-	chr7:30914686-30927607	0.942529	3.49929	-1.89245	5e-05	0.000390001
ALDBSSCT0000008321	ALDBSSCG0000005052	-	chr5:51968187-51974610	1.10833	0.529229	1.06642	0.00985	0.0365787
ALDBSSCT0000006439	ALDBSSCG0000003931	-	chr2:137452035-137454628	7.61206	3.11378	1.28962	5e-05	0.000390001
ALDBSSCT0000003337	ALDBSSCG0000002007	-	chr13:156263536-156267624	19.2703	10.5249	0.872578	0.0001	0.000732347
LNC_002125	XLOC_083416	-	chrX:139347564-139369141	0.104255	0.954636	-3.19483	0.0038	0.0167589
LNC_001475	XLOC_054914	-	chr3:67937793-67974058	0.220358	0.881321	-1.99982	5e-05	0.000390001
LNC_001471	XLOC_054914	-	chr3:67937793-67974058	0.322097	1.67531	-2.37886	5e-05	0.000390001
LNC_001788	XLOC_068665	-	chr7:18831072-18850164	0.869919	0.528168	0.719884	0.0005	0.00301686
LNC_000787	XLOC_030311	-	chr13:60594148-60595463	8.05854	5.91813	0.445378	0.0127	0.0449176
LNC_000783	XLOC_030132	-	chr13:53428178-53455617	0.625411	0.370767	0.754294	5e-05	0.000390001
LNC_000431	XLOC_017489	-	chr1:147662522-147986455	0.289043	0.558628	-0.950604	0.0017	0.00858402
ALDBSSCT0000001928	ALDBSSCG0000001164	-	chr11:16092897-16097427	0.55247	0.917002	-0.731028	0.01265	0.0447767
LNC_001627	XLOC_061354	-	chr5:94900691-94909508	4.86551	1.50763	1.69031	5e-05	0.000390001
LNC_001629	XLOC_061490	-	chr5:105712967-105724332	0.241676	0.575798	-1.25249	5e-05	0.000390001
LNC_001628	XLOC_061354	-	chr5:94900691-94909508	4.48482	1.1365	1.98045	5e-05	0.000390001
LNC_000578	XLOC_022320	-	chr11:37955242-37957441	0	34.5856	#NAME?	0.00015	0.00105331
ALDBSSCT0000007436	ALDBSSCG0000004509	-	chr4:10385443-10423543	0.994692	0.576209	0.787658	0.01215	0.0433653
ALDBSSCT0000007018	ALDBSSCG0000004267	-	chr3:10914325-10921517	4.93602	8.19539	-0.731466	5e-05	0.000390001
LNC_000101	XLOC_004012	-	GL894027.2:746-9042	26.7077	9.98833	1.41894	5e-05	0.000390001
ALDBSSCT0000006050	ALDBSSCG0000003704	-	chr2:143690798-143695335	4.73653	3.50893	0.432797	0.00775	0.0300705
ENSSSCT00000035465	ENSSSCG00000006687	ITGA10	chr4:109065646-109070602	2.05218	0.640021	1.68097	0.00785	0.0303903
ALDBSSCT0000000706	ALDBSSCG0000000419	-	chr1:40968873-40973251	0.468047	0.767247	-0.713039	0.00395	0.01731
LNC_000167	XLOC_006715	-	GL895236.1:9518-16036	12.5447	25.9219	-1.04709	5e-05	0.000390001
ALDBSSCT0000006740	ALDBSSCG0000004114	-	chr3:59995061-60010272	0.693027	0.316527	1.13058	0.00185	0.00921299
ALDBSSCT0000006989	ALDBSSCG0000004244	-	chr3:880418-893951	0.626662	0.188394	1.73394	5e-05	0.000390001
ALDBSSCT0000007201	ALDBSSCG0000004378	-	chr3:76192656-76228883	0.548474	1.54486	-1.49398	0.0044	0.0189004
ALDBSSCT0000005514	ALDBSSCG0000003343	-	chr18:35909201-35911137	4.52404	7.03577	-0.637096	5e-05	0.000390001
LNC_000705	XLOC_027128	-	chr13:66656137-66879568	7.33528	3.78634	0.954047	5e-05	0.000390001
LNC_000707	XLOC_027338	-	chr13:81870644-81878111	0.800792	0.116456	2.78164	5e-05	0.000390001
LNC_000701	XLOC_027093	-	chr13:58349097-58385912	0.550487	0.152231	1.85444	0.00015	0.00105331
LNC_000703	XLOC_027099	-	chr13:59738474-59743971	0.888915	0.545092	0.705547	0.0016	0.00815591
ALDBSSCT0000009711	ALDBSSCG0000005932	-	chr7:35767614-35769635	7.20017	11.5326	-0.67962	5e-05	0.000390001
ALDBSSCT0000005358	ALDBSSCG0000003242	-	chr17:47934945-47937854	0	0.663783	#NAME?	5e-05	0.000390001
ALDBSSCT0000011847	ALDBSSCG0000007196	-	GL896183.1:69459-70364	1.02114	2.20405	-1.10997	0.00375	0.0165716
ALDBSSCT0000001140	ALDBSSCG0000000704	-	chr10:14879712-14880881	1.17589	2.80211	-1.25276	0.00615	0.024928
ALDBSSCT0000011297	ALDBSSCG0000006860	-	chr9:115448906-115497068	2.04239	0.689901	1.5658	5e-05	0.000390001
LNC_001870	XLOC_072887	-	chr8:69894841-69911347	0.478327	0.773107	-0.69267	5e-05	0.000390001
LNC_001875	XLOC_072999	-	chr8:77803333-77807360	0.983115	0.59218	0.731326	0.0034	0.0152804
LNC_001876	XLOC_073039	-	chr8:82262129-82283081	0.983135	3.81329	-1.95558	0.0001	0.000732347
LNC_002019	XLOC_078605	-	chr9:21568092-21576470	2.0602	1.41849	0.538425	0.0003	0.00193717
LNC_002018	XLOC_078556	-	chr9:19853558-19875016	1.08569	0.676765	0.681881	5e-05	0.000390001
LNC_002010	XLOC_078128	-	chr9:153388967-153408061	0.949805	0.407206	1.22187	5e-05	0.000390001
LNC_002017	XLOC_078544	-	chr9:19239024-19247709	1.77793	2.32489	-0.386963	0.0096	0.035822
ALDBSSCT0000004228	ALDBSSCG0000002558	-	chr15:82629362-82905734	2.5819	1.20907	1.09454	0.0045	0.0192551
ALDBSSCT0000009487	ALDBSSCG0000005786	-	chr6:100800214-100815026	3.60014	1.8071	0.994372	0.00025	0.00165345
ALDBSSCT0000008687	ALDBSSCG0000005296	-	chr5:105734689-105735982	0.764958	2.28522	-1.57888	5e-05	0.000390001
ALDBSSCT0000006152	ALDBSSCG0000003760	-	chr2:5919058-5945085	3.14237	7.12245	-1.18052	5e-05	0.000390001
ALDBSSCT0000011643	ALDBSSCG0000007068	-	chr9:110036524-110039045	4.75248	14.5773	-1.61697	5e-05	0.000390001
ALDBSSCT0000003308	ALDBSSCG0000001990	-	chr13:145780654-145783897	0.560113	0.208816	1.42349	0.0004	0.00248832
LNC_000201	XLOC_008239	-	GL896133.1:76653-88431	0.682798	1.03847	-0.604934	0.013	0.0457733
LNC_001753	XLOC_067315	-	chr6:90799069-90808214	0.59287	1.26396	-1.09216	0.00115	0.0061655
LNC_001757	XLOC_067451	-	chr6:102624013-102643473	2.55788	1.63559	0.645141	5e-05	0.000390001
ALDBSSCT0000000478	ALDBSSCG0000000284	-	chr1:263054774-263097969	1.67014	2.94426	-0.817932	0.00075	0.00427739
ALDBSSCT0000010864	ALDBSSCG0000006581	-	chr8:58014702-58019820	6.35775	4.37258	0.540032	0.0004	0.00248832
ENSSSCT00000034731	ENSSSCG00000030806	CH242-445E7.1	chrX:114048059-114051191	6.03297	2.60733	1.2103	0.00515	0.0215277
ENSSSCT00000017310	ENSSSCG00000015897	IFIH1	chr15:76423088-76477401	1.29346	2.83324	-1.13122	5e-05	0.000390001
ALDBSSCT0000000673	ALDBSSCG0000000406	-	chr1:28458656-28460807	1.1194	0.433198	1.36963	0.0001	0.000732347
LNC_000018	XLOC_000661	-	GL892597.1:1736-4052	0.485156	0.839438	-0.790975	0.0127	0.0449176
LNC_001545	XLOC_057155	-	chr4:103593597-103608443	1.16639	1.83761	-0.65578	0.00465	0.0197827
LNC_000630	XLOC_024023	-	chr12:2655534-2656913	1.20242	0.418781	1.52167	0.0011	0.00593672
LNC_000199	XLOC_008148	-	GL896062.2:80622-85137	0.555091	0.240543	1.20643	0.0006	0.00353533
LNC_000190	XLOC_007500	-	GL895666.1:7785-9107	3.62922	1.20375	1.59212	0.0002	0.00135838
LNC_000192	XLOC_007545	-	GL895699.1:1326-4435	0.323467	1.19911	-1.89027	0.00025	0.00165345
LNC_001266	XLOC_047210	-	chr2:23407196-23507867	0.863604	0.395083	1.12821	5e-05	0.000390001
ALDBSSCT0000004932	ALDBSSCG0000002988	-	chr16:35815230-35818674	1.17685	2.45618	-1.06148	0.00095	0.00524071
ALDBSSCT0000010372	ALDBSSCG0000006299	-	chr7:132145815-132164645	39.9292	96.5198	-1.27338	5e-05	0.000390001
ALDBSSCT0000010950	ALDBSSCG0000006636	-	chr8:108197216-108199556	25.9224	17.0653	0.603132	5e-05	0.000390001
ALDBSSCT0000003304	ALDBSSCG0000001986	-	chr13:141254267-141257694	54.1579	20.9739	1.36858	5e-05	0.000390001
LNC_002114	XLOC_082813	-	chrX:88395722-88421942	0	1.20417	#NAME?	5e-05	0.000390001
LNC_002113	XLOC_082813	-	chrX:88395722-88421942	0	0.575081	#NAME?	5e-05	0.000390001
LNC_000407	XLOC_016648	-	chr1:72292211-72298148	1.07864	0.639551	0.754079	0.00025	0.00165345
LNC_000401	XLOC_016386	-	chr1:43147385-43225311	0.348261	0.542756	-0.640135	5e-05	0.000390001
ALDBSSCT0000004305	ALDBSSCG0000002605	-	chr15:121111585-121117156	0.651977	2.34316	-1.84556	5e-05	0.000390001
ALDBSSCT0000006517	ALDBSSCG0000003981	-	chr2:158335768-158339045	11.4694	19.9222	-0.79659	5e-05	0.000390001
LNC_000677	XLOC_026094	-	chr12:58152594-58162158	0.884177	0.385517	1.19754	0.00065	0.00378541
LNC_001659	XLOC_063186	-	chr5:108554583-108559681	1.41231	0.798944	0.821888	0.0002	0.00135838
LNC_001652	XLOC_062975	-	chr5:94740117-94752778	0.849476	1.40923	-0.730257	0.00355	0.015839
LNC_001653	XLOC_062975	-	chr5:94740117-94752778	0.712012	1.34913	-0.922057	0.0013	0.00684486
ALDBSSCT0000009315	ALDBSSCG0000005679	-	chr6:44042707-44073275	0.569178	0.893039	-0.649843	0.0033	0.0149072
LNC_001812	XLOC_070177	-	chr7:4220191-4247700	0.589013	0.92513	-0.651357	5e-05	0.000390001
LNC_001813	XLOC_070307	-	chr7:17639372-17846940	0.718864	0.96592	-0.426185	0.0036	0.0160187
ALDBSSCT0000006024	ALDBSSCG0000003685	-	chr2:131121960-131135113	13.1332	5.05474	1.37751	5e-05	0.000390001
ALDBSSCT0000006026	ALDBSSCG0000003687	-	chr2:133550635-133557148	0.410294	1.23851	-1.59388	5e-05	0.000390001
ALDBSSCT0000000737	ALDBSSCG0000000440	-	chr1:66092905-66100885	0.634802	1.30862	-1.04366	0.0007	0.00403249
ALDBSSCT0000000733	ALDBSSCG0000000437	-	chr1:63932799-63943140	1.69239	0.606863	1.47962	0.00315	0.0143465
LNC_000116	XLOC_004599	-	GL894251.1:97151-101959	4.15343	1.71689	1.2745	5e-05	0.000390001
ENSSSCT00000035001	ENSSSCG00000001727	TNFRSF21	chr7:48679156-48748761	1.85027	3.60862	-0.963713	0.00725	0.02849
LNC_000773	XLOC_029880	-	chr13:42768786-42778925	0.547746	0.817635	-0.57795	0.00265	0.0124189
ALDBSSCT0000008093	ALDBSSCG0000004912	-	chr4:111717303-111722627	0	9.71288	#NAME?	0.00145	0.00750357
ALDBSSCT0000006528	ALDBSSCG0000003991	-	chr3:4187347-4200527	8.29533	1.87751	2.14348	5e-05	0.000390001
ALDBSSCT0000003338	ALDBSSCG0000002008	-	chr13:156324154-156328974	3.90418	1.1558	1.75613	5e-05	0.000390001
ALDBSSCT0000003220	ALDBSSCG0000001936	-	chr13:86560420-86562722	2.83232	4.35616	-0.621072	0.00175	0.00879534
LNC_000525	XLOC_020410	-	chr10:70048378-70051782	0.711561	0.22764	1.64423	0.00015	0.00105331
LNC_000520	XLOC_020280	-	chr10:59068347-59073252	0.553925	1.22974	-1.15059	0.0045	0.0192551
LNC_001976	XLOC_076367	-	chr9:31589187-31594293	0.633954	0.0573827	3.46569	0.00085	0.0047654
ALDBSSCT0000001199	ALDBSSCG0000000738	-	chr10:34180127-34190894	7.54745	3.72375	1.01923	5e-05	0.000390001
ALDBSSCT0000005754	ALDBSSCG0000003492	-	chr18:56015289-56019021	0.747358	0.112051	2.73765	0.01235	0.0439266
ALDBSSCT0000010172	ALDBSSCG0000006195	-	chr7:60624570-60647062	0.554404	1.28245	-1.20989	0.0028	0.0129999
LNC_001828	XLOC_071300	-	chr7:82515845-82517893	0.5344	5.04634	-3.23925	0.0001	0.000732347
LNC_001978	XLOC_076371	-	chr9:32282425-32321320	1.52076	1.15754	0.393737	0.01415	0.0490064
ALDBSSCT0000000663	ALDBSSCG0000000398	-	chr1:18972558-19000039	0.266629	2.20985	-3.05104	0.0064	0.0257482
LNC_002028	XLOC_078787	-	chr9:35796321-35806410	1.26835	0.776111	0.708614	5e-05	0.000390001
LNC_000883	XLOC_033639	-	chr14:82497662-82518086	1.11233	2.15724	-0.955604	0.0013	0.00684486
LNC_000880	XLOC_033611	-	chr14:81512289-81520890	0.280309	0.719933	-1.36084	5e-05	0.000390001
LNC_000889	XLOC_034076	-	chr14:117672122-117674419	1.14663	1.83491	-0.678312	0.0138	0.048028
LNC_001593	XLOC_059564	-	chr4:131289839-131452496	0.891481	0.216237	2.04359	5e-05	0.000390001
LNC_001598	XLOC_059869	-	chr5:5278100-5282411	0.780868	0.374463	1.06026	0.0099	0.0367245
ALDBSSCT0000006686	ALDBSSCG0000004084	-	chr3:44171599-44175089	0.942912	0.539094	0.806588	0.00615	0.024928
ALDBSSCT0000005655	ALDBSSCG0000003430	-	chr18:15475638-15487755	3.17121	5.20016	-0.71352	0.00985	0.0365787
LNC_000921	XLOC_035379	-	chr14:65232374-65235953	0.238791	0.604872	-1.34088	0.0006	0.00353533
ALDBSSCT0000010393	ALDBSSCG0000006311	-	chr8:7940900-7966134	0.699431	0.226991	1.62355	0.0068	0.0270455
ALDBSSCT0000007984	ALDBSSCG0000004841	-	chr4:75483342-75541662	0.549064	1.12122	-1.03002	5e-05	0.000390001
LNC_001339	XLOC_049985	-	chr2:39842669-39866349	1.65136	1.15324	0.517967	5e-05	0.000390001
LNC_001338	XLOC_049974	-	chr2:38112349-38115507	0.982314	0.149923	2.71196	0.01225	0.0436438
LNC_000269	XLOC_011604	-	JH118940.1:131906-133674	6.85307	1.60492	2.09425	5e-05	0.000390001
LNC_001518	XLOC_056093	-	chr4:10615124-10620956	0.796501	0.472403	0.753657	0.0009	0.00500567
LNC_001517	XLOC_056083	-	chr4:10575771-10580931	0.799607	0.395372	1.01608	5e-05	0.000390001
LNC_001516	XLOC_056081	-	chr4:10548636-10563065	0.714197	0.497331	0.522116	0.00255	0.0120429
LNC_001495	XLOC_055729	-	chr3:121511262-121515533	1.982	3.18146	-0.68273	0.0001	0.000732347
LNC_001729	XLOC_066211	-	chr6:24935148-24945927	0.416902	0.819925	-0.975782	5e-05	0.000390001
LNC_001726	XLOC_066125	-	chr6:16005148-16062747	5.08168	0	inf	5e-05	0.000390001
LNC_000458	XLOC_018445	-	chr1:238959828-238972899	1.53598	0.930972	0.722348	5e-05	0.000390001
LNC_000788	XLOC_030323	-	chr13:60620234-60624390	6.90452	5.17499	0.415985	0.0027	0.0126185
ALDBSSCT0000004488	ALDBSSCG0000002734	-	chr15:70682526-70689189	0.939981	1.68476	-0.841837	5e-05	0.000390001
ALDBSSCT0000012044	ALDBSSCG0000007342	-	chrX:71485981-71505727	0.786671	1.972	-1.32583	0.00385	0.0169413
LNC_000063	XLOC_002143	-	GL893285.2:17211-18811	0	1.00728	#NAME?	5e-05	0.000390001
LNC_001910	XLOC_074057	-	chr8:18234456-18255282	0.16559	1.86272	-3.49172	5e-05	0.000390001
ALDBSSCT0000009328	ALDBSSCG0000005688	-	chr6:47019231-47023895	0.839839	1.54261	-0.877187	5e-05	0.000390001
LNC_002036	XLOC_079237	-	chr9:62423776-62439150	1.36952	1.03036	0.410519	0.00545	0.0225647
ALDBSSCT0000008144	ALDBSSCG0000004944	-	chr4:127173122-127182366	1.08237	1.6691	-0.624879	0.00075	0.00427739
ALDBSSCT0000008142	ALDBSSCG0000004942	-	chr4:126007367-126070300	0.68926	4.65382	-2.7553	0.00105	0.00570507
ALDBSSCT0000004695	ALDBSSCG0000002860	-	chr16:7176649-7184064	0.291868	0.766415	-1.39281	5e-05	0.000390001
LNC_000644	XLOC_024722	-	chr12:45862825-45864969	0.261566	0.552357	-1.07843	0.01335	0.046766
ALDBSSCT0000000766	ALDBSSCG0000000461	-	chr1:97115282-97121416	4.97274	1.72532	1.52718	5e-05	0.000390001
ALDBSSCT0000011335	ALDBSSCG0000006883	-	chr9:132499523-132502190	0.273561	0.959347	-1.81019	0.014	0.0485831
ALDBSSCT0000011336	ALDBSSCG0000006884	-	chr9:132505158-132507510	0.489806	0.82974	-0.760449	0.013	0.0457733
ENSSSCT00000035651	ENSSSCG00000030817	NRK	chrX:100896652-101018633	40.6278	82.5986	-1.02365	5e-05	0.000390001
ALDBSSCT0000003253	ALDBSSCG0000001962	-	chr13:121736517-121758747	1.42436	3.39038	-1.25113	5e-05	0.000390001
LNC_001987	XLOC_077252	-	chr9:96472170-96485856	0.649489	0.211365	1.61957	5e-05	0.000390001
LNC_001607	XLOC_060468	-	chr5:34526741-34533324	0.60563	0.260489	1.21721	0.00145	0.00750357
LNC_001605	XLOC_060057	-	chr5:16334620-16337736	0.419689	1.28114	-1.61003	5e-05	0.000390001
ALDBSSCT0000008883	ALDBSSCG0000005430	-	chr6:56738760-56756388	1.60948	0.589922	1.44799	0.00275	0.0128069
LNC_000558	XLOC_021621	-	chr10:63085084-63097156	1.04255	0.721389	0.531271	0.00085	0.0047654
LNC_000556	XLOC_021554	-	chr10:56589574-56593075	0.550624	1.13125	-1.03877	0.00435	0.0187311
LNC_000552	XLOC_021449	-	chr10:48592800-48598174	3.26889	6.08683	-0.896892	5e-05	0.000390001
LNC_000149	XLOC_005951	-	GL894868.1:7742-14398	0.909251	0.521839	0.801073	0.0001	0.000732347
LNC_002095	XLOC_081609	-	chrX:97061004-97065489	3.72647	5.06969	-0.444088	0.00185	0.00921299
LNC_001819	XLOC_070648	-	chr7:36079900-36083299	0	2.01328	#NAME?	5e-05	0.000390001
LNC_000857	XLOC_032609	-	chr14:1924673-2020289	0.641448	0.087388	2.87583	5e-05	0.000390001
LNC_000850	XLOC_032516	-	chr13:216898156-216928632	0.121159	1.21713	-3.32851	0.0018	0.00900765
LNC_001039	XLOC_039426	-	chr15:22710227-22725130	0.607628	0.879686	-0.533801	0.00075	0.00427739
ALDBSSCT0000009247	ALDBSSCG0000005632	-	chr6:15056159-15057194	22.8671	6.59383	1.79409	5e-05	0.000390001
ALDBSSCT0000008590	ALDBSSCG0000005230	-	chr5:65507102-65513006	5.4713	3.20431	0.771872	5e-05	0.000390001
ALDBSSCT0000008629	ALDBSSCG0000005251	-	chr5:81203988-81205248	0.817172	0.215561	1.92254	0.0027	0.0126185
LNC_000723	XLOC_028254	-	chr13:139417997-139474036	0.318478	0.570767	-0.841707	0.00705	0.0278548
ALDBSSCT0000003375	ALDBSSCG0000002030	-	chr13:190476446-190479415	0.446703	2.88261	-2.68999	5e-05	0.000390001
LNC_000262	XLOC_011451	-	JH118900.1:100055-101715	0.704415	4.71084	-2.74149	5e-05	0.000390001
LNC_000263	XLOC_011454	-	JH118901.1:61271-69448	1.32059	2.45434	-0.894154	0.01195	0.0427897
LNC_000261	XLOC_011430	-	JH118890.1:101670-108805	0.998401	0.155898	2.67901	0.0006	0.00353533
LNC_000268	XLOC_011601	-	JH118940.1:126740-131734	3.06414	0.949584	1.69011	0.00835	0.03197
ALDBSSCT0000009992	ALDBSSCG0000006078	-	chr7:132103503-132106541	36.935	85.5305	-1.21145	5e-05	0.000390001
ALDBSSCT0000008026	ALDBSSCG0000004868	-	chr4:86738412-86743484	2.89729	0.971039	1.57711	5e-05	0.000390001
ALDBSSCT0000005338	ALDBSSCG0000003228	-	chr17:37473920-37482813	0.416286	1.32128	-1.66629	0.00045	0.00275466
ALDBSSCT0000007409	ALDBSSCG0000004489	-	chr4:998207-1005683	1.51807	2.14915	-0.501534	0.00215	0.0104494
ALDBSSCT0000006753	ALDBSSCG0000004124	-	chr3:75768588-75800312	0.486153	0.89557	-0.881398	5e-05	0.000390001
LNC_001681	XLOC_064655	-	chr6:78289291-78302498	0.853636	1.2162	-0.510685	0.00885	0.0335196
ALDBSSCT0000000343	ALDBSSCG0000000204	-	chr1:175983889-175993067	5.1374	8.11915	-0.660289	5e-05	0.000390001
ALDBSSCT0000002451	ALDBSSCG0000001485	-	chr12:44211705-44248432	0.936648	0.355766	1.39658	5e-05	0.000390001
ALDBSSCT0000002459	ALDBSSCG0000001489	-	chr12:45147536-45152031	0.504615	0.967917	-0.9397	0.00835	0.03197
ALDBSSCT0000005933	ALDBSSCG0000003624	-	chr2:77839216-77840164	27.3766	40.847	-0.577287	5e-05	0.000390001
LNC_000914	XLOC_035046	-	chr14:48693982-48726228	2.47966	1.77837	0.47959	0.0002	0.00135838
LNC_002078	XLOC_080747	-	chrX:22682623-22816168	1.39373	2.93987	-1.0768	0.0025	0.0118458
LNC_000912	XLOC_034904	-	chr14:32701551-32713248	0.340138	0.867202	-1.35025	0.00015	0.00105331
LNC_001522	XLOC_056121	-	chr4:13335712-13413970	0.0591997	0.591595	-3.32095	0.00775	0.0300705
LNC_001523	XLOC_056128	-	chr4:15279483-15286760	1.51861	0.368865	2.04159	5e-05	0.000390001
LNC_001526	XLOC_056223	-	chr4:21614437-21763532	1.55407	2.6047	-0.745071	5e-05	0.000390001
LNC_000693	XLOC_026621	-	chr13:28888170-28927988	0.279066	0.718036	-1.36345	5e-05	0.000390001
LNC_000692	XLOC_026535	-	chr13:23813403-23819519	0.422385	0.981342	-1.2162	0.0067	0.0267258
LNC_000699	XLOC_026974	-	chr13:48981723-49040426	0.702595	0.346219	1.02101	0.0002	0.00135838
LNC_000347	XLOC_014506	-	chr1:214083177-214086254	1.43648	0.24858	2.53075	5e-05	0.000390001
LNC_000346	XLOC_014445	-	chr1:211130326-211190679	1.25249	1.62778	-0.378111	0.0107	0.0391098
LNC_000340	XLOC_014230	-	chr1:198404074-198741287	1.37181	0.443361	1.62953	0.0007	0.00403249
ALDBSSCT0000008511	ALDBSSCG0000005176	-	chr5:14875923-14882059	6.40221	9.65695	-0.592998	0.00185	0.00921299
ALDBSSCT0000003608	ALDBSSCG0000002160	-	chr14:55592483-55640353	0.91756	1.46699	-0.676981	0.0008	0.00451951
ALDBSSCT0000011595	ALDBSSCG0000007040	-	chr9:80234147-80234616	4.18339	13.7763	-1.71944	0.0101	0.0373171
LNC_001888	XLOC_073473	-	chr8:121005023-121019539	1.37361	0.302148	2.18464	5e-05	0.000390001
LNC_001770	XLOC_067804	-	chr6:137442692-137470124	0.244536	1.11302	-2.18635	5e-05	0.000390001
ALDBSSCT0000007956	ALDBSSCG0000004822	-	chr4:53293297-53295095	0.620212	1.2112	-0.9656	0.0097	0.0361243
LNC_001961	XLOC_075642	-	chr8:135782049-135842205	1.26629	0.442958	1.51537	5e-05	0.000390001
ALDBSSCT0000000450	ALDBSSCG0000000271	-	chr1:245181816-245237825	2.00781	0.61489	1.70723	5e-05	0.000390001
ALDBSSCT0000007107	ALDBSSCG0000004323	-	chr3:39866203-39914443	4.79439	6.87336	-0.519668	0.0075	0.0292835
LNC_001923	XLOC_074743	-	chr8:71747308-71806814	1.21724	0.570587	1.09309	0.0133	0.0466254
ALDBSSCT0000009891	ALDBSSCG0000006015	-	chr7:99671209-99672333	4.41542	8.67807	-0.974824	0.00075	0.00427739
ALDBSSCT0000009897	ALDBSSCG0000006020	-	chr7:101836640-101850076	0.227171	0.661766	-1.54254	5e-05	0.000390001
ALDBSSCT0000008276	ALDBSSCG0000005024	-	chr5:19645787-19647644	0.466852	1.3024	-1.48014	0.00025	0.00165345
ALDBSSCT0000008272	ALDBSSCG0000005020	-	chr5:15824341-15854639	66.0061	44.2391	0.577278	0.00405	0.0176655
ALDBSSCT0000011949	ALDBSSCG0000007271	-	chrX:78275466-78279263	18.2074	10.6483	0.773898	5e-05	0.000390001
ALDBSSCT0000008132	ALDBSSCG0000004935	-	chr4:121137840-121145827	0.39328	0.785078	-0.99728	5e-05	0.000390001
ALDBSSCT0000007316	ALDBSSCG0000004441	-	chr3:118595638-118597927	3.35559	5.22564	-0.639043	0.0112	0.0405909
ALDBSSCT0000002998	ALDBSSCG0000001798	-	chr13:207620782-207626020	0.405183	0.674911	-0.736124	0.011	0.0400017
LNC_001220	XLOC_045402	-	chr18:15374658-15392692	1.1294	0.810806	0.478123	0.00095	0.00524071
LNC_001227	XLOC_045694	-	chr18:37605214-37879187	0.577244	1.29727	-1.16822	0.00055	0.00327808
ALDBSSCT0000000795	ALDBSSCG0000000481	-	chr1:120698325-121032009	65.0379	87.3704	-0.425865	0.0074	0.0289641
ALDBSSCT0000006428	ALDBSSCG0000003926	-	chr2:132584173-132599314	4.45627	2.25462	0.982951	0.00565	0.0232482
ALDBSSCT0000002553	ALDBSSCG0000001548	-	chr13:4251195-4251926	0	5.91636	#NAME?	0.0017	0.00858402
ALDBSSCT0000007534	ALDBSSCG0000004571	-	chr4:49539112-49557396	1.2631	3.16672	-1.32602	0.00065	0.00378541
ALDBSSCT0000003328	ALDBSSCG0000002003	-	chr13:153842833-153874530	6.34248	2.5717	1.30232	5e-05	0.000390001
LNC_001444	XLOC_053932	-	chr3:2768949-2770043	0.714651	2.30875	-1.6918	0.00495	0.0208314
LNC_000423	XLOC_016924	-	chr1:104017054-104074367	2.09433	1.25067	0.743793	5e-05	0.000390001
LNC_000424	XLOC_016927	-	chr1:104133918-104141798	1.66602	1.08999	0.612095	0.00015	0.00105331
LNC_000426	XLOC_016935	-	chr1:104215294-104272728	0.74994	0.432921	0.792672	0.0013	0.00684486
ALDBSSCT0000003527	ALDBSSCG0000002119	-	chr14:32692172-32701044	2.5761	5.26992	-1.03259	5e-05	0.000390001
LNC_001632	XLOC_061707	-	chr5:7384569-7393301	0.270773	0.739927	-1.4503	0.00105	0.00570507
LNC_001633	XLOC_061792	-	chr5:12014258-12017434	4.23461	6.6523	-0.651625	5e-05	0.000390001
ALDBSSCT0000009377	ALDBSSCG0000005718	-	chr6:58288393-58290134	0.22598	1.00014	-2.14593	0.0015	0.00772304
ALDBSSCT0000001429	ALDBSSCG0000000865	-	chr10:15799837-15809461	1.17458	0.835907	0.490728	0.00195	0.00962617
ALDBSSCT0000006815	ALDBSSCG0000004157	-	chr3:103473620-103479372	3.84043	5.54301	-0.5294	0.00035	0.00221629
ALDBSSCT0000004553	ALDBSSCG0000002769	-	chr15:102503378-102522706	36.3497	47.6275	-0.38985	0.0138	0.048028
ALDBSSCT0000000718	ALDBSSCG0000000430	-	chr1:49878274-49879492	43.4564	62.1402	-0.515958	0.00015	0.00105331
ALDBSSCT0000000717	ALDBSSCG0000000429	-	chr1:49299002-49476075	1.2308	0.499168	1.30199	0.002	0.00983706
LNC_001960	XLOC_075642	-	chr8:135782049-135842205	1.04703	0.471737	1.15025	5e-05	0.000390001
LNC_002080	XLOC_080798	-	chrX:26338476-26365083	0.852412	0.413659	1.04311	0.0003	0.00193717
LNC_002081	XLOC_080798	-	chrX:26338476-26365083	2.92704	0.919838	1.66999	0.00065	0.00378541
LNC_002082	XLOC_080870	-	chrX:27513808-27520036	1.29072	0.344125	1.90718	5e-05	0.000390001
ENSSSCT00000034014	ENSSSCG00000008841	PDGFRA	chr8:43018348-43046213	111.954	85.7858	0.384096	0.001	0.00547447
LNC_000717	XLOC_027918	-	chr13:121209940-121221945	1.07459	0.327606	1.71375	5e-05	0.000390001
ALDBSSCT0000011368	ALDBSSCG0000006907	-	chr9:143885259-143888519	0.664694	1.46381	-1.13896	0.00015	0.00105331
LNC_001146	XLOC_042359	-	chr16:3727328-3736617	0.286653	0.941511	-1.71567	5e-05	0.000390001
LNC_001141	XLOC_042249	-	chr16:79998739-80004215	0.623828	0.198042	1.65534	5e-05	0.000390001
ALDBSSCT0000002617	ALDBSSCG0000001590	-	chr13:35291644-35297014	3.9257	9.04413	-1.20403	0.0004	0.00248832
ALDBSSCT0000000808	ALDBSSCG0000000492	-	chr1:130447898-130470955	5.21365	0.541873	3.26627	0.0012	0.00639126
LNC_001121	XLOC_041755	-	chr16:46189009-46251194	1.91081	0.705161	1.43816	0.0094	0.0352109
ALDBSSCT0000006331	ALDBSSCG0000003873	-	chr2:78646980-78648650	13.0507	26.8505	-1.04082	5e-05	0.000390001
ALDBSSCT0000011289	ALDBSSCG0000006855	-	chr9:105305539-105371873	37.3927	22.2358	0.749872	5e-05	0.000390001
LNC_000785	XLOC_030300	-	chr13:60573456-60578247	7.66554	5.57784	0.458682	0.00065	0.00378541
LNC_000784	XLOC_030214	-	chr13:58229130-58273677	0.798475	0.475435	0.748	5e-05	0.000390001
LNC_000786	XLOC_030303	-	chr13:60580207-60584671	5.66806	3.93668	0.525875	0.00025	0.00165345
ALDBSSCT0000005904	ALDBSSCG0000003602	-	chr2:65234056-65241685	1.62077	5.72139	-1.81969	5e-05	0.000390001
ALDBSSCT0000003433	ALDBSSCG0000002068	-	chr13:216542266-216547330	4.03578	5.3581	-0.408875	0.00355	0.015839
ALDBSSCT0000003438	ALDBSSCG0000002071	-	chr13:217179660-217180746	4.70667	0	inf	0.00025	0.00165345
LNC_000297	XLOC_012551	-	chr1:39635368-39906196	0.16366	0.607826	-1.89296	0.0039	0.0171292
LNC_000296	XLOC_012551	-	chr1:39635368-39906196	0.150767	0.743046	-2.30113	5e-05	0.000390001
ALDBSSCT0000002219	ALDBSSCG0000001332	-	chr12:24884117-24888554	0.896477	0.355557	1.33419	0.00025	0.00165345
LNC_002001	XLOC_077789	-	chr9:126121573-126127423	0.734664	0.425628	0.787493	0.0006	0.00353533
LNC_002008	XLOC_078118	-	chr9:151466076-151535240	0.39613	1.5272	-1.94684	0.0011	0.00593672
LNC_001069	XLOC_040095	-	chr15:82936067-82968933	1.65527	0.546395	1.59905	5e-05	0.000390001
LNC_001063	XLOC_039852	-	chr15:63273263-63300967	0.217181	0.709713	-1.70834	0.0005	0.00301686
LNC_001060	XLOC_039852	-	chr15:63273263-63300967	0.499687	1.27709	-1.35377	0.0005	0.00301686
LNC_000339	XLOC_014230	-	chr1:198404074-198741287	0.829179	0.327177	1.34161	0.0001	0.000732347
ALDBSSCT0000009237	ALDBSSCG0000005628	-	chr6:12429781-12432305	3.30574	5.32532	-0.687893	0.0002	0.00135838
ALDBSSCT0000002327	ALDBSSCG0000001405	-	chr12:952106-957120	0.418094	0.801908	-0.93961	0.0004	0.00248832
ALDBSSCT0000002589	ALDBSSCG0000001574	-	chr13:25498742-25509991	2.39829	5.23485	-1.12614	0.00065	0.00378541
LNC_000233	XLOC_010267	-	JH118593.1:54330-55444	0.84021	1.90707	-1.18254	0.0107	0.0391098
LNC_000901	XLOC_034523	-	chr14:4602652-4610283	0.501872	1.00635	-1.00375	0.00325	0.0147179
LNC_001745	XLOC_066903	-	chr6:63496977-63504918	0.836483	0.554967	0.591934	0.0041	0.0178429
ALDBSSCT0000006706	ALDBSSCG0000004090	-	chr3:50794960-50936458	1.9205	0.340475	2.49586	5e-05	0.000390001
ALDBSSCT0000008739	ALDBSSCG0000005332	-	chr6:12007617-12008074	36.0984	20.5723	0.811231	0.0033	0.0149072
LNC_001970	XLOC_076243	-	chr9:19919547-19922777	1.92887	1.12689	0.775401	0.0003	0.00193717
ALDBSSCT0000005159	ALDBSSCG0000003112	-	chr17:41261738-41270788	0.348636	0.676789	-0.956982	0.00205	0.0100368
ENSSSCT00000001522	ENSSSCG00000001396	SLA-8	chr7:27626974-27630394	4.20308	5.94725	-0.500777	0.0078	0.0302262
ALDBSSCT0000004587	ALDBSSCG0000002789	-	chr15:122101802-122135295	0.430804	0.810405	-0.911612	0.0004	0.00248832
LNC_002023	XLOC_078705	-	chr9:31079327-31085406	8.32915	6.515	0.354404	0.0056	0.0230791
ALDBSSCT0000011970	ALDBSSCG0000007287	-	chrX:123166098-123167545	17.0869	10.5987	0.688999	0.00405	0.0176655
ALDBSSCT0000004636	ALDBSSCG0000002819	-	chr15:146053163-146056606	0.290468	0.681054	-1.22939	0.0014	0.00728869
LNC_000127	XLOC_005043	-	GL894461.1:13551-87700	2.42203	0.898403	1.43078	5e-05	0.000390001
ALDBSSCT0000010618	ALDBSSCG0000006441	-	chr8:119934738-119950298	0.549753	0.0589378	3.22152	5e-05	0.000390001
LNC_001578	XLOC_058638	-	chr4:75637857-75678620	0.287485	0.731314	-1.34701	5e-05	0.000390001
LNC_001573	XLOC_058566	-	chr4:69290196-69416915	0.948614	1.79484	-0.919965	0.01295	0.0456337
ALDBSSCT0000011567	ALDBSSCG0000007022	-	chr9:63784782-63785630	5.4229	3.29696	0.717928	0.0059	0.0240889
LNC_000623	XLOC_023714	-	chr11:66400204-66402979	0	1.16143	#NAME?	5e-05	0.000390001
LNC_000626	XLOC_023896	-	chr11:82710194-82714255	0.551603	0.0744896	2.88852	5e-05	0.000390001
LNC_000624	XLOC_023729	-	chr11:69066001-69079573	1.14594	0.404797	1.50125	5e-05	0.000390001
ALDBSSCT0000002501	ALDBSSCG0000001512	-	chr12:55483899-55500077	0.721165	0.338317	1.09196	0.01185	0.0425045
ALDBSSCT0000002505	ALDBSSCG0000001514	-	chr12:55895277-55898527	0.553291	1.41887	-1.35863	0.0001	0.000732347
ALDBSSCT0000000202	ALDBSSCG0000000114	-	chr1:94389419-94392111	0.696387	0.300375	1.21312	0.00085	0.0047654
ALDBSSCT0000007661	ALDBSSCG0000004651	-	chr4:106488185-106495413	3.01398	1.45771	1.04797	0.0003	0.00193717
ALDBSSCT0000007667	ALDBSSCG0000004657	-	chr4:109080997-109083204	3.42647	2.18465	0.649321	0.0008	0.00451951
ALDBSSCT0000007564	ALDBSSCG0000004590	-	chr4:73904659-73905895	12.1231	8.37321	0.533908	0.0026	0.0122334
LNC_001668	XLOC_063630	-	chr6:28406466-28415475	0.527642	0.344407	0.615445	0.00395	0.01731
ALDBSSCT0000002211	ALDBSSCG0000001324	-	chr12:19493375-19497630	1.99608	4.30565	-1.10906	5e-05	0.000390001
ALDBSSCT0000006019	ALDBSSCG0000003682	-	chr2:129853556-129854413	2.76183	0.804647	1.7792	0.0007	0.00403249
ALDBSSCT0000002807	ALDBSSCG0000001707	-	chr13:131001726-131007055	3.01214	5.45523	-0.856852	0.01135	0.0410309
ALDBSSCT0000007543	ALDBSSCG0000004578	-	chr4:65090333-65097594	1.33765	0.647699	1.04631	0.00035	0.00221629
ALDBSSCT0000003048	ALDBSSCG0000001826	-	chr13:1571328-1645532	3.57938	25.7741	-2.84814	5e-05	0.000390001
ALDBSSCT0000003041	ALDBSSCG0000001821	-	chr13:218076782-218078538	88.6662	44.2045	1.00419	5e-05	0.000390001
ALDBSSCT0000009118	ALDBSSCG0000005560	-	chr6:139179758-139184012	0.902324	1.63404	-0.856725	0.00275	0.0128069
ALDBSSCT0000008644	ALDBSSCG0000005264	-	chr5:86510839-86512272	1384.36	3867.29	-1.4821	5e-05	0.000390001
ALDBSSCT0000002026	ALDBSSCG0000001222	-	chr11:72064787-72092215	66.5198	43.7242	0.605351	5e-05	0.000390001

## Sheet: H58dpc_vs_H78dpc.DE
transcript_id	gene_id	gene_name	gene_location	H58dpc_FPKM	H78dpc_FPKM	log2(foldchange)	pvalue	qvalue
LNC_001431	XLOC_053522	-	chr3:113107157-113138736	0.544983	1.00149	-0.877858	0.00425	0.0183788
LNC_001433	XLOC_053596	-	chr3:118290845-118309995	0.734458	1.70648	-1.21627	0.0001	0.000732347
LNC_001434	XLOC_053650	-	chr3:122057504-122061520	1.65325	2.39454	-0.534448	0.0112	0.0405909
LNC_001438	XLOC_053776	-	chr3:128197262-128214113	1.96414	1.2665	0.633048	0.0004	0.00248832
ALDBSSCT0000003368	ALDBSSCG0000002026	-	chr13:181558976-181593320	2.25385	3.07481	-0.448106	0.0013	0.00684486
LNC_001197	XLOC_044592	-	chr17:14861569-15040406	0.66936	1.17479	-0.811544	0.00305	0.0139668
LNC_001195	XLOC_044370	-	chr17:1084210-1098598	2.69211	4.99814	-0.892654	5e-05	0.000390001
LNC_001191	XLOC_044234	-	chr17:55566823-55581898	0.406386	0.62209	-0.614274	0.0021	0.0102426
LNC_001190	XLOC_044182	-	chr17:52134473-52141792	0.574952	0.887837	-0.626853	0.00135	0.00706532
ALDBSSCT0000006536	ALDBSSCG0000003996	-	chr3:5383662-5410016	0.413621	0.900884	-1.12303	0.00485	0.0204886
ALDBSSCT0000004117	ALDBSSCG0000002479	-	chr14:151129748-151166395	21.0072	14.7232	0.512796	0.00085	0.0047654
ALDBSSCT0000011118	ALDBSSCG0000006750	-	chr9:30728056-30732233	16.7895	29.6795	-0.821904	5e-05	0.000390001
ALDBSSCT0000011112	ALDBSSCG0000006746	-	chr9:25688801-25690368	1.60902	0.768814	1.06548	0.00255	0.0120429
LNC_001816	XLOC_070551	-	chr7:29616416-29659006	0.299946	0.770109	-1.36036	0.00045	0.00275466
ALDBSSCT0000010760	ALDBSSCG0000006513	-	chr8:10167079-10183637	1.90483	4.2728	-1.16552	0.0009	0.00500567
LNC_000532	XLOC_020477	-	chr10:75603644-75613050	2.53294	1.08938	1.2173	0.0009	0.00500567
LNC_000533	XLOC_020486	-	chr10:75813894-75814818	1.31149	3.08534	-1.23423	0.00165	0.00837151
LNC_000538	XLOC_020618	-	chr10:5587379-5601416	0.872445	0.287185	1.60308	0.0002	0.00135838
ALDBSSCT0000000853	ALDBSSCG0000000517	-	chr1:157974647-157990577	3.4349	2.15204	0.674566	5e-05	0.000390001
ALDBSSCT0000000554	ALDBSSCG0000000328	-	chr1:303591822-303626212	0.123936	0.602463	-2.28127	5e-05	0.000390001
ALDBSSCT0000000855	ALDBSSCG0000000518	-	chr1:158097654-158107924	0.892756	0.397154	1.16857	0.0013	0.00684486
ALDBSSCT0000000559	ALDBSSCG0000000330	-	chr1:303870313-303870977	2.82067	5.41756	-0.941603	0.00325	0.0147179
ALDBSSCT0000008293	ALDBSSCG0000005036	-	chr5:26710367-26807270	24.6741	48.6239	-0.978664	0.00155	0.00793791
ALDBSSCT0000003749	ALDBSSCG0000002245	-	chr14:131421904-131430546	0.33553	0.722835	-1.10723	0.00075	0.00427739
ALDBSSCT0000001847	ALDBSSCG0000001113	-	chr11:86632267-86639901	0.389944	0.909232	-1.22138	5e-05	0.000390001
LNC_001487	XLOC_055431	-	chr3:100931091-100945854	1.17449	2.78316	-1.24469	5e-05	0.000390001
LNC_001836	XLOC_071593	-	chr7:105219811-105233078	1.02859	0.130127	2.98268	0.00455	0.0194272
LNC_001832	XLOC_071466	-	chr7:93886226-93947412	0.717484	0.0824942	3.12058	0.0129	0.0454939
LNC_001198	XLOC_044688	-	chr17:29767242-29776245	0.674546	1.22684	-0.862953	5e-05	0.000390001
LNC_000877	XLOC_033448	-	chr14:66669757-66674189	0.526508	0.938379	-0.833714	0.0003	0.00193717
LNC_000875	XLOC_033418	-	chr14:65249915-65256846	1.06919	2.27822	-1.09139	5e-05	0.000390001
LNC_000874	XLOC_033371	-	chr14:62312471-62336827	0.623171	1.15208	-0.886536	0.00015	0.00105331
LNC_001589	XLOC_059439	-	chr4:126767923-126772853	0.355387	0.979175	-1.46218	5e-05	0.000390001
LNC_001583	XLOC_059183	-	chr4:109869862-109872515	0.673042	1.27473	-0.92142	0.00055	0.00327808
ALDBSSCT0000002312	ALDBSSCG0000001396	-	chr12:62923767-62926303	1.29702	2.80265	-1.11159	0.00015	0.00105331
ALDBSSCT0000003958	ALDBSSCG0000002385	-	chr14:70773050-70773782	4.6856	2.30015	1.0265	0.0006	0.00353533
ALDBSSCT0000007243	ALDBSSCG0000004393	-	chr3:84691365-84694560	6.73242	3.891	0.790985	5e-05	0.000390001
ALDBSSCT0000010554	ALDBSSCG0000006402	-	chr8:89563439-89578551	0.575806	1.04714	-0.862805	5e-05	0.000390001
LNC_001116	XLOC_041505	-	chr16:23325550-23331827	3.24261	4.75609	-0.552622	0.0007	0.00403249
LNC_001110	XLOC_041196	-	chr15:155103315-155121784	0.92567	1.7119	-0.887028	5e-05	0.000390001
LNC_000247	XLOC_011042	-	JH118775.1:55653-58030	0.26217	0.650387	-1.3108	0.0045	0.0192551
LNC_000243	XLOC_010820	-	JH118724.1:127510-130797	1.16676	2.22693	-0.932546	0.0001	0.000732347
ALDBSSCT0000001342	ALDBSSCG0000000821	-	chr10:73456141-73463595	0.657426	0	inf	0.00135	0.00706532
ALDBSSCT0000009012	ALDBSSCG0000005506	-	chr6:95470940-95676477	0.81206	0	inf	0.0001	0.000732347
ALDBSSCT0000011882	ALDBSSCG0000007227	-	JH118898.1:116263-117166	3.56207	1.20792	1.56019	5e-05	0.000390001
ALDBSSCT0000008767	ALDBSSCG0000005352	-	chr6:26755881-26758968	0.656088	1.34891	-1.03984	0.0002	0.00135838
ALDBSSCT0000004436	ALDBSSCG0000002702	-	chr15:50318871-50391284	0.760208	1.33748	-0.815053	0.0004	0.00248832
ALDBSSCT0000007166	ALDBSSCG0000004354	-	chr3:51850717-51853752	2.46502	1.65433	0.57535	0.0039	0.0171292
ALDBSSCT0000003855	ALDBSSCG0000002316	-	chr14:35181362-35259443	3.52713	8.76689	-1.31357	5e-05	0.000390001
ALDBSSCT0000005458	ALDBSSCG0000003307	-	chr18:12337283-12338258	8.19564	11.462	-0.483934	0.00985	0.0365787
LNC_000619	XLOC_023643	-	chr11:52489239-52493753	1.55747	3.92823	-1.33467	5e-05	0.000390001
LNC_000618	XLOC_023632	-	chr11:52268650-52285224	0.4711	0.854287	-0.858688	5e-05	0.000390001
LNC_001320	XLOC_048764	-	chr2:125336761-125346152	0.384399	0.702567	-0.870032	5e-05	0.000390001
LNC_001323	XLOC_049080	-	chr2:147020179-147021151	2.86644	1.24863	1.19892	0.0006	0.00353533
LNC_001328	XLOC_049625	-	chr2:9390690-9398262	9.33873	1.89754	2.2991	5e-05	0.000390001
LNC_000613	XLOC_023252	-	chr11:14709929-14710652	6.39095	3.25499	0.973374	0.0004	0.00248832
ALDBSSCT0000008210	ALDBSSCG0000004988	-	chr4:142642597-142645663	6.3382	3.21101	0.981047	0.00205	0.0100368
ALDBSSCT0000006368	ALDBSSCG0000003898	-	chr2:94460333-94655203	0.722274	5.07725	-2.81343	5e-05	0.000390001
ALDBSSCT0000011924	ALDBSSCG0000007257	-	chrX:45932513-45934823	0.849297	1.62285	-0.934187	0.0054	0.0223934
LNC_002053	XLOC_080255	-	chr9:130008228-130011901	0.160119	0.632151	-1.98112	0.00185	0.00921299
LNC_002059	XLOC_080383	-	chr9:137907951-137924073	0.857867	2.42028	-1.49635	5e-05	0.000390001
LNC_000360	XLOC_015128	-	chr1:271391558-271393238	0.217992	0.669355	-1.61849	0.0058	0.023753
ALDBSSCT0000001711	ALDBSSCG0000001032	-	chr11:18208880-18210956	3.50093	2.04084	0.778578	0.0016	0.00815591
ALDBSSCT0000001719	ALDBSSCG0000001037	-	chr11:19504069-19508277	0.177485	1.04827	-2.56223	0.01235	0.0439266
LNC_000945	XLOC_036502	-	chr14:143730483-143736186	0.388525	0.922917	-1.24819	5e-05	0.000390001
ALDBSSCT0000006192	ALDBSSCG0000003786	-	chr2:18181477-18195388	0.403484	0.765501	-0.923895	5e-05	0.000390001
ALDBSSCT0000000900	ALDBSSCG0000000546	-	chr1:187481151-187482550	1.49645	2.3849	-0.672385	0.0131	0.0460568
ALDBSSCT0000004022	ALDBSSCG0000002423	-	chr14:108150900-108385209	14.179	18.391	-0.375239	0.01035	0.0380732
ALDBSSCT0000004021	ALDBSSCG0000002422	-	chr14:107415868-107418203	1.48552	2.29769	-0.629209	0.0026	0.0122334
ALDBSSCT0000003347	ALDBSSCG0000002013	-	chr13:160470293-160477475	20.4938	27.9482	-0.447567	0.00015	0.00105331
LNC_002092	XLOC_081301	-	chrX:56828173-56831705	0.241497	0.560394	-1.21443	0.0028	0.0129999
LNC_001719	XLOC_065701	-	chr6:1574023-1577206	0.478829	0.936348	-0.967535	0.00125	0.00661876
LNC_000446	XLOC_017844	-	chr1:180082539-180083304	0.184943	1.17147	-2.66317	0.0097	0.0361243
LNC_000444	XLOC_017822	-	chr1:177381465-177385704	0.391032	0.725544	-0.891777	0.001	0.00547447
ALDBSSCT0000009098	ALDBSSCG0000005549	-	chr6:133821818-133826074	0.902855	1.59909	-0.824681	0.0001	0.000732347
ALDBSSCT0000004340	ALDBSSCG0000002627	-	chr15:142103241-142153473	1.3393	3.67442	-1.45603	5e-05	0.000390001
ALDBSSCT0000004348	ALDBSSCG0000002634	-	chr15:146076496-146078461	0.521264	1.05818	-1.0215	0.00795	0.0307079
ALDBSSCT0000007696	ALDBSSCG0000004674	-	chr4:121465809-121472608	0.817507	1.33781	-0.71057	0.00045	0.00275466
ALDBSSCT0000007434	ALDBSSCG0000004507	-	chr4:8668377-8678862	1.32817	0.145481	3.19054	0.00145	0.00750357
ALDBSSCT0000004687	ALDBSSCG0000002855	-	chr16:5150082-5152455	0.889223	1.7902	-1.0095	5e-05	0.000390001
LNC_000674	XLOC_025811	-	chr12:47875250-47909014	0.502808	1.0975	-1.12615	5e-05	0.000390001
ALDBSSCT0000009443	ALDBSSCG0000005759	-	chr6:82461971-82500396	8.97284	4.33248	1.05037	5e-05	0.000390001
ALDBSSCT0000010302	ALDBSSCG0000006263	-	chr7:110319997-110352564	1.45411	4.52608	-1.63813	0.00575	0.0235827
ALDBSSCT0000004722	ALDBSSCG0000002874	-	chr16:23227878-23235044	0.572659	0.839959	-0.552644	0.00455	0.0194272
LNC_001463	XLOC_054747	-	chr3:53513133-53517684	0.130037	0.927698	-2.83473	5e-05	0.000390001
LNC_001461	XLOC_054703	-	chr3:48600980-48604829	0.644701	0.197079	1.70985	5e-05	0.000390001
LNC_001460	XLOC_054648	-	chr3:44394724-44401117	0.660842	1.96368	-1.57118	5e-05	0.000390001
LNC_001467	XLOC_054763	-	chr3:53825039-53855823	0.877178	2.55113	-1.54019	5e-05	0.000390001
LNC_001466	XLOC_054763	-	chr3:53825039-53855823	1.09141	2.66247	-1.28658	5e-05	0.000390001
LNC_001465	XLOC_054749	-	chr3:53585672-53821892	1.07885	3.20823	-1.57228	0.00475	0.0201317
ALDBSSCT0000010076	ALDBSSCG0000006134	-	chr7:21305408-21451577	0	4.04309	#NAME?	5e-05	0.000390001
LNC_001791	XLOC_068917	-	chr7:35306921-35309302	0.561392	1.38865	-1.3066	0.0003	0.00193717
ALDBSSCT0000010893	ALDBSSCG0000006600	-	chr8:75349972-75353117	2.26566	3.71862	-0.714835	0.0002	0.00135838
ALDBSSCT0000010896	ALDBSSCG0000006603	-	chr8:78359319-78367380	0.508854	1.38122	-1.44062	5e-05	0.000390001
ALDBSSCT0000000519	ALDBSSCG0000000305	-	chr1:283142089-283144241	0.514293	1.73777	-1.75657	5e-05	0.000390001
LNC_001983	XLOC_077089	-	chr9:82707357-82715674	0.639279	1.60301	-1.32627	0.00025	0.00165345
LNC_001984	XLOC_077091	-	chr9:82665891-82670281	0.2761	1.20378	-2.12431	0.0001	0.000732347
LNC_001986	XLOC_077224	-	chr9:94129141-94133769	0.0800429	0.571011	-2.83467	0.0003	0.00193717
LNC_001615	XLOC_060926	-	chr5:71407850-71412960	0.380153	1.64724	-2.1154	0.0011	0.00593672
LNC_001616	XLOC_061074	-	chr5:77075088-77077434	1.17701	0.340758	1.78831	5e-05	0.000390001
ALDBSSCT0000009356	ALDBSSCG0000005709	-	chr6:56637215-56644029	3.45282	5.11155	-0.565983	0.00025	0.00165345
ALDBSSCT0000009353	ALDBSSCG0000005707	-	chr6:56163371-56165498	0.404908	0.984337	-1.28156	0.00405	0.0176655
LNC_001155	XLOC_042686	-	chr16:35666651-35784656	0.388406	0.930785	-1.26088	5e-05	0.000390001
ALDBSSCT0000001876	ALDBSSCG0000001135	-	chr11:5589783-5593771	0.441915	1.02339	-1.21151	5e-05	0.000390001
ALDBSSCT0000006068	ALDBSSCG0000003715	-	chr2:147403789-147405025	0.56012	1.14398	-1.03025	0.0123	0.043787
ALDBSSCT0000007823	ALDBSSCG0000004738	-	chr4:1319217-1324513	3.8569	2.53616	0.604797	0.0105	0.0385171
ALDBSSCT0000001846	ALDBSSCG0000001112	-	chr11:86623329-86632050	0.359642	0.611397	-0.765549	0.00055	0.00327808
LNC_000153	XLOC_006106	-	GL894953.1:10801-47562	0.51595	1.07169	-1.05459	0.01245	0.0442089
LNC_000155	XLOC_006362	-	GL895069.2:40328-61080	549.235	292.957	0.906738	0.00025	0.00165345
LNC_000284	XLOC_012043	-	chr1:4490812-4495318	0.596074	1.03659	-0.798277	0.00285	0.013196
LNC_000845	XLOC_032264	-	chr13:190110000-190114423	3.02832	5.75895	-0.927287	5e-05	0.000390001
LNC_000840	XLOC_031867	-	chr13:168007786-168041524	41.5151	31.3223	0.406448	0.0066	0.0264025
LNC_000841	XLOC_031895	-	chr13:170385984-170412296	1.85428	5.10608	-1.46135	5e-05	0.000390001
ALDBSSCT0000006646	ALDBSSCG0000004065	-	chr3:40058932-40063268	230.965	142.883	0.692834	0.0136	0.0474758
ALDBSSCT0000005691	ALDBSSCG0000003455	-	chr18:35901486-35903589	7.53782	16.8664	-1.16193	5e-05	0.000390001
ALDBSSCT0000007275	ALDBSSCG0000004409	-	chr3:100889355-100906449	0.230696	0.55323	-1.26189	0.01305	0.0459131
ALDBSSCT0000005525	ALDBSSCG0000003350	-	chr18:42733894-42751353	11.1486	7.18159	0.634491	0.0033	0.0149072
ALDBSSCT0000010385	ALDBSSCG0000006307	-	chr8:2959044-2962101	0.579157	1.22715	-1.08328	0.01095	0.0398555
LNC_001128	XLOC_041874	-	chr16:55136062-55141285	4.86717	0	inf	0.00135	0.00706532
LNC_001124	XLOC_041826	-	chr16:48903010-48904493	0.450254	1.18587	-1.39714	0.0016	0.00815591
LNC_001123	XLOC_041808	-	chr16:48838911-48849100	0.639289	1.38418	-1.11449	0.0086	0.0327545
ALDBSSCT0000001311	ALDBSSCG0000000798	-	chr10:65994699-66012410	3.23481	7.24128	-1.16256	0.00245	0.0116516
ALDBSSCT0000009045	ALDBSSCG0000005523	-	chr6:110652466-110734909	4.37293	17.5575	-2.00542	0.0006	0.00353533
ALDBSSCT0000011853	ALDBSSCG0000007202	-	GL896324.1:46203-47110	23.4041	16.2819	0.523491	0.0009	0.00500567
ALDBSSCT0000002138	ALDBSSCG0000001281	-	chr12:4675034-4708882	21.531	37.0622	-0.783531	5e-05	0.000390001
ALDBSSCT0000010735	ALDBSSCG0000006495	-	chr8:2040588-2047799	0.109989	0.669022	-2.6047	0.01335	0.046766
ALDBSSCT0000011464	ALDBSSCG0000006975	-	chr9:22334947-22337157	20.5738	9.22907	1.15655	0.00125	0.00661876
ALDBSSCT0000001157	ALDBSSCG0000000716	-	chr10:22597134-22603060	6.48655	22.1302	-1.7705	5e-05	0.000390001
LNC_001835	XLOC_071550	-	chr7:102837209-102849338	1.39217	2.21598	-0.670612	5e-05	0.000390001
LNC_001263	XLOC_047160	-	chr2:17776637-17845989	1.08122	1.8883	-0.804424	5e-05	0.000390001
LNC_001884	XLOC_073345	-	chr8:112765599-112772896	0.449769	0.815985	-0.859359	5e-05	0.000390001
ALDBSSCT0000005824	ALDBSSCG0000003542	-	chr2:17755528-17770980	154.613	102.729	0.589816	0.00035	0.00221629
LNC_000130	XLOC_005079	-	GL894475.1:13302-15337	6.29011	10.952	-0.800036	5e-05	0.000390001
LNC_002067	XLOC_080503	-	chr9:150634936-150646365	21.5283	35.7346	-0.731086	5e-05	0.000390001
LNC_002060	XLOC_080425	-	chr9:143284194-143299078	0.680137	1.11652	-0.715109	5e-05	0.000390001
LNC_001081	XLOC_040462	-	chr15:94023424-94031265	0.66864	1.90895	-1.51348	5e-05	0.000390001
LNC_001083	XLOC_040552	-	chr15:103457460-103543052	2.96403	5.96611	-1.00923	0.00135	0.00706532
LNC_001084	XLOC_040570	-	chr15:104323134-104342939	7.03945	10.3224	-0.552241	5e-05	0.000390001
LNC_001088	XLOC_040670	-	chr15:107655600-107658214	0.654223	1.37009	-1.06641	0.0024	0.0114514
LNC_000684	XLOC_026307	-	chr13:13286261-13287585	0.0793522	0.573603	-2.85371	0.00995	0.0368764
LNC_000685	XLOC_026331	-	chr13:13495873-13649624	0.713884	1.25095	-0.809264	5e-05	0.000390001
LNC_000682	XLOC_026242	-	chr13:5165864-5171794	0.467888	0.789727	-0.755191	0.0008	0.00451951
LNC_000683	XLOC_026273	-	chr13:11352744-11402626	2.47999	6.55944	-1.40324	5e-05	0.000390001
LNC_000357	XLOC_014951	-	chr1:257096710-257103202	0.728755	1.28259	-0.815555	5e-05	0.000390001
ALDBSSCT0000001721	ALDBSSCG0000001039	-	chr11:19591307-19596470	116.298	78.1881	0.572802	0.00095	0.00524071
ALDBSSCT0000008569	ALDBSSCG0000005215	-	chr5:46716516-46741338	0.672153	0	inf	5e-05	0.000390001
ALDBSSCT0000004232	ALDBSSCG0000002562	-	chr15:84356703-84365762	7.72118	6.01357	0.360601	0.0046	0.0196084
ALDBSSCT0000003612	ALDBSSCG0000002164	-	chr14:60658166-60661414	4.98258	2.45798	1.01942	0.00085	0.0047654
LNC_000627	XLOC_023914	-	chr11:84483329-84493911	1.00672	2.03454	-1.01504	5e-05	0.000390001
LNC_000963	XLOC_036801	-	chr15:8406626-8408286	2.55136	4.68118	-0.875607	5e-05	0.000390001
LNC_000876	XLOC_033421	-	chr14:65670582-65679971	0.668928	1.85458	-1.47117	0.0023	0.0110531
ALDBSSCT0000007942	ALDBSSCG0000004813	-	chr4:41943464-41961259	18.9948	27.2871	-0.522616	0.00025	0.00165345
ALDBSSCT0000000444	ALDBSSCG0000000267	-	chr1:238398021-238507678	70.9424	100.63	-0.504348	0.0047	0.0199571
ENSSSCT00000032859	ENSSSCG00000030767	TMP-SLA-5	chr7:24721025-24724165	0	3.73265	#NAME?	5e-05	0.000390001
ALDBSSCT0000006728	ALDBSSCG0000004104	-	chr3:56417411-56446272	2.43424	1.27265	0.935642	5e-05	0.000390001
ENSSSCT00000033840	ENSSSCG00000017791	SSH2	chr12:47804245-47871712	16.4781	21.6978	-0.397003	0.0009	0.00500567
LNC_001376	XLOC_051330	-	chr2:130884193-130890669	74.4074	101.013	-0.441017	5e-05	0.000390001
LNC_001373	XLOC_051279	-	chr2:125577090-125582764	5.10355	6.83308	-0.421034	0.0012	0.00639126
LNC_001372	XLOC_051266	-	chr2:125557247-125567485	5.06842	6.59354	-0.379519	0.00435	0.0187311
LNC_001371	XLOC_051249	-	chr2:124787931-124806540	0.623296	0.459721	0.43916	0.00905	0.0341477
LNC_001950	XLOC_075341	-	chr8:118044901-118061688	0.167185	0.783036	-2.22763	5e-05	0.000390001
LNC_001957	XLOC_075579	-	chr8:134079777-134098246	0.815796	2.39606	-1.55438	5e-05	0.000390001
LNC_000021	XLOC_000789	-	GL892663.2:42291-61061	0.761214	1.59591	-1.06801	5e-05	0.000390001
LNC_000029	XLOC_001026	-	GL892808.2:165554-167323	0.503911	1.23007	-1.28749	0.00025	0.00165345
ALDBSSCT0000008841	ALDBSSCG0000005402	-	chr6:46695407-46696283	0.946863	2.03122	-1.10112	0.00765	0.0297611
ALDBSSCT0000005173	ALDBSSCG0000003123	-	chr17:46934438-46935439	17.9631	11.2343	0.677128	0.00065	0.00378541
ENSSSCT00000001354	ENSSSCG00000001241	ZFP57	chr7:25016182-25020795	0.596821	1.19128	-0.997146	0.00695	0.0275352
ALDBSSCT0000003107	ALDBSSCG0000001864	-	chr13:32955234-32968430	1.49558	0.407697	1.87514	0.0003	0.00193717
ALDBSSCT0000003102	ALDBSSCG0000001863	-	chr13:32827622-32829206	0.819471	1.82791	-1.15743	0.0046	0.0196084
ALDBSSCT0000008100	ALDBSSCG0000004915	-	chr4:113095856-113096844	6.09433	9.64379	-0.662132	0.00165	0.00837151
LNC_001557	XLOC_057829	-	chr4:142915856-142924331	0.455258	1.11254	-1.2891	5e-05	0.000390001
LNC_000604	XLOC_023051	-	chr11:9599483-9619363	0.856976	1.81828	-1.08525	0.00095	0.00524071
LNC_000605	XLOC_023118	-	chr11:9776963-9937075	0.62093	1.06131	-0.773344	0.00885	0.0335196
LNC_000606	XLOC_023162	-	chr11:10797555-11140700	0.449509	1.42765	-1.66722	5e-05	0.000390001
LNC_000603	XLOC_023021	-	chr11:7328596-7336731	0.847833	0.587419	0.529391	0.0074	0.0289641
LNC_000608	XLOC_023162	-	chr11:10797555-11140700	0.407792	1.26905	-1.63784	5e-05	0.000390001
LNC_000181	XLOC_007251	-	GL895483.1:2421-4154	1.02173	1.87282	-0.874195	0.0084	0.0321205
LNC_001581	XLOC_058822	-	chr4:88020997-88030155	1.20954	3.60359	-1.57498	5e-05	0.000390001
ALDBSSCT0000006410	ALDBSSCG0000003916	-	chr2:121363170-121370570	23.5609	18.6998	0.33337	0.0061	0.0247615
ALDBSSCT0000010920	ALDBSSCG0000006622	-	chr8:93076194-93090916	1.41156	2.78216	-0.978911	0.0002	0.00135838
ALDBSSCT0000003314	ALDBSSCG0000001994	-	chr13:146709328-146714480	0.668259	1.15085	-0.784224	0.0002	0.00135838
LNC_002108	XLOC_082650	-	chrX:61901371-61966909	0.289948	1.04877	-1.85483	5e-05	0.000390001
LNC_001455	XLOC_054433	-	chr3:35954925-35955401	0.350633	2.63755	-2.91117	0.00675	0.0268876
LNC_001459	XLOC_054637	-	chr3:43989667-43995737	0.38927	0.744895	-0.936265	5e-05	0.000390001
ALDBSSCT0000002680	ALDBSSCG0000001628	-	chr13:79442394-79444612	0.506157	1.30548	-1.36692	0.00475	0.0201317
ALDBSSCT0000012083	ALDBSSCG0000007367	-	chrX:126642323-126650703	14.1835	17.4775	-0.301287	0.01435	0.0495709
LNC_001404	XLOC_052536	-	chr3:44435115-44452894	0	0.913954	#NAME?	5e-05	0.000390001
LNC_001402	XLOC_052360	-	chr3:35552415-35629507	0.234397	0.582186	-1.31253	0.0028	0.0129999
LNC_001642	XLOC_062501	-	chr5:56853925-56895291	0.7235	1.12799	-0.64069	5e-05	0.000390001
LNC_001646	XLOC_062773	-	chr5:77311417-77318570	0.892648	3.1653	-1.82618	5e-05	0.000390001
ALDBSSCT0000004523	ALDBSSCG0000002753	-	chr15:91403231-91405476	50.0828	36.7333	0.447226	0.0027	0.0126185
ALDBSSCT0000004527	ALDBSSCG0000002755	-	chr15:91443325-91446756	3.30315	2.20388	0.583795	0.0041	0.0178429
LNC_001152	XLOC_042547	-	chr16:20852730-20931073	1.8325	5.81173	-1.66516	0.0033	0.0149072
ALDBSSCT0000002270	ALDBSSCG0000001371	-	chr12:51638732-51641510	0.458131	1.12142	-1.2915	0.00015	0.00105331
LNC_000812	XLOC_031143	-	chr13:118315764-118431396	0.380662	0.728039	-0.935505	0.0013	0.00684486
LNC_001721	XLOC_065921	-	chr6:11857021-11885486	0.32806	0.930454	-1.50398	5e-05	0.000390001
ALDBSSCT0000008665	ALDBSSCG0000005282	-	chr5:94754952-94758594	11.3416	6.78359	0.741503	0.01365	0.0476152
ALDBSSCT0000003398	ALDBSSCG0000002040	-	chr13:199815583-200022135	7.50033	12.129	-0.69344	5e-05	0.000390001
ALDBSSCT0000004759	ALDBSSCG0000002897	-	chr16:38490351-38492742	42.8138	33.6341	0.348152	0.0066	0.0264025
LNC_000764	XLOC_029758	-	chr13:34944605-34956030	1.14934	1.58113	-0.460151	0.00205	0.0100368
LNC_001170	XLOC_043080	-	chr16:55526634-55538203	0.331758	0.589722	-0.829906	5e-05	0.000390001
LNC_001173	XLOC_043345	-	chr16:70892919-70922752	0.279104	0.758508	-1.44236	5e-05	0.000390001
LNC_001175	XLOC_043481	-	chr16:78840503-78846703	0.525436	1.17266	-1.1582	5e-05	0.000390001
LNC_001174	XLOC_043468	-	chr16:77583190-77594791	4.24914	6.93554	-0.706837	5e-05	0.000390001
ALDBSSCT0000006510	ALDBSSCG0000003978	-	chr2:157383170-157384842	8.79404	13.1131	-0.576414	0.00085	0.0047654
ALDBSSCT0000006516	ALDBSSCG0000003980	-	chr2:157634168-157639718	1.59616	2.97512	-0.898341	5e-05	0.000390001
ALDBSSCT0000005374	ALDBSSCG0000003251	-	chr17:54296975-54306568	1.01912	1.79128	-0.813665	0.00015	0.00105331
ALDBSSCT0000001327	ALDBSSCG0000000810	-	chr10:70856794-70857675	1.93592	4.11172	-1.08672	0.0002	0.00135838
ALDBSSCT0000009078	ALDBSSCG0000005540	-	chr6:125496906-125500573	38.9415	30.3918	0.357625	0.0035	0.0156522
ALDBSSCT0000010704	ALDBSSCG0000006483	-	chr8:146970278-147020297	31.1615	41.8484	-0.425408	0.00045	0.00275466
LNC_000510	XLOC_019530	-	chr10:13117132-13422754	0.258343	0.605575	-1.22902	5e-05	0.000390001
LNC_000514	XLOC_019724	-	chr10:29022479-29062153	0.58417	1.35256	-1.21123	0.00055	0.00327808
LNC_000517	XLOC_020039	-	chr10:46370613-46372780	0.372566	0.980337	-1.39578	0.0009	0.00500567
ALDBSSCT0000006300	ALDBSSCG0000003853	-	chr2:65131760-65134850	0.402023	1.04615	-1.37974	0.0112	0.0405909
LNC_001852	XLOC_072294	-	chr8:16930531-16945015	0.558971	0.205485	1.44374	0.00995	0.0368764
LNC_000891	XLOC_034412	-	chr14:146050856-146065877	0.179076	0.54153	-1.59647	5e-05	0.000390001
LNC_000890	XLOC_034301	-	chr14:135641873-135643285	6.56437	2.19977	1.5773	0.00015	0.00105331
LNC_000825	XLOC_031358	-	chr13:124742666-124760772	8.13887	2.91849	1.47961	5e-05	0.000390001
LNC_000826	XLOC_031361	-	chr13:124831272-124844925	0.146879	0.777711	-2.40461	5e-05	0.000390001
LNC_000822	XLOC_031341	-	chr13:124516352-124525145	2.95951	4.72225	-0.674117	5e-05	0.000390001
LNC_001073	XLOC_040215	-	chr15:89858424-89875298	0.795919	1.33002	-0.740752	5e-05	0.000390001
LNC_001074	XLOC_040252	-	chr15:90602568-90650088	0.799476	1.36462	-0.771373	5e-05	0.000390001
LNC_001075	XLOC_040273	-	chr15:90927411-90980804	0.348129	0.998976	-1.52083	5e-05	0.000390001
LNC_001076	XLOC_040298	-	chr15:91865608-91870363	1.66701	0.328066	2.34521	0.00845	0.0322768
ALDBSSCT0000008927	ALDBSSCG0000005458	-	chr6:70557426-70558813	0.0531046	0.652796	-3.61972	0.0033	0.0149072
LNC_000309	XLOC_013090	-	chr1:84377489-84413198	1.99622	5.62751	-1.49523	5e-05	0.000390001
LNC_000305	XLOC_012952	-	chr1:75654155-75682527	0.747687	0.375486	0.993675	0.0056	0.0230791
LNC_000307	XLOC_012984	-	chr1:76956503-76967724	0.872397	1.92194	-1.13951	5e-05	0.000390001
LNC_000306	XLOC_012952	-	chr1:75682705-75688772	0.658465	0.366794	0.844139	0.0027	0.0126185
ALDBSSCT0000004203	ALDBSSCG0000002541	-	chr15:66209227-66219892	2.25255	3.96354	-0.815231	5e-05	0.000390001
ALDBSSCT0000006693	ALDBSSCG0000004086	-	chr3:46620874-46816753	1.22313	1.92509	-0.654344	0.00755	0.0294423
ALDBSSCT0000008555	ALDBSSCG0000005204	-	chr5:37091980-37094016	1.14069	2.97688	-1.38389	5e-05	0.000390001
ALDBSSCT0000002330	ALDBSSCG0000001408	-	chr12:1425942-1427525	2.50404	1.48599	0.752828	0.00325	0.0147179
LNC_001392	XLOC_052067	-	chr3:13996280-14003788	3.21269	4.68715	-0.544929	0.00015	0.00105331
LNC_001396	XLOC_052122	-	chr3:14613392-14625419	0.56674	1.5228	-1.42597	5e-05	0.000390001
ALDBSSCT0000011084	ALDBSSCG0000006726	-	chr9:10966569-10971281	66.818	46.2104	0.532019	0.0004	0.00248832
LNC_000229	XLOC_009815	-	JH118464.1:50441-55797	0.327812	0.6192	-0.917537	0.00025	0.00165345
ALDBSSCT0000009954	ALDBSSCG0000006058	-	chr7:124299186-124352196	1.53461	0.240111	2.6761	5e-05	0.000390001
ALDBSSCT0000008740	ALDBSSCG0000005333	-	chr6:12256447-12257831	1.84785	0.631959	1.54794	0.00075	0.00427739
ALDBSSCT0000004414	ALDBSSCG0000002688	-	chr15:36230004-36234763	0.568008	1.22029	-1.10324	0.0144	0.0497116
ALDBSSCT0000012036	ALDBSSCG0000007337	-	chrX:67151783-67178895	38.4017	52.4335	-0.449319	0.0054	0.0223934
ALDBSSCT0000012034	ALDBSSCG0000007337	-	chrX:67151783-67178895	14.7035	30.2791	-1.04216	5e-05	0.000390001
ALDBSSCT0000007147	ALDBSSCG0000004347	-	chr3:48147722-48150246	3.5414	1.68183	1.07429	0.0106	0.0388171
ALDBSSCT0000003873	ALDBSSCG0000002328	-	chr14:43461326-43469028	4.6246	3.26114	0.50395	0.00215	0.0104494
LNC_000590	XLOC_022656	-	chr11:75744194-75752747	0.878927	1.16801	-0.410242	0.01395	0.0484457
LNC_000591	XLOC_022708	-	chr11:78770780-78803339	0.12439	0.566906	-2.18824	5e-05	0.000390001
LNC_000593	XLOC_022708	-	chr11:78819056-78839924	0.257892	0.64096	-1.31347	5e-05	0.000390001
LNC_001343	XLOC_050244	-	chr2:58823557-58828116	3.04096	5.02318	-0.724075	5e-05	0.000390001
LNC_001968	XLOC_076113	-	chr9:8124526-8127034	0.25454	0.558128	-1.1327	0.0051	0.0213553
ALDBSSCT0000005146	ALDBSSCG0000003101	-	chr17:32125640-32136649	0.516713	1.02933	-0.994266	5e-05	0.000390001
ALDBSSCT0000001248	ALDBSSCG0000000756	-	chr10:47712355-47727977	2.46638	1.76564	0.482202	0.0084	0.0321205
LNC_001914	XLOC_074396	-	chr8:41136232-41159362	0.59116	0.321251	0.879847	5e-05	0.000390001
ALDBSSCT0000004622	ALDBSSCG0000002811	-	chr15:140146924-140148258	0.530892	1.03258	-0.959756	0.01235	0.0439266
ALDBSSCT0000010629	ALDBSSCG0000006449	-	chr8:124241020-124242292	0.553811	1.29827	-1.22912	0.00285	0.013196
LNC_001566	XLOC_058352	-	chr4:37173902-37185415	2.68441	1.22795	1.12836	5e-05	0.000390001
LNC_001562	XLOC_057916	-	chr4:2427625-2480842	0.404954	1.01118	-1.32021	5e-05	0.000390001
LNC_001561	XLOC_057916	-	chr4:2427625-2480842	0.360114	0.968829	-1.42779	5e-05	0.000390001
LNC_000381	XLOC_015879	-	chr1:18905286-18926225	2.22308	4.00166	-0.848041	5e-05	0.000390001
LNC_000380	XLOC_015855	-	chr1:17268223-17277329	2.08905	2.88703	-0.466742	0.00035	0.00221629
LNC_000384	XLOC_016010	-	chr1:24083672-24087339	0.167448	0.649764	-1.95621	0.0011	0.00593672
ALDBSSCT0000000021	ALDBSSCG0000000013	-	chr1:4742966-4743535	1.08641	2.84468	-1.3887	0.00745	0.0291211
ALDBSSCT0000007736	ALDBSSCG0000004698	-	chr4:136746876-136747686	0	0.749334	#NAME?	5e-05	0.000390001
ALDBSSCT0000002510	ALDBSSCG0000001518	-	chr12:57507469-57509678	0.139471	0.529551	-1.9248	0.00275	0.0128069
ALDBSSCT0000004915	ALDBSSCG0000002980	-	chr16:29270215-29272597	0.524882	1.44572	-1.46172	0.0001	0.000732347
ALDBSSCT0000000928	ALDBSSCG0000000571	-	chr1:216464533-216467316	1.59202	2.49402	-0.647619	0.0024	0.0114514
ALDBSSCT0000004000	ALDBSSCG0000002411	-	chr14:95282525-95283754	1.39944	3.24002	-1.21116	5e-05	0.000390001
LNC_000993	XLOC_038112	-	chr15:91005099-91012038	0.0432375	1.01348	-4.55089	5e-05	0.000390001
LNC_001391	XLOC_052046	-	chr3:13639315-13649427	1.03304	1.76479	-0.772595	5e-05	0.000390001
LNC_001395	XLOC_052122	-	chr3:14613392-14625419	0.204916	0.617602	-1.59164	0.01005	0.0371678
LNC_001488	XLOC_055461	-	chr3:101778045-101780396	4.57693	2.71308	0.754451	0.0069	0.0273728
LNC_001397	XLOC_052133	-	chr3:15293384-15295453	0.373503	1.22835	-1.71753	0.00195	0.00962617
LNC_001738	XLOC_066754	-	chr6:55957656-55963264	1.77999	1.21542	0.550413	0.00145	0.00750357
LNC_000469	XLOC_018659	-	chr1:257367409-257572103	1.35936	2.2766	-0.743949	0.0041	0.0178429
ALDBSSCT0000007673	ALDBSSCG0000004659	-	chr4:110270028-110278831	3.29776	2.10527	0.64748	0.00135	0.00706532
ALDBSSCT0000009339	ALDBSSCG0000005695	-	chr6:51850154-51855310	0.511379	0.833358	-0.704542	0.01105	0.0401477
ALDBSSCT0000002203	ALDBSSCG0000001319	-	chr12:19118853-19122759	3.60333	4.84742	-0.427887	0.0052	0.021693
LNC_001264	XLOC_047199	-	chr2:19077087-19090448	0.363088	0.790544	-1.12252	5e-05	0.000390001
LNC_001885	XLOC_073417	-	chr8:116898024-116904653	0.399827	0.678925	-0.763878	0.00155	0.00793791
ALDBSSCT0000005061	ALDBSSCG0000003051	-	chr16:77444003-77475286	6.27325	2.89216	1.11706	0.0002	0.00135838
LNC_001203	XLOC_044964	-	chr17:49371096-49372947	0.19405	0.653517	-1.75179	0.0019	0.00941954
LNC_001201	XLOC_044744	-	chr17:35724667-35872814	0.313218	0.593345	-0.921703	0.00035	0.00221629
ENSSSCT00000035026	ENSSSCG00000030942	CR956640.5	chr17:64102709-64142562	9.72141	1.87505	2.37424	0.0005	0.00301686
ALDBSSCT0000003059	ALDBSSCG0000001834	-	chr13:12834619-12857361	0.166499	0.888715	-2.41621	5e-05	0.000390001
ALDBSSCT0000003050	ALDBSSCG0000001828	-	chr13:4174409-4178064	5.28755	0.772162	2.77562	5e-05	0.000390001
ALDBSSCT0000005271	ALDBSSCG0000003181	-	chr17:3627924-3647263	6.13123	3.57588	0.777877	5e-05	0.000390001
ALDBSSCT0000006623	ALDBSSCG0000004051	-	chr3:33256001-33258275	0.623752	1.94585	-1.64136	5e-05	0.000390001
LNC_001401	XLOC_052277	-	chr3:25938808-25955137	1.11283	1.74579	-0.649652	5e-05	0.000390001
LNC_001403	XLOC_052387	-	chr3:38871776-38880813	0.970004	1.51472	-0.642989	5e-05	0.000390001
ALDBSSCT0000011322	ALDBSSCG0000006878	-	chr9:129821398-129931055	0.211337	2.11928	-3.32595	0.00335	0.015089
LNC_000757	XLOC_029284	-	chr13:218564982-218574096	0.288778	0.559433	-0.954006	5e-05	0.000390001
LNC_001182	XLOC_043709	-	chr17:19179121-19198873	0.402025	0.650468	-0.694194	5e-05	0.000390001
ALDBSSCT0000000192	ALDBSSCG0000000108	-	chr1:86961610-86986593	2.88369	5.14917	-0.836421	5e-05	0.000390001
ALDBSSCT0000004164	ALDBSSCG0000002515	-	chr15:36235054-36264356	14.8803	35.8786	-1.26972	5e-05	0.000390001
ALDBSSCT0000003247	ALDBSSCG0000001956	-	chr13:115346091-115350223	0.394578	1.70773	-2.1137	5e-05	0.000390001
LNC_000543	XLOC_020816	-	chr10:13669070-13737338	0.527327	0.928576	-0.816323	0.0059	0.0240889
LNC_000546	XLOC_021137	-	chr10:31417719-31420706	3.28319	4.78855	-0.544491	0.0012	0.00639126
LNC_000545	XLOC_021047	-	chr10:26414526-26423550	0.253792	1.34529	-2.4062	5e-05	0.000390001
LNC_000544	XLOC_020818	-	chr10:13669070-13737338	0.746343	1.4154	-0.9233	5e-05	0.000390001
ALDBSSCT0000000841	ALDBSSCG0000000507	-	chr1:152382744-152391156	0.849788	0.303453	1.48563	0.0001	0.000732347
ALDBSSCT0000006856	ALDBSSCG0000004178	-	chr3:120659768-120663895	8.30378	10.5445	-0.344646	0.0077	0.0299148
ALDBSSCT0000006858	ALDBSSCG0000004179	-	chr3:121628682-121658017	10.87	5.27155	1.04405	0.0053	0.0220373
ALDBSSCT0000007024	ALDBSSCG0000004271	-	chr3:12224091-12265204	0.462911	2.39001	-2.36821	0.0123	0.043787
ALDBSSCT0000010199	ALDBSSCG0000006209	-	chr7:73152419-73196982	0	2.97832	#NAME?	0.0121	0.0432238
LNC_002033	XLOC_079096	-	chr9:53617852-53636558	0.37288	0.98121	-1.39585	5e-05	0.000390001
LNC_001809	XLOC_070119	-	chr7:134680818-134707361	0.265925	0.557536	-1.06804	5e-05	0.000390001
LNC_001808	XLOC_070091	-	chr7:132194926-132195871	1.3739	2.92605	-1.09068	0.0017	0.00858402
ALDBSSCT0000007474	ALDBSSCG0000004530	-	chr4:17320887-17325083	2.80495	1.72862	0.698357	0.0005	0.00301686
LNC_000868	XLOC_033279	-	chr14:55363315-55370904	1.24342	0.704353	0.819939	5e-05	0.000390001
LNC_000862	XLOC_032824	-	chr14:31624868-31641505	0.508642	0.780556	-0.617853	0.00015	0.00105331
LNC_000864	XLOC_032895	-	chr14:38319875-38339541	5.86772	10.0695	-0.779117	5e-05	0.000390001
LNC_000865	XLOC_032997	-	chr14:38466229-38478137	2.99362	4.79887	-0.680804	5e-05	0.000390001
LNC_001023	XLOC_038841	-	chr15:143498933-143502767	0.806292	0.0610724	3.72271	0.0001	0.000732347
LNC_001021	XLOC_038827	-	chr15:143400971-143495524	0.783314	0.363701	1.10684	5e-05	0.000390001
LNC_001027	XLOC_039177	-	chr15:1860160-1866377	0.300085	1.02374	-1.77041	5e-05	0.000390001
LNC_001026	XLOC_039166	-	chr15:1809225-1812958	0.279477	1.25966	-2.17223	5e-05	0.000390001
LNC_001024	XLOC_038894	-	chr15:147037028-147049918	5.40634	6.70515	-0.310617	0.01395	0.0484457
ALDBSSCT0000008587	ALDBSSCG0000005227	-	chr5:63823482-63826448	0.559174	1.70816	-1.61107	5e-05	0.000390001
ALDBSSCT0000008636	ALDBSSCG0000005256	-	chr5:82959878-82960705	17.3539	8.96416	0.953016	5e-05	0.000390001
ALDBSSCT0000003944	ALDBSSCG0000002376	-	chr14:68099821-68123126	151.003	27.1176	2.47727	5e-05	0.000390001
ALDBSSCT0000003947	ALDBSSCG0000002378	-	chr14:69000515-69222309	7.2863	11.1632	-0.615497	0.00085	0.0047654
ALDBSSCT0000006128	ALDBSSCG0000003744	-	chr2:3109186-3158281	4.45915	6.58414	-0.562227	0.01315	0.0461977
LNC_001104	XLOC_041048	-	chr15:144170659-144198437	0.885037	1.80779	-1.03042	5e-05	0.000390001
LNC_001105	XLOC_041060	-	chr15:145138690-145141558	0.248118	1.75856	-2.8253	0.00045	0.00275466
LNC_001107	XLOC_041114	-	chr15:148034496-148036410	0.825667	0.137692	2.58412	0.0037	0.0163862
LNC_000272	XLOC_011672	-	JH118958.1:61106-109709	0.324072	0.625782	-0.949346	0.0048	0.0203123
ALDBSSCT0000010839	ALDBSSCG0000006565	-	chr8:44227818-44228904	3.4032	1.78906	0.927691	0.0114	0.0411821
ALDBSSCT0000011871	ALDBSSCG0000007217	-	JH118724.1:72321-74342	18.5896	13.6171	0.449077	0.0009	0.00500567
LNC_001936	XLOC_074980	-	chr8:88284320-88301444	0.099021	0.646391	-2.7066	5e-05	0.000390001
ALDBSSCT0000001179	ALDBSSCG0000000730	-	chr10:31316716-31319631	2.5605	1.83418	0.481291	0.0097	0.0361243
LNC_001311	XLOC_048461	-	chr2:108695725-108888418	0.764858	0.0393868	4.27941	5e-05	0.000390001
LNC_001315	XLOC_048592	-	chr2:120846023-120867013	1.17435	0.620976	0.919257	5e-05	0.000390001
LNC_001317	XLOC_048597	-	chr2:121030649-121187906	0.876845	1.9563	-1.15774	0.0003	0.00193717
LNC_001316	XLOC_048594	-	chr2:121030649-121187906	0.841117	1.45014	-0.785809	0.0025	0.0118458
LNC_001319	XLOC_048763	-	chr2:125346357-125350290	0.561448	0.889847	-0.664405	0.0062	0.0250936
LNC_001318	XLOC_048708	-	chr2:122689124-122702711	0.266316	0.752445	-1.49845	5e-05	0.000390001
ALDBSSCT0000009554	ALDBSSCG0000005826	-	chr6:145065585-145083824	0.529872	1.33611	-1.33433	5e-05	0.000390001
ALDBSSCT0000011249	ALDBSSCG0000006831	-	chr9:74914991-74920416	14.2231	19.3939	-0.447364	0.001	0.00547447
ALDBSSCT0000011245	ALDBSSCG0000006829	-	chr9:74390608-74393783	0.372966	0.737616	-0.983826	0.00435	0.0187311
LNC_001949	XLOC_075336	-	chr8:118004024-118010552	0.121937	0.768482	-2.65587	5e-05	0.000390001
LNC_002042	XLOC_079590	-	chr9:87863861-87899020	0.66343	0.871587	-0.393702	0.01005	0.0371678
LNC_002047	XLOC_080125	-	chr9:123369291-123702970	0.0285209	1.22303	-5.42229	5e-05	0.000390001
LNC_001531	XLOC_056403	-	chr4:37830699-37852681	0.674078	0.984951	-0.547138	0.0003	0.00193717
LNC_001535	XLOC_056659	-	chr4:67845229-67852430	0.342924	0.822961	-1.26294	0.0001	0.000732347
LNC_001536	XLOC_056823	-	chr4:80634504-80714223	0.86739	1.71875	-0.986606	5e-05	0.000390001
LNC_001295	XLOC_048335	-	chr2:99284553-99363151	0.206107	0.779612	-1.91936	0.00195	0.00962617
LNC_001296	XLOC_048335	-	chr2:99284553-99363151	1.03375	2.14521	-1.05324	5e-05	0.000390001
ALDBSSCT0000005848	ALDBSSCG0000003555	-	chr2:26718534-26719381	0.531422	0	inf	5e-05	0.000390001
ALDBSSCT0000008507	ALDBSSCG0000005173	-	chr5:11962121-11963744	42.0345	66.2509	-0.656366	5e-05	0.000390001
LNC_000916	XLOC_035081	-	chr14:48671601-48676610	2.74095	4.1751	-0.607131	5e-05	0.000390001
ALDBSSCT0000000914	ALDBSSCG0000000560	-	chr1:206904041-206908648	47.5256	38.0394	0.321212	0.0077	0.0299148
LNC_000946	XLOC_036508	-	chr14:144113863-144118014	0.701444	0.345794	1.02041	0.00425	0.0183788
LNC_000085	XLOC_003229	-	GL893733.2:99692-101038	1.2716	2.6664	-1.06825	0.0004	0.00248832
LNC_001705	XLOC_065369	-	chr6:143581802-143598414	1.7493	4.94769	-1.49998	5e-05	0.000390001
ALDBSSCT0000007922	ALDBSSCG0000004798	-	chr4:29580146-29634625	0.661334	0.049542	3.73865	5e-05	0.000390001
ALDBSSCT0000007114	ALDBSSCG0000004330	-	chr3:40884941-40888371	0.970956	1.91959	-0.983321	0.00675	0.0268876
LNC_001937	XLOC_075007	-	chr8:90009531-90463739	0.211631	0.792138	-1.9042	5e-05	0.000390001
LNC_000047	XLOC_001591	-	GL893074.1:7334-7830	3.51301	7.32475	-1.06007	0.0034	0.0152804
ALDBSSCT0000008820	ALDBSSCG0000005387	-	chr6:41805550-41828609	1.87642	3.51607	-0.905977	5e-05	0.000390001
ALDBSSCT0000001235	ALDBSSCG0000000751	-	chr10:44063582-44076628	6.56714	5.1965	0.337725	0.0126	0.0446346
ALDBSSCT0000009696	ALDBSSCG0000005919	-	chr7:30914686-30927607	3.49929	8.06199	-1.20407	5e-05	0.000390001
ALDBSSCT0000011524	ALDBSSCG0000007002	-	chr9:46852303-46890768	1.08069	1.6918	-0.646605	5e-05	0.000390001
LNC_000668	XLOC_025687	-	chr12:38581776-38588475	0.382625	0.860283	-1.16888	0.0058	0.023753
ALDBSSCT0000001030	ALDBSSCG0000000636	-	chr1:282864973-282870562	1.28669	0.250092	2.36314	5e-05	0.000390001
LNC_001215	XLOC_045250	-	chr18:5445298-5453803	2.03844	3.48425	-0.773381	5e-05	0.000390001
ALDBSSCT0000002495	ALDBSSCG0000001508	-	chr12:54621120-54632054	1.06456	1.89715	-0.833586	0.01375	0.0478902
ALDBSSCT0000006439	ALDBSSCG0000003931	-	chr2:137452035-137454628	3.11378	5.91034	-0.924576	5e-05	0.000390001
ALDBSSCT0000002848	ALDBSSCG0000001735	-	chr13:154340605-154766358	4.08651	9.55379	-1.2252	0.00065	0.00378541
ALDBSSCT0000003089	ALDBSSCG0000001856	-	chr13:29409656-29478620	20.096	12.0349	0.739681	0.00025	0.00165345
ALDBSSCT0000003337	ALDBSSCG0000002007	-	chr13:156263536-156267624	10.5249	17.4728	-0.731312	0.0012	0.00639126
ALDBSSCT0000004737	ALDBSSCG0000002885	-	chr16:29345927-29346570	4.90984	2.06028	1.25284	0.0089	0.0336797
LNC_002125	XLOC_083416	-	chrX:139347564-139369141	0.954636	0.0487553	4.29132	0.00315	0.0143465
LNC_002122	XLOC_083367	-	chrX:129972773-129989379	0.292508	0.597657	-1.03084	5e-05	0.000390001
LNC_002120	XLOC_083276	-	chrX:125020389-125034164	0.883221	1.52178	-0.784919	5e-05	0.000390001
LNC_001477	XLOC_055008	-	chr3:73848995-73868962	0.802376	1.57957	-0.977186	5e-05	0.000390001
LNC_001788	XLOC_068665	-	chr7:18831072-18850164	0.528168	1.03664	-0.972839	5e-05	0.000390001
LNC_001789	XLOC_068686	-	chr7:19082724-19091478	0.508672	1.03593	-1.02611	5e-05	0.000390001
LNC_001786	XLOC_068665	-	chr7:18831072-18850164	0.391303	0.998636	-1.35167	5e-05	0.000390001
LNC_001785	XLOC_068488	-	chr7:17582684-17585820	2.07943	0.332203	2.64605	0.00355	0.015839
LNC_000787	XLOC_030311	-	chr13:60594148-60595463	5.91813	9.79655	-0.727133	0.0001	0.000732347
LNC_000438	XLOC_017732	-	chr1:168947760-168964224	0.322139	0.562501	-0.804172	0.00685	0.027206
LNC_000437	XLOC_017710	-	chr1:164856713-164867936	0.457282	1.00294	-1.13308	0.0001	0.000732347
LNC_000436	XLOC_017710	-	chr1:164856713-164867936	0.459952	1.19182	-1.37362	5e-05	0.000390001
LNC_000431	XLOC_017489	-	chr1:147662522-147986455	0.558628	1.4801	-1.40573	5e-05	0.000390001
LNC_000430	XLOC_017460	-	chr1:146155251-146160945	0.253121	0.579501	-1.19498	5e-05	0.000390001
ALDBSSCT0000009795	ALDBSSCG0000005972	-	chr7:60751989-60801781	3.57319	1.26903	1.49349	0.01055	0.038667
ALDBSSCT0000007196	ALDBSSCG0000004375	-	chr3:74946609-74947287	1.01087	3.41423	-1.75597	0.0099	0.0367245
ALDBSSCT0000001694	ALDBSSCG0000001021	-	chr11:10615147-10653489	1.96797	5.92458	-1.59	0.00595	0.0242585
ALDBSSCT0000006552	ALDBSSCG0000004002	-	chr3:8501421-8564162	0.824562	0.300402	1.45673	5e-05	0.000390001
LNC_001629	XLOC_061490	-	chr5:105712967-105724332	0.575798	2.03172	-1.81906	5e-05	0.000390001
LNC_000251	XLOC_011270	-	JH118841.1:146748-152942	0.700453	1.22074	-0.801397	0.0001	0.000732347
LNC_000570	XLOC_022152	-	chr11:14447105-14461440	0.273797	0.749681	-1.45317	5e-05	0.000390001
ALDBSSCT0000007436	ALDBSSCG0000004509	-	chr4:10385443-10423543	0.576209	1.01557	-0.817626	0.0104	0.0382235
ALDBSSCT0000004544	ALDBSSCG0000002762	-	chr15:94610938-94611392	8.00459	1.26388	2.66297	0.0099	0.0367245
LNC_002005	XLOC_077983	-	chr9:139174236-139283426	0.180606	0.589141	-1.70577	0.0086	0.0327545
ALDBSSCT0000008431	ALDBSSCG0000005118	-	chr5:94008787-94016016	0.69849	1.56288	-1.1619	5e-05	0.000390001
ALDBSSCT0000007018	ALDBSSCG0000004267	-	chr3:10914325-10921517	8.19539	13.0485	-0.670994	5e-05	0.000390001
ALDBSSCT0000007019	ALDBSSCG0000004268	-	chr3:11422000-11425024	4.38389	2.55051	0.781424	5e-05	0.000390001
LNC_000101	XLOC_004012	-	GL894027.2:746-9042	9.98833	1.0955	3.18865	0.01045	0.03837
ALDBSSCT0000006057	ALDBSSCG0000003710	-	chr2:147016291-147018606	3.31161	1.90178	0.800186	0.01295	0.0456337
ALDBSSCT0000006050	ALDBSSCG0000003704	-	chr2:143690798-143695335	3.50893	4.66441	-0.410663	0.01085	0.0395569
ALDBSSCT0000000708	ALDBSSCG0000000421	-	chr1:42053611-42059139	1.65844	0.849886	0.964484	5e-05	0.000390001
LNC_000160	XLOC_006445	-	GL895110.2:195971-201748	4.44179	6.95997	-0.64794	5e-05	0.000390001
LNC_000837	XLOC_031810	-	chr13:160993528-161023584	1.35972	2.37944	-0.807312	5e-05	0.000390001
LNC_000818	XLOC_031282	-	chr13:121676246-121708434	0.882833	1.49199	-0.757028	5e-05	0.000390001
LNC_001011	XLOC_038823	-	chr15:142703796-142735094	0.86578	1.32621	-0.615235	0.0002	0.00135838
LNC_000700	XLOC_027012	-	chr13:49987784-49999769	0.668705	1.55337	-1.21596	0.0044	0.0189004
LNC_000703	XLOC_027099	-	chr13:59738474-59743971	0.545092	0.190126	1.51955	5e-05	0.000390001
LNC_000702	XLOC_027093	-	chr13:58349097-58385912	0.251319	0.595917	-1.24559	0.00575	0.0235827
LNC_001156	XLOC_042693	-	chr16:35227155-35245058	0.670306	1.82502	-1.44502	0.00145	0.00750357
ALDBSSCT0000005353	ALDBSSCG0000003239	-	chr17:46025609-46035591	3.4677	5.80754	-0.743946	0.00115	0.0061655
ALDBSSCT0000005352	ALDBSSCG0000003239	-	chr17:46025609-46035591	1.8343	3.30563	-0.849697	5e-05	0.000390001
ALDBSSCT0000011153	ALDBSSCG0000006767	-	chr9:43684446-43688207	0.334171	0.795252	-1.25082	5e-05	0.000390001
ALDBSSCT0000004471	ALDBSSCG0000002725	-	chr15:63711793-63721340	4.08763	5.28847	-0.371587	0.00875	0.0332086
ALDBSSCT0000011846	ALDBSSCG0000007195	-	GL896152.2:24064-25471	1.51282	2.43893	-0.689008	0.0091	0.0342937
ALDBSSCT0000011845	ALDBSSCG0000007194	-	GL895994.1:42340-45385	119.393	149.109	-0.320651	0.00765	0.0297611
ALDBSSCT0000009529	ALDBSSCG0000005807	-	chr6:131315967-131317871	0.607548	0.228294	1.4121	0.01445	0.0498382
ALDBSSCT0000010128	ALDBSSCG0000006168	-	chr7:37205910-37241112	0.746269	0.415835	0.843684	0.0103	0.0379275
ALDBSSCT0000003424	ALDBSSCG0000002062	-	chr13:213109034-213109780	547.777	383.42	0.514665	0.0005	0.00301686
LNC_001875	XLOC_072999	-	chr8:77803333-77807360	0.59218	1.03381	-0.803868	0.0007	0.00403249
LNC_001876	XLOC_073039	-	chr8:82262129-82283081	3.81329	8.75496	-1.19906	5e-05	0.000390001
ALDBSSCT0000004288	ALDBSSCG0000002597	-	chr15:117380894-117382255	38.9227	28.634	0.442881	0.0009	0.00500567
LNC_002019	XLOC_078605	-	chr9:21568092-21576470	1.41849	0.838801	0.757959	5e-05	0.000390001
LNC_002018	XLOC_078556	-	chr9:19853558-19875016	0.676765	0.497701	0.443375	0.00325	0.0147179
LNC_002010	XLOC_078128	-	chr9:153388967-153408061	0.407206	0.808035	-0.988659	0.00045	0.00275466
LNC_001092	XLOC_040813	-	chr15:120666919-120681118	0.115854	0.586835	-2.34065	0.00245	0.0116516
LNC_001091	XLOC_040775	-	chr15:117232142-117239642	22.3037	17.2321	0.372186	0.00225	0.0108482
LNC_001098	XLOC_040869	-	chr15:125485218-125494345	3.21811	0.815958	1.97965	0.0026	0.0122334
ALDBSSCT0000008949	ALDBSSCG0000005478	-	chr6:79920781-79929533	1.67924	5.09434	-1.60108	0.0009	0.00500567
LNC_000323	XLOC_013379	-	chr1:122515751-122596527	0.528488	1.50254	-1.50747	0.0004	0.00248832
LNC_000322	XLOC_013379	-	chr1:122515751-122596527	0.375201	1.52734	-2.02529	5e-05	0.000390001
LNC_000321	XLOC_013376	-	chr1:122404789-122448774	0.777729	2.53605	-1.70525	5e-05	0.000390001
LNC_000327	XLOC_013381	-	chr1:122601778-122631855	1.3682	4.00024	-1.54781	5e-05	0.000390001
LNC_000095	XLOC_003711	-	GL893906.1:34635-37589	0.197459	0.695423	-1.81634	0.0002	0.00135838
ALDBSSCT0000004229	ALDBSSCG0000002559	-	chr15:83152190-83301045	9.43965	3.62756	1.37973	0.0005	0.00301686
ALDBSSCT0000008687	ALDBSSCG0000005296	-	chr5:105734689-105735982	2.28522	1.17761	0.956471	0.0029	0.013387
ALDBSSCT0000003992	ALDBSSCG0000002403	-	chr14:86349852-86352208	0.776229	1.25538	-0.693567	0.00765	0.0297611
ALDBSSCT0000005662	ALDBSSCG0000003435	-	chr18:20228065-20260530	0.961758	0.627921	0.61509	0.0036	0.0160187
ALDBSSCT0000006152	ALDBSSCG0000003760	-	chr2:5919058-5945085	7.12245	19.4418	-1.44872	5e-05	0.000390001
ALDBSSCT0000011643	ALDBSSCG0000007068	-	chr9:110036524-110039045	14.5773	25.2438	-0.792213	5e-05	0.000390001
ALDBSSCT0000003308	ALDBSSCG0000001990	-	chr13:145780654-145783897	0.208816	0.52997	-1.34368	0.00075	0.00427739
ALDBSSCT0000011677	ALDBSSCG0000007091	-	chr9:129016327-129030354	2.64749	5.42453	-1.03487	0.00425	0.0183788
LNC_000201	XLOC_008239	-	GL896133.1:76653-88431	1.03847	2.84564	-1.45429	5e-05	0.000390001
LNC_000203	XLOC_008359	-	GL896192.1:1136-15574	0.670511	1.37478	-1.03587	0.00245	0.0116516
LNC_000974	XLOC_037685	-	chr15:55309267-55320147	1.07088	1.63323	-0.60893	0.0017	0.00858402
LNC_000971	XLOC_037252	-	chr15:38711830-39141630	0.216524	0.598249	-1.46622	0.0048	0.0203123
LNC_001382	XLOC_051574	-	chr2:151406465-151552355	0.33853	0.911919	-1.42962	5e-05	0.000390001
LNC_001755	XLOC_067365	-	chr6:93145024-93151834	0.339733	0.730266	-1.10402	0.00025	0.00165345
LNC_001757	XLOC_067451	-	chr6:102624013-102643473	1.63559	2.3421	-0.517996	5e-05	0.000390001
LNC_001756	XLOC_067376	-	chr6:93500928-93513275	0.330222	0.557319	-0.755069	0.00985	0.0365787
ALDBSSCT0000000478	ALDBSSCG0000000284	-	chr1:263054774-263097969	2.94426	1.37035	1.10336	5e-05	0.000390001
ALDBSSCT0000010861	ALDBSSCG0000006578	-	chr8:57599827-57605613	1.18482	1.84252	-0.63702	0.0002	0.00135838
ALDBSSCT0000007129	ALDBSSCG0000004336	-	chr3:44332951-44344013	1.17025	1.60282	-0.453791	0.0091	0.0342937
LNC_001907	XLOC_074045	-	chr8:16888568-16892837	0.462901	1.18234	-1.35286	5e-05	0.000390001
LNC_001365	XLOC_051170	-	chr2:120047996-120061396	0.46032	1.2614	-1.45432	5e-05	0.000390001
LNC_001945	XLOC_075153	-	chr8:107779503-107781056	0.371539	1.51	-2.02296	5e-05	0.000390001
LNC_001946	XLOC_075320	-	chr8:117741469-117743673	3.73418	5.68094	-0.605337	0.0002	0.00135838
LNC_001947	XLOC_075325	-	chr8:117758890-117763923	5.78126	8.2023	-0.504644	0.0001	0.000732347
ALDBSSCT0000008257	ALDBSSCG0000005010	-	chr5:7737473-7741619	0.261431	0.805498	-1.62345	0.0096	0.035822
ALDBSSCT0000005160	ALDBSSCG0000003113	-	chr17:41361004-41361853	25.7397	14.2456	0.853485	5e-05	0.000390001
ALDBSSCT0000005167	ALDBSSCG0000003119	-	chr17:45907317-45908592	0.340719	0.857348	-1.3313	0.0112	0.0405909
ALDBSSCT0000009394	ALDBSSCG0000005728	-	chr6:63340089-63342611	0.20989	0.844979	-2.00928	0.0003	0.00193717
LNC_000909	XLOC_034773	-	chr14:22059030-22065519	0.809201	3.03395	-1.90663	5e-05	0.000390001
LNC_001540	XLOC_056988	-	chr4:94907101-94959788	5.75994	1.30844	2.13821	5e-05	0.000390001
LNC_000195	XLOC_007912	-	GL895941.1:9802-17254	0.723299	1.30887	-0.855661	0.0084	0.0321205
LNC_000190	XLOC_007500	-	GL895666.1:7785-9107	1.20375	7.76147	-2.68879	5e-05	0.000390001
LNC_000192	XLOC_007545	-	GL895699.1:1326-4435	1.19911	2.80329	-1.22516	5e-05	0.000390001
LNC_000193	XLOC_007640	-	GL895773.1:28071-31622	1.47645	2.30275	-0.641228	0.0005	0.00301686
ENSSSCT00000027578	ENSSSCG00000026924	KIFC2	chr4:415602-422897	0.265782	0.646036	-1.28137	0.00365	0.0162016
ALDBSSCT0000010372	ALDBSSCG0000006299	-	chr7:132145815-132164645	96.5198	149.324	-0.629548	5e-05	0.000390001
ALDBSSCT0000010956	ALDBSSCG0000006642	-	chr8:112308434-112309344	433.468	191.716	1.17695	5e-05	0.000390001
LNC_002119	XLOC_083255	-	chrX:124932655-124936940	0.294547	0.649028	-1.13978	0.0013	0.00684486
LNC_000402	XLOC_016414	-	chr1:48499718-48555068	0.26808	0.636805	-1.24819	0.0056	0.0230791
LNC_000409	XLOC_016774	-	chr1:86366853-86396387	0.528855	1.04105	-0.977095	0.0021	0.0102426
ALDBSSCT0000001568	ALDBSSCG0000000957	-	chr10:66550355-66552942	0.376707	1.31448	-1.80297	5e-05	0.000390001
ALDBSSCT0000006517	ALDBSSCG0000003981	-	chr2:158335768-158339045	19.9222	25.5683	-0.359974	0.00305	0.0139668
ALDBSSCT0000012098	ALDBSSCG0000007379	-	chrX:141566970-141576764	0.729864	1.3072	-0.840785	5e-05	0.000390001
LNC_000676	XLOC_025881	-	chr12:50957318-50966517	0.378522	0.872209	-1.2043	0.0108	0.0394059
LNC_001656	XLOC_063004	-	chr5:101193223-101196873	0.280802	0.62413	-1.15229	0.0005	0.00301686
LNC_001650	XLOC_062967	-	chr5:93738289-93767392	3.12739	2.25819	0.469794	0.00315	0.0143465
ALDBSSCT0000000532	ALDBSSCG0000000314	-	chr1:292997928-292999509	3.24493	5.62403	-0.793414	5e-05	0.000390001
LNC_001812	XLOC_070177	-	chr7:4220191-4247700	0.92513	0.551683	0.745815	5e-05	0.000390001
LNC_001813	XLOC_070307	-	chr7:17639372-17846940	0.96592	1.39969	-0.535128	5e-05	0.000390001
ALDBSSCT0000002266	ALDBSSCG0000001368	-	chr12:49290520-49295398	2.0951	1.40097	0.58059	0.0029	0.013387
LNC_001202	XLOC_044834	-	chr17:40230696-40239132	0.293455	0.995134	-1.76175	5e-05	0.000390001
ALDBSSCT0000006026	ALDBSSCG0000003687	-	chr2:133550635-133557148	1.23851	0.0909653	3.76714	5e-05	0.000390001
LNC_001247	XLOC_046232	-	chr18:16497647-16531518	0.321499	0.596854	-0.892562	5e-05	0.000390001
LNC_001249	XLOC_046447	-	chr18:40396340-40468369	0.258742	0.866801	-1.74419	5e-05	0.000390001
ALDBSSCT0000000737	ALDBSSCG0000000440	-	chr1:66092905-66100885	1.30862	0.443273	1.56178	5e-05	0.000390001
LNC_000115	XLOC_004555	-	GL894244.1:7723-10308	0.290305	0.738106	-1.34626	0.00365	0.0162016
LNC_000116	XLOC_004599	-	GL894251.1:97151-101959	1.71689	2.78399	-0.697353	5e-05	0.000390001
LNC_000112	XLOC_004252	-	GL894083.2:4041-22368	0.882586	2.33405	-1.40302	5e-05	0.000390001
LNC_000113	XLOC_004252	-	GL894083.2:4041-22368	1.18655	1.9132	-0.689209	0.0126	0.0446346
LNC_000807	XLOC_031006	-	chr13:104350776-104480018	0.948767	2.31277	-1.2855	0.0006	0.00353533
ALDBSSCT0000005049	ALDBSSCG0000003046	-	chr16:72616413-72618875	3.39356	5.00646	-0.560994	0.0008	0.00451951
ALDBSSCT0000009129	ALDBSSCG0000005567	-	chr6:143658805-143661919	2.34431	9.17956	-1.96926	5e-05	0.000390001
ALDBSSCT0000006605	ALDBSSCG0000004037	-	chr3:25776843-25779795	11.9068	17.6593	-0.568646	0.0025	0.0118458
ALDBSSCT0000002388	ALDBSSCG0000001447	-	chr12:19055800-19078135	3.56083	4.76188	-0.419317	0.0037	0.0163862
ALDBSSCT0000002382	ALDBSSCG0000001442	-	chr12:15290706-15291407	3.31231	1.22978	1.42943	0.00475	0.0201317
ALDBSSCT0000002169	ALDBSSCG0000001297	-	chr12:12472748-12482099	1.26462	0.675829	0.90398	0.00795	0.0307079
LNC_000776	XLOC_029952	-	chr13:46179038-46212348	0.381289	0.759265	-0.993718	5e-05	0.000390001
LNC_000772	XLOC_029838	-	chr13:38014272-38020542	1.68429	2.8506	-0.75913	0.0132	0.0463491
LNC_000773	XLOC_029880	-	chr13:42768786-42778925	0.817635	1.12041	-0.454493	0.0061	0.0247615
LNC_000485	XLOC_019303	-	chr1:307525399-307533054	0.435858	0.983428	-1.17396	5e-05	0.000390001
LNC_000481	XLOC_019088	-	chr1:294033120-294036974	0.425558	1.0021	-1.2356	5e-05	0.000390001
LNC_001162	XLOC_042927	-	chr16:46061597-46071313	1.72676	0.65152	1.40619	0.0117	0.0420659
LNC_001167	XLOC_042992	-	chr16:52489944-52493540	0.262697	0.664431	-1.33872	0.0001	0.000732347
LNC_001168	XLOC_043015	-	chr16:52848400-52865665	0.265327	0.653937	-1.30138	5e-05	0.000390001
ALDBSSCT0000000073	ALDBSSCG0000000042	-	chr1:23666363-23683362	1.52682	3.03688	-0.992061	0.00435	0.0187311
ALDBSSCT0000003671	ALDBSSCG0000002194	-	chr14:87726604-87736494	0.359261	0.74526	-1.05271	0.00075	0.00427739
LNC_000525	XLOC_020410	-	chr10:70048378-70051782	0.22764	0.561787	-1.30327	0.0005	0.00301686
LNC_000520	XLOC_020280	-	chr10:59068347-59073252	1.22974	0.379544	1.69602	5e-05	0.000390001
LNC_000523	XLOC_020383	-	chr10:66918692-66933664	0.277773	0.649209	-1.22478	5e-05	0.000390001
LNC_001186	XLOC_044015	-	chr17:41110624-41129145	0.397039	0.800595	-1.01179	5e-05	0.000390001
ALDBSSCT0000001199	ALDBSSCG0000000738	-	chr10:34180127-34190894	3.72375	8.43566	-1.17974	5e-05	0.000390001
ALDBSSCT0000002406	ALDBSSCG0000001457	-	chr12:24004718-24010077	0.901863	1.49028	-0.724606	0.0042	0.0181993
ALDBSSCT0000001839	ALDBSSCG0000001108	-	chr11:84542213-84546088	0.542594	1.12919	-1.05734	5e-05	0.000390001
ALDBSSCT0000010174	ALDBSSCG0000006197	-	chr7:61955262-61956016	23.1225	31.2298	-0.433627	0.00255	0.0120429
LNC_001829	XLOC_071315	-	chr7:83273108-83277299	0.539827	2.80911	-2.37954	5e-05	0.000390001
LNC_001828	XLOC_071300	-	chr7:82515845-82517893	5.04634	1.52175	1.72951	5e-05	0.000390001
LNC_001823	XLOC_071033	-	chr7:61838183-61895157	0.455658	1.23844	-1.4425	5e-05	0.000390001
LNC_001824	XLOC_071155	-	chr7:71128323-71173378	0.807813	1.27555	-0.659026	5e-05	0.000390001
LNC_001978	XLOC_076371	-	chr9:32282425-32321320	1.15754	2.42302	-1.06575	5e-05	0.000390001
LNC_001977	XLOC_076371	-	chr9:32282425-32321320	0.443243	1.10255	-1.31468	5e-05	0.000390001
LNC_002028	XLOC_078787	-	chr9:35796321-35806410	0.776111	1.06589	-0.457717	0.00435	0.0187311
LNC_002029	XLOC_078824	-	chr9:38782705-38807877	2.60115	0.447939	2.53778	0.00025	0.00165345
LNC_001596	XLOC_059734	-	chr4:141798445-141802735	0.134104	1.0745	-3.00224	5e-05	0.000390001
LNC_001047	XLOC_039649	-	chr15:52242946-52262510	0.290627	0.549268	-0.918343	0.00545	0.0225647
ALDBSSCT0000005655	ALDBSSCG0000003430	-	chr18:15475638-15487755	5.20016	2.79473	0.895844	0.00195	0.00962617
ALDBSSCT0000006106	ALDBSSCG0000003729	-	chr2:157738639-157739391	1.91238	3.48342	-0.865135	0.009	0.0339917
ALDBSSCT0000000164	ALDBSSCG0000000099	-	chr1:81720999-81726044	4.06027	6.32394	-0.639248	0.00395	0.01731
LNC_000921	XLOC_035379	-	chr14:65232374-65235953	0.604872	0.959887	-0.666234	0.0103	0.0379275
LNC_000926	XLOC_035732	-	chr14:86488853-86490181	0.60595	2.24734	-1.89095	5e-05	0.000390001
ALDBSSCT0000004186	ALDBSSCG0000002533	-	chr15:59479255-59482247	0.251647	0.642414	-1.3521	0.00045	0.00275466
ALDBSSCT0000007987	ALDBSSCG0000004842	-	chr4:77200617-77209739	10.2539	6.264	0.711015	0.012	0.0429377
ALDBSSCT0000010851	ALDBSSCG0000006574	-	chr8:56861544-56909031	2.98518	1.07141	1.47831	0.00035	0.00221629
ALDBSSCT0000003842	ALDBSSCG0000002309	-	chr14:30728125-30729184	6.47885	3.60207	0.846912	0.0003	0.00193717
LNC_001339	XLOC_049985	-	chr2:39842669-39866349	1.15324	2.54813	-1.14375	5e-05	0.000390001
ALDBSSCT0000000643	ALDBSSCG0000000385	-	chr1:10818919-10856060	45.8498	31.0439	0.562608	0.0001	0.000732347
ALDBSSCT0000008221	ALDBSSCG0000004990	-	chr4:143377359-143383392	0.989899	1.94025	-0.970887	5e-05	0.000390001
ALDBSSCT0000001256	ALDBSSCG0000000761	-	chr10:49906992-49908735	0.520378	1.2453	-1.25886	0.0004	0.00248832
ALDBSSCT0000004611	ALDBSSCG0000002805	-	chr15:134133580-134140304	0	0.536704	#NAME?	0.0002	0.00135838
LNC_000949	XLOC_036554	-	chr14:148205937-148260182	0.524082	1.36208	-1.37795	5e-05	0.000390001
LNC_000269	XLOC_011604	-	JH118940.1:131906-133674	1.60492	3.97622	-1.3089	5e-05	0.000390001
LNC_001518	XLOC_056093	-	chr4:10615124-10620956	0.472403	0.873137	-0.88619	0.0001	0.000732347
LNC_001517	XLOC_056083	-	chr4:10575771-10580931	0.395372	1.00889	-1.35148	5e-05	0.000390001
LNC_001516	XLOC_056081	-	chr4:10548636-10563065	0.497331	1.08834	-1.12985	5e-05	0.000390001
LNC_000392	XLOC_016195	-	chr1:39601858-39602355	60.5791	32.4082	0.90246	0.00325	0.0147179
LNC_000397	XLOC_016284	-	chr1:41989857-42050674	1.41236	0.569773	1.30965	0.00565	0.0232482
LNC_000398	XLOC_016284	-	chr1:41989857-42050674	3.55305	1.73686	1.03258	0.0003	0.00193717
ALDBSSCT0000008522	ALDBSSCG0000005185	-	chr5:20091140-20097043	3.15247	5.71607	-0.858539	0.0008	0.00451951
ALDBSSCT0000009432	ALDBSSCG0000005754	-	chr6:78193362-78195251	9.03062	15.2924	-0.759918	5e-05	0.000390001
ALDBSSCT0000006186	ALDBSSCG0000003783	-	chr2:17279819-17308005	39.7061	18.4143	1.10854	0.0144	0.0497116
LNC_001495	XLOC_055729	-	chr3:121511262-121515533	3.18146	4.57062	-0.522702	0.00095	0.00524071
LNC_001492	XLOC_055614	-	chr3:114294712-114304354	1.8841	3.07836	-0.708291	5e-05	0.000390001
LNC_001493	XLOC_055648	-	chr3:118020803-118023228	0.307124	0.641219	-1.062	0.006	0.0244274
LNC_001490	XLOC_055471	-	chr3:101876670-101881387	0.286473	0.541855	-0.919508	0.00375	0.0165716
LNC_001491	XLOC_055595	-	chr3:110174732-110176307	0	0.886297	#NAME?	5e-05	0.000390001
LNC_001729	XLOC_066211	-	chr6:24935148-24945927	0.819925	0.0492911	4.05609	5e-05	0.000390001
LNC_001720	XLOC_065785	-	chr6:6118928-6123854	0.627621	1.90326	-1.60051	5e-05	0.000390001
LNC_000458	XLOC_018445	-	chr1:238959828-238972899	0.930972	1.59534	-0.77705	5e-05	0.000390001
LNC_000451	XLOC_018110	-	chr1:204885663-204886178	10.0751	3.66682	1.4582	0.0116	0.041769
LNC_000453	XLOC_018298	-	chr1:224730486-224801189	0.460803	1.28995	-1.48509	5e-05	0.000390001
LNC_000457	XLOC_018407	-	chr1:232991074-233000180	1.21427	2.06646	-0.767076	5e-05	0.000390001
LNC_000456	XLOC_018323	-	chr1:227933699-227953045	0.514123	1.03269	-1.00622	5e-05	0.000390001
LNC_000788	XLOC_030323	-	chr13:60620234-60624390	5.17499	8.96434	-0.79264	5e-05	0.000390001
ALDBSSCT0000004488	ALDBSSCG0000002734	-	chr15:70682526-70689189	1.68476	2.37338	-0.494404	0.00145	0.00750357
ALDBSSCT0000003596	ALDBSSCG0000002150	-	chr14:51094918-51106707	7.82168	0	inf	0.00135	0.00706532
ALDBSSCT0000006229	ALDBSSCG0000003805	-	chr2:27627665-27631051	4.37684	6.15714	-0.49237	0.00175	0.00879534
LNC_000062	XLOC_002128	-	GL893285.2:19540-20745	0.771909	0.28374	1.44386	0.01065	0.0389624
LNC_000063	XLOC_002143	-	GL893285.2:17211-18811	1.00728	0.349409	1.52748	0.0113	0.0408869
LNC_000065	XLOC_002329	-	GL893370.2:91947-92673	1.08875	2.94488	-1.43554	0.0022	0.0106456
LNC_001919	XLOC_074681	-	chr8:63808181-63824851	0.881642	0.667313	0.401829	0.0074	0.0289641
LNC_001910	XLOC_074057	-	chr8:18234456-18255282	1.86272	0.2168	3.10297	5e-05	0.000390001
ALDBSSCT0000003145	ALDBSSCG0000001891	-	chr13:55994365-56114933	0.469367	1.32729	-1.4997	5e-05	0.000390001
LNC_002036	XLOC_079237	-	chr9:62423776-62439150	1.03036	1.78973	-0.796596	5e-05	0.000390001
ALDBSSCT0000002233	ALDBSSCG0000001341	-	chr12:35290307-35295411	0.826937	2.25985	-1.45038	5e-05	0.000390001
ALDBSSCT0000005273	ALDBSSCG0000003183	-	chr17:5807287-5811651	0.70012	1.97076	-1.49308	5e-05	0.000390001
ALDBSSCT0000005274	ALDBSSCG0000003184	-	chr17:6259654-6268542	4.58066	5.89947	-0.36503	0.00435	0.0187311
LNC_000644	XLOC_024722	-	chr12:45862825-45864969	0.552357	1.08948	-0.979968	0.0031	0.0141587
LNC_000646	XLOC_024792	-	chr12:49241808-49243652	0.322972	0.804888	-1.31738	0.00885	0.0335196
LNC_001276	XLOC_047608	-	chr2:60571424-60595330	0.455924	1.14114	-1.32361	5e-05	0.000390001
ALDBSSCT0000000560	ALDBSSCG0000000331	-	chr1:304146271-304173254	4.75077	1.26008	1.91465	0.00045	0.00275466
LNC_001899	XLOC_073769	-	chr8:144448633-144464881	0.36947	0.767394	-1.05451	5e-05	0.000390001
ALDBSSCT0000000760	ALDBSSCG0000000456	-	chr1:92555536-92565510	0.607808	0	inf	0.00135	0.00706532
LNC_000808	XLOC_031080	-	chr13:115121492-115239499	0.117321	0.749699	-2.67585	0.00075	0.00427739
LNC_000809	XLOC_031120	-	chr13:116942834-116953653	0.363832	1.02755	-1.49787	5e-05	0.000390001
LNC_000801	XLOC_030865	-	chr13:92278433-92286393	0.190377	0.771582	-2.01896	5e-05	0.000390001
ALDBSSCT0000011077	ALDBSSCG0000006721	-	chr9:10099105-10103058	4.42015	6.08328	-0.460753	0.0029	0.013387
LNC_001417	XLOC_053051	-	chr3:82015959-82147446	0.361988	0.965332	-1.41508	0.0045	0.0192551
ALDBSSCT0000011336	ALDBSSCG0000006884	-	chr9:132505158-132507510	0.82974	1.33211	-0.682985	0.00655	0.0262358
ALDBSSCT0000003518	ALDBSSCG0000002117	-	chr14:30760115-30770986	0.80762	1.30073	-0.687577	5e-05	0.000390001
ENSSSCT00000033557	ENSSSCG00000030871	CU582909.1	chr4:17429473-17517473	5.99098	8.24723	-0.461118	0.0059	0.0240889
ALDBSSCT0000003253	ALDBSSCG0000001962	-	chr13:121736517-121758747	3.39038	4.71762	-0.476614	0.00225	0.0108482
LNC_001996	XLOC_077639	-	chr9:116504931-116549313	3.2927	1.24502	1.4031	0.00435	0.0187311
LNC_001992	XLOC_077347	-	chr9:103281235-103297135	1.53985	0	inf	5e-05	0.000390001
LNC_001990	XLOC_077311	-	chr9:99820714-99828038	11.7468	9.10052	0.36825	0.004	0.017487
LNC_001600	XLOC_059923	-	chr5:8594378-8599557	11.4395	7.43815	0.621006	0.00075	0.00427739
LNC_000558	XLOC_021621	-	chr10:63085084-63097156	0.721389	1.6338	-1.17938	5e-05	0.000390001
LNC_000559	XLOC_021671	-	chr10:65712660-65718528	0.565959	0.220583	1.35937	0.0018	0.00900765
LNC_000556	XLOC_021554	-	chr10:56589574-56593075	1.13125	1.82605	-0.690816	0.01165	0.0419138
ALDBSSCT0000001478	ALDBSSCG0000000894	-	chr10:31420927-31421786	10.2944	18.8021	-0.869042	0.0018	0.00900765
ALDBSSCT0000003723	ALDBSSCG0000002226	-	chr14:113384169-113403926	48.2561	26.836	0.846542	5e-05	0.000390001
ALDBSSCT0000001868	ALDBSSCG0000001131	-	chr11:4112458-4192013	0.784463	2.37997	-1.60117	0.0019	0.00941954
ALDBSSCT0000006079	ALDBSSCG0000003721	-	chr2:150949071-150955353	1.83856	3.32355	-0.854149	5e-05	0.000390001
ALDBSSCT0000010180	ALDBSSCG0000006200	-	chr7:62862880-62865174	0.584151	1.1783	-1.0123	0.00095	0.00524071
ALDBSSCT0000011581	ALDBSSCG0000007032	-	chr9:72663395-72666726	200.733	139.044	0.529739	5e-05	0.000390001
LNC_000142	XLOC_005744	-	GL894776.2:6233-7811	0	0.697448	#NAME?	5e-05	0.000390001
LNC_002095	XLOC_081609	-	chrX:97061004-97065489	5.06969	6.56217	-0.372276	0.0058	0.023753
LNC_001818	XLOC_070642	-	chr7:35314922-35324287	0.580976	1.11045	-0.934594	5e-05	0.000390001
LNC_000855	XLOC_032581	-	chr14:1588259-1597157	0.546007	0.207566	1.39535	0.011	0.0400017
LNC_000856	XLOC_032587	-	chr14:1712412-1719728	0.0955387	0.712869	-2.89948	0.00035	0.00221629
LNC_001037	XLOC_039268	-	chr15:8209020-8217605	1.62981	2.80776	-0.784713	5e-05	0.000390001
ALDBSSCT0000009247	ALDBSSCG0000005632	-	chr6:15056159-15057194	6.59383	9.47408	-0.522869	0.0115	0.041472
ALDBSSCT0000008629	ALDBSSCG0000005251	-	chr5:81203988-81205248	0.215561	0.958316	-2.15241	0.0018	0.00900765
ALDBSSCT0000005530	ALDBSSCG0000003351	-	chr18:42896904-42900110	0.293595	0.770129	-1.39127	0.00245	0.0116516
LNC_000726	XLOC_028351	-	chr13:146259023-146299913	0.205716	1.2782	-2.63539	0.00025	0.00165345
LNC_000723	XLOC_028254	-	chr13:139417997-139474036	0.570767	1.53599	-1.42819	5e-05	0.000390001
LNC_000721	XLOC_028163	-	chr13:131689743-131691119	4.0498	2.53983	0.673115	0.00345	0.0154675
LNC_000720	XLOC_028120	-	chr13:130067129-130070086	0.596685	1.03517	-0.794828	0.0025	0.0118458
LNC_001139	XLOC_042196	-	chr16:77475648-77485544	107.93	82.4348	0.388767	0.0065	0.0260758
ALDBSSCT0000003375	ALDBSSCG0000002030	-	chr13:190476446-190479415	2.88261	0.118217	4.60786	5e-05	0.000390001
LNC_001135	XLOC_042070	-	chr16:70208244-70211688	6.05175	14.4162	-1.25227	5e-05	0.000390001
LNC_001136	XLOC_042091	-	chr16:70259797-70261140	3.24269	6.5952	-1.02422	5e-05	0.000390001
LNC_000263	XLOC_011454	-	JH118901.1:61271-69448	2.45434	0.640367	1.93836	0.00045	0.00275466
LNC_000268	XLOC_011601	-	JH118940.1:126740-131734	0.949584	2.69514	-1.50499	0.01385	0.0481603
ALDBSSCT0000008026	ALDBSSCG0000004868	-	chr4:86738412-86743484	0.971039	0.344964	1.49308	0.00225	0.0108482
ALDBSSCT0000005338	ALDBSSCG0000003228	-	chr17:37473920-37482813	1.32128	0.388346	1.76652	0.00055	0.00327808
ALDBSSCT0000007403	ALDBSSCG0000004487	-	chr4:187014-193797	4.58176	6.49933	-0.504389	0.00555	0.0229074
ALDBSSCT0000011475	ALDBSSCG0000006983	-	chr9:32373824-32375617	0.970664	1.79569	-0.887491	0.00095	0.00524071
ALDBSSCT0000001168	ALDBSSCG0000000721	-	chr10:25782088-25785105	78.1569	43.9636	0.830065	5e-05	0.000390001
ALDBSSCT0000000343	ALDBSSCG0000000204	-	chr1:175983889-175993067	8.11915	11.2752	-0.473749	0.00035	0.00221629
LNC_002031	XLOC_079012	-	chr9:49501189-49507650	0.529696	1.56266	-1.56077	5e-05	0.000390001
ALDBSSCT0000006348	ALDBSSCG0000003883	-	chr2:84651320-84655149	0.48386	0.826137	-0.77179	0.0028	0.0129999
ALDBSSCT0000002459	ALDBSSCG0000001489	-	chr12:45147536-45152031	0.967917	2.15404	-1.15409	5e-05	0.000390001
ALDBSSCT0000003196	ALDBSSCG0000001926	-	chr13:79212398-79213825	0.486235	1.63467	-1.74927	0.01435	0.0495709
ALDBSSCT0000005933	ALDBSSCG0000003624	-	chr2:77839216-77840164	40.847	62.7897	-0.6203	5e-05	0.000390001
LNC_000914	XLOC_035046	-	chr14:48693982-48726228	1.77837	2.97337	-0.741544	5e-05	0.000390001
LNC_000917	XLOC_035082	-	chr14:48676737-48680754	3.1765	4.27143	-0.427281	0.0035	0.0156522
LNC_002078	XLOC_080747	-	chrX:22682623-22816168	2.93987	1.00726	1.54532	0.01405	0.048723
LNC_000910	XLOC_034788	-	chr14:22095927-22096559	1.07696	6.02245	-2.48339	0.00015	0.00105331
LNC_000911	XLOC_034809	-	chr14:22211298-22223249	0.226247	0.74337	-1.71618	5e-05	0.000390001
LNC_000912	XLOC_034904	-	chr14:32701551-32713248	0.867202	1.39106	-0.68174	0.002	0.00983706
ALDBSSCT0000010668	ALDBSSCG0000006475	-	chr8:144715690-144727029	3.19881	1.5288	1.06514	0.00075	0.00427739
LNC_000913	XLOC_035005	-	chr14:43440253-43448523	1.84078	1.15999	0.666209	0.0012	0.00639126
LNC_001522	XLOC_056121	-	chr4:13335712-13413970	0.591595	0.228748	1.37085	0.00855	0.0325891
LNC_001524	XLOC_056132	-	chr4:16058617-16065830	0.658209	1.16018	-0.817733	5e-05	0.000390001
LNC_001525	XLOC_056223	-	chr4:21614437-21763532	0.21048	0.751288	-1.83568	0.0122	0.0435008
LNC_000693	XLOC_026621	-	chr13:28888170-28927988	0.718036	1.43954	-1.00348	5e-05	0.000390001
LNC_000697	XLOC_026668	-	chr13:31111323-31115109	0.193299	0.657072	-1.76521	5e-05	0.000390001
LNC_000694	XLOC_026621	-	chr13:28888170-28927988	0.31178	0.639177	-1.03569	0.0006	0.00353533
LNC_000343	XLOC_014302	-	chr1:200249361-200260297	0.452384	1.00075	-1.14547	5e-05	0.000390001
ALDBSSCT0000001736	ALDBSSCG0000001051	-	chr11:26321258-26323426	5.79143	3.37015	0.781107	0.00255	0.0120429
ALDBSSCT0000011595	ALDBSSCG0000007040	-	chr9:80234147-80234616	13.7763	34.6276	-1.32973	0.0007	0.00403249
LNC_000956	XLOC_036631	-	chr15:1277165-1285644	0.49263	0.946466	-0.942047	0.0029	0.013387
ALDBSSCT0000009916	ALDBSSCG0000006037	-	chr7:110005920-110008911	1.04469	3.75908	-1.84731	5e-05	0.000390001
LNC_001773	XLOC_067884	-	chr6:139089360-139135871	7.23188	12.8689	-0.831449	5e-05	0.000390001
LNC_001772	XLOC_067882	-	chr6:139089360-139135871	5.81449	8.87575	-0.610217	0.0107	0.0391098
LNC_001775	XLOC_067936	-	chr6:143490443-143524182	2.07204	3.60112	-0.797396	0.0011	0.00593672
LNC_001779	XLOC_068014	-	chr6:144946738-144950380	0.245385	0.620582	-1.33857	0.0077	0.0299148
LNC_001778	XLOC_067988	-	chr6:144389804-144860367	0.178775	0.554741	-1.63367	0.00075	0.00427739
ALDBSSCT0000007957	ALDBSSCG0000004823	-	chr4:55302084-55304394	2.2396	3.23474	-0.530409	0.00465	0.0197827
ALDBSSCT0000007483	ALDBSSCG0000004537	-	chr4:21883403-21888554	2.90725	7.71071	-1.40721	5e-05	0.000390001
ALDBSSCT0000008701	ALDBSSCG0000005308	-	chr6:956407-957791	3407.39	7556.17	-1.14899	5e-05	0.000390001
ALDBSSCT0000007101	ALDBSSCG0000004317	-	chr3:36153175-36267442	0.468611	1.78336	-1.92813	0.00115	0.0061655
LNC_001926	XLOC_074770	-	chr8:73478030-73485224	1.88925	2.96354	-0.649509	5e-05	0.000390001
LNC_001924	XLOC_074743	-	chr8:71747308-71806814	0.0482394	0.549692	-3.51034	5e-05	0.000390001
ALDBSSCT0000009894	ALDBSSCG0000006017	-	chr7:100864491-100867060	1.02652	2.26109	-1.13926	5e-05	0.000390001
ALDBSSCT0000009897	ALDBSSCG0000006020	-	chr7:101836640-101850076	0.661766	1.00767	-0.606626	0.0041	0.0178429
ALDBSSCT0000009664	ALDBSSCG0000005898	-	chr7:17908767-18326695	4.19075	6.22887	-0.571762	5e-05	0.000390001
ALDBSSCT0000002998	ALDBSSCG0000001798	-	chr13:207620782-207626020	0.674911	1.2829	-0.926641	5e-05	0.000390001
LNC_000611	XLOC_023249	-	chr11:14414607-14420911	0.579787	0.0558323	3.37635	0.0111	0.0402948
LNC_000610	XLOC_023242	-	chr11:12909875-12914446	0.158525	0.952654	-2.58724	0.0007	0.00403249
LNC_001220	XLOC_045402	-	chr18:15374658-15392692	0.810806	1.12984	-0.478691	0.0012	0.00639126
LNC_001227	XLOC_045694	-	chr18:37605214-37879187	1.29727	0.609692	1.08932	0.00085	0.0047654
LNC_001226	XLOC_045635	-	chr18:33873487-33898437	0.628334	1.16031	-0.884906	5e-05	0.000390001
ALDBSSCT0000006428	ALDBSSCG0000003926	-	chr2:132584173-132599314	2.25462	0.867569	1.37784	0.011	0.0400017
ALDBSSCT0000007140	ALDBSSCG0000004342	-	chr3:45737516-45739104	1.69261	2.65582	-0.649905	0.0055	0.0227357
ALDBSSCT0000000965	ALDBSSCG0000000592	-	chr1:242836552-242837711	11.3449	16.9443	-0.57875	0.0009	0.00500567
ALDBSSCT0000009145	ALDBSSCG0000005574	-	chr6:147752784-147757781	22.55	15.4238	0.547973	5e-05	0.000390001
ALDBSSCT0000003328	ALDBSSCG0000002003	-	chr13:153842833-153874530	2.5717	1.18718	1.11519	0.00045	0.00275466
ALDBSSCT0000010059	ALDBSSCG0000006120	-	chr7:13056634-13321227	2.06589	5.27358	-1.35202	5e-05	0.000390001
LNC_001444	XLOC_053932	-	chr3:2768949-2770043	2.30875	0.808814	1.51323	0.00615	0.024928
LNC_001447	XLOC_054149	-	chr3:12826960-12842118	0	0.886416	#NAME?	5e-05	0.000390001
LNC_000793	XLOC_030636	-	chr13:79591590-79601326	0.539118	0.748672	-0.473732	0.00915	0.0344438
LNC_000428	XLOC_017111	-	chr1:120214768-120216942	8.8611	12.3042	-0.473588	0.0006	0.00353533
LNC_000422	XLOC_016896	-	chr1:101475821-101478678	2.06485	4.17517	-1.0158	5e-05	0.000390001
LNC_000423	XLOC_016924	-	chr1:104017054-104074367	1.25067	3.30055	-1.40001	5e-05	0.000390001
LNC_000424	XLOC_016927	-	chr1:104133918-104141798	1.08999	2.92697	-1.42509	5e-05	0.000390001
LNC_000425	XLOC_016935	-	chr1:104215294-104272728	1.08694	2.56967	-1.24131	5e-05	0.000390001
LNC_000426	XLOC_016935	-	chr1:104215294-104272728	0.432921	1.11557	-1.36561	5e-05	0.000390001
LNC_000427	XLOC_017003	-	chr1:115424251-115440460	3.11339	5.39664	-0.793573	5e-05	0.000390001
ALDBSSCT0000000232	ALDBSSCG0000000133	-	chr1:117531972-117628107	16.7563	12.4795	0.425144	0.00285	0.013196
ALDBSSCT0000007631	ALDBSSCG0000004628	-	chr4:96968370-96968722	26.6581	51.7055	-0.95574	0.0104	0.0382235
ALDBSSCT0000003527	ALDBSSCG0000002119	-	chr14:32692172-32701044	5.26992	3.99866	0.398264	0.01195	0.0427897
ALDBSSCT0000001912	ALDBSSCG0000001157	-	chr11:14257313-14259257	0.840005	1.90047	-1.17789	5e-05	0.000390001
LNC_001633	XLOC_061792	-	chr5:12014258-12017434	6.6523	9.34225	-0.489916	0.0005	0.00301686
LNC_001631	XLOC_061667	-	chr5:5491203-5494300	122.487	79.38	0.625786	0.0041	0.0178429
ALDBSSCT0000001422	ALDBSSCG0000000860	-	chr10:14969585-14976442	4.79861	18.4943	-1.9464	5e-05	0.000390001
ALDBSSCT0000001429	ALDBSSCG0000000865	-	chr10:15799837-15809461	0.835907	1.16672	-0.481043	0.0025	0.0118458
ALDBSSCT0000006815	ALDBSSCG0000004157	-	chr3:103473620-103479372	5.54301	3.45961	0.680058	5e-05	0.000390001
ALDBSSCT0000000991	ALDBSSCG0000000607	-	chr1:256312507-256313537	9.94936	5.81846	0.773967	5e-05	0.000390001
LNC_001342	XLOC_050160	-	chr2:50919448-50920709	119.903	159.93	-0.415565	0.00565	0.0232482
ALDBSSCT0000007806	ALDBSSCG0000004727	-	chr4:142931156-142938433	2.32821	3.22165	-0.46858	0.00125	0.00661876
LNC_000179	XLOC_007110	-	GL895401.1:109373-113219	2.04515	1.17119	0.804235	0.00375	0.0165716
LNC_000829	XLOC_031432	-	chr13:130143592-130157000	0.267816	0.820158	-1.61466	5e-05	0.000390001
LNC_002086	XLOC_080949	-	chrX:34378034-34636352	0.550202	1.79907	-1.70921	0.00105	0.00570507
LNC_002087	XLOC_080949	-	chrX:34778552-34857146	0.166541	0.709738	-2.09141	5e-05	0.000390001
ENSSSCT00000020669	ENSSSCG00000019074	7SK	chr1:41989857-42050674	35.106	13.8466	1.34219	0.00245	0.0116516
LNC_000713	XLOC_027870	-	chr13:119573009-119704500	4.95378	11.2087	-1.17802	0.00135	0.00706532
ALDBSSCT0000011365	ALDBSSCG0000006904	-	chr9:142137536-142144029	10.149	16.5361	-0.704282	5e-05	0.000390001
LNC_001140	XLOC_042236	-	chr16:78815023-78816411	0.397763	1.10243	-1.47071	0.00515	0.0215277
LNC_001148	XLOC_042426	-	chr16:9412313-9832530	5.9765	2.90943	1.03856	0.00825	0.0316504
ALDBSSCT0000006500	ALDBSSCG0000003971	-	chr2:153519246-153527576	11.5428	8.0535	0.519302	5e-05	0.000390001
ALDBSSCT0000002612	ALDBSSCG0000001588	-	chr13:34299931-34344157	6.43835	4.39784	0.549896	0.01325	0.0464881
ALDBSSCT0000001990	ALDBSSCG0000001201	-	chr11:53163068-53270579	0.31898	0.57119	-0.840503	0.01275	0.0450672
ENSSSCT00000035380	ENSSSCG00000031004	CH242-227G20.3	chrX:22075080-22076913	2.74869	4.13608	-0.58952	0.0015	0.00772304
LNC_000504	XLOC_019507	-	chr10:11290056-11304696	19.2705	1.46425	3.71816	5e-05	0.000390001
LNC_001126	XLOC_041873	-	chr16:54996854-55013980	0.504051	0.881174	-0.805856	5e-05	0.000390001
LNC_001125	XLOC_041861	-	chr16:52888123-52908577	0.414933	0.921515	-1.15113	5e-05	0.000390001
ALDBSSCT0000006331	ALDBSSCG0000003873	-	chr2:78646980-78648650	26.8505	52.8118	-0.975911	5e-05	0.000390001
ALDBSSCT0000007889	ALDBSSCG0000004774	-	chr4:15353215-15401564	0.159034	0.653459	-2.03876	0.00255	0.0120429
ALDBSSCT0000010155	ALDBSSCG0000006182	-	chr7:43839123-43855137	0.900915	1.32203	-0.553289	0.00195	0.00962617
ALDBSSCT0000011289	ALDBSSCG0000006855	-	chr9:105305539-105371873	22.2358	37.2102	-0.742815	5e-05	0.000390001
LNC_000785	XLOC_030300	-	chr13:60573456-60578247	5.57784	10.3725	-0.894984	5e-05	0.000390001
LNC_000784	XLOC_030214	-	chr13:58229130-58273677	0.475435	1.0394	-1.12844	5e-05	0.000390001
LNC_000786	XLOC_030303	-	chr13:60580207-60584671	3.93668	8.44065	-1.10037	5e-05	0.000390001
ALDBSSCT0000005903	ALDBSSCG0000003601	-	chr2:65166150-65167582	1.10046	4.27887	-1.95912	0.0049	0.0206626
ALDBSSCT0000005904	ALDBSSCG0000003602	-	chr2:65234056-65241685	5.72139	9.59365	-0.745713	5e-05	0.000390001
ALDBSSCT0000003433	ALDBSSCG0000002068	-	chr13:216542266-216547330	5.3581	7.16118	-0.418476	0.0011	0.00593672
LNC_001846	XLOC_072122	-	chr8:4316240-4323407	0.935453	1.50177	-0.682927	0.00025	0.00165345
LNC_000290	XLOC_012187	-	chr1:13766197-13776039	0.43665	0.720743	-0.723008	0.0001	0.000732347
ALDBSSCT0000002219	ALDBSSCG0000001332	-	chr12:24884117-24888554	0.355557	0.921668	-1.37417	5e-05	0.000390001
LNC_002004	XLOC_077974	-	chr9:139174236-139283426	0.171519	0.78574	-2.19569	0.0001	0.000732347
LNC_002001	XLOC_077789	-	chr9:126121573-126127423	0.425628	0.696463	-0.710456	0.00205	0.0100368
LNC_002002	XLOC_077822	-	chr9:128327608-128355047	1.39989	2.18294	-0.640961	5e-05	0.000390001
LNC_002003	XLOC_077963	-	chr9:139134496-139138333	0.0920632	0.748933	-3.02414	5e-05	0.000390001
LNC_001066	XLOC_039983	-	chr15:74557743-74561517	1.43102	2.24286	-0.648295	0.00095	0.00524071
LNC_001065	XLOC_039905	-	chr15:71765714-71823466	1.44757	4.04326	-1.48189	5e-05	0.000390001
LNC_001064	XLOC_039904	-	chr15:71765714-71823466	1.00747	2.47144	-1.29462	5e-05	0.000390001
LNC_001063	XLOC_039852	-	chr15:63273263-63300967	0.709713	1.12645	-0.666479	0.0138	0.048028
LNC_000338	XLOC_014178	-	chr1:192496709-192508878	0.256604	0.680839	-1.40777	0.0001	0.000732347
LNC_000336	XLOC_013758	-	chr1:152421587-152427855	0.677685	1.43233	-1.07968	5e-05	0.000390001
LNC_000337	XLOC_014031	-	chr1:180777890-180803023	0.212229	0.543111	-1.35562	5e-05	0.000390001
LNC_000330	XLOC_013544	-	chr1:138321591-138325471	1.08396	0.238471	2.18443	0.0004	0.00248832
ALDBSSCT0000004214	ALDBSSCG0000002548	-	chr15:75538409-75626448	16.9144	10.965	0.625351	0.0035	0.0156522
ALDBSSCT0000003638	ALDBSSCG0000002178	-	chr14:72253649-72254927	2.78654	5.41191	-0.957665	0.00055	0.00327808
ALDBSSCT0000007299	ALDBSSCG0000004429	-	chr3:110494417-110499120	1.28198	2.75135	-1.10177	5e-05	0.000390001
ALDBSSCT0000002585	ALDBSSCG0000001570	-	chr13:23116830-23118989	129.421	187.644	-0.535931	0.00675	0.0268876
ALDBSSCT0000006167	ALDBSSCG0000003770	-	chr2:8740493-8789085	1.71337	4.54018	-1.40591	0.0004	0.00248832
LNC_000901	XLOC_034523	-	chr14:4602652-4610283	1.00635	0.211772	2.24855	0.0001	0.000732347
LNC_001446	XLOC_054026	-	chr3:8759107-8763464	0.763147	0.21235	1.84552	0.0001	0.000732347
LNC_001743	XLOC_066892	-	chr6:63345894-63362381	0.40157	1.14844	-1.51595	0.0089	0.0336797
LNC_001745	XLOC_066903	-	chr6:63496977-63504918	0.554967	0.990864	-0.836286	5e-05	0.000390001
ALDBSSCT0000003416	ALDBSSCG0000002055	-	chr13:210988724-210991362	6.65855	4.62494	0.525774	0.00025	0.00165345
ALDBSSCT0000000247	ALDBSSCG0000000144	-	chr1:124942919-124944948	3.65437	1.64846	1.1485	0.0014	0.00728869
ALDBSSCT0000000244	ALDBSSCG0000000141	-	chr1:123057389-123058813	0.708196	2.64965	-1.90358	5e-05	0.000390001
ALDBSSCT0000007155	ALDBSSCG0000004350	-	chr3:48597837-48600862	3.07918	0.398322	2.95054	5e-05	0.000390001
ALDBSSCT0000007482	ALDBSSCG0000004536	-	chr4:21846599-21851209	1.9603	6.11158	-1.64047	5e-05	0.000390001
ALDBSSCT0000010798	ALDBSSCG0000006532	-	chr8:20838192-20847553	0.768135	0.523126	0.5542	0.00445	0.0190787
LNC_001357	XLOC_050964	-	chr2:99100653-99125291	0.457395	1.0172	-1.15309	5e-05	0.000390001
LNC_001350	XLOC_050771	-	chr2:84256841-84261664	0.50595	0.799247	-0.659648	0.00405	0.0176655
LNC_001353	XLOC_050806	-	chr2:88526984-88531535	0.145761	0.561369	-1.94535	0.00065	0.00378541
LNC_001972	XLOC_076266	-	chr9:22585610-22588397	0.353116	1.00385	-1.50734	5e-05	0.000390001
LNC_001974	XLOC_076294	-	chr9:23313167-23316861	1.50589	2.32043	-0.623778	0.0007	0.00403249
LNC_000003	XLOC_000320	-	GL892391.1:20536-80557	1.08688	3.82556	-1.81548	5e-05	0.000390001
LNC_000001	XLOC_000060	-	GL892260.2:62051-67063	0.699122	1.68741	-1.27119	0.0013	0.00684486
LNC_000005	XLOC_000465	-	GL892447.1:45484-46344	19.7669	13.1035	0.593131	0.00725	0.02849
ALDBSSCT0000008249	ALDBSSCG0000005005	-	chr5:3632896-3642673	1.06829	1.64991	-0.627084	0.00175	0.00879534
ALDBSSCT0000005153	ALDBSSCG0000003108	-	chr17:36964087-36974780	12.1797	16.7371	-0.458571	0.0001	0.000732347
ALDBSSCT0000001898	ALDBSSCG0000001148	-	chr11:9634285-9635495	1.67317	2.69895	-0.689819	0.0121	0.0432238
ALDBSSCT0000004587	ALDBSSCG0000002789	-	chr15:122101802-122135295	0.810405	1.24518	-0.619642	0.0027	0.0126185
LNC_002023	XLOC_078705	-	chr9:31079327-31085406	6.515	8.45357	-0.375795	0.00265	0.0124189
ALDBSSCT0000011970	ALDBSSCG0000007287	-	chrX:123166098-123167545	10.5987	6.04935	0.80904	0.00385	0.0169413
LNC_001578	XLOC_058638	-	chr4:75637857-75678620	0.731314	1.10882	-0.600461	0.0032	0.0145339
LNC_001575	XLOC_058588	-	chr4:70659030-70666725	0.389604	0.952257	-1.28934	0.0067	0.0267258
LNC_001577	XLOC_058638	-	chr4:75580315-75598154	0.499228	1.13495	-1.18486	5e-05	0.000390001
LNC_001571	XLOC_058537	-	chr4:64286256-64298728	0.336295	0.532557	-0.663212	0.00595	0.0242585
LNC_001573	XLOC_058566	-	chr4:69290196-69416915	1.79484	1.03368	0.796073	0.01315	0.0461977
LNC_001572	XLOC_058562	-	chr4:67859079-67873801	0.780364	1.37076	-0.812756	5e-05	0.000390001
LNC_000623	XLOC_023714	-	chr11:66400204-66402979	1.16143	0	inf	5e-05	0.000390001
LNC_000624	XLOC_023729	-	chr11:69066001-69079573	0.404797	0.643587	-0.668935	0.00025	0.00165345
LNC_000625	XLOC_023758	-	chr11:73739311-73755178	0.712809	1.36981	-0.942393	5e-05	0.000390001
ALDBSSCT0000006471	ALDBSSCG0000003949	-	chr2:145254893-145255887	2.041	5.47675	-1.42405	0.0074	0.0289641
ENSSSCT00000036045	ENSSSCG00000004943	MAP2K1	chr1:182181553-182222849	104.068	63.2265	0.71892	5e-05	0.000390001
ALDBSSCT0000005826	ALDBSSCG0000003544	-	chr2:18918686-18924186	1.77708	3.54178	-0.994968	5e-05	0.000390001
LNC_000311	XLOC_013186	-	chr1:97760488-97811441	0.295029	0.648631	-1.13654	5e-05	0.000390001
LNC_000981	XLOC_037760	-	chr15:61920856-61946104	1.26038	1.96043	-0.637319	5e-05	0.000390001
LNC_000472	XLOC_018762	-	chr1:266619130-266625861	28.6999	23.0984	0.313255	0.0066	0.0264025
LNC_000475	XLOC_018847	-	chr1:269633101-269811420	0.386238	0.652533	-0.756559	0.0008	0.00451951
ALDBSSCT0000007661	ALDBSSCG0000004651	-	chr4:106488185-106495413	1.45771	2.65944	-0.867419	0.00275	0.0128069
ALDBSSCT0000001960	ALDBSSCG0000001181	-	chr11:22772394-22810479	0.770415	1.53772	-0.997085	5e-05	0.000390001
ALDBSSCT0000001969	ALDBSSCG0000001187	-	chr11:25665577-25667673	1.04218	2.12986	-1.03116	0.0004	0.00248832
ALDBSSCT0000009842	ALDBSSCG0000005993	-	chr7:80975984-80978808	1.13213	1.97784	-0.804886	0.0005	0.00301686
LNC_001668	XLOC_063630	-	chr6:28406466-28415475	0.344407	0.987614	-1.51983	5e-05	0.000390001
LNC_001663	XLOC_063520	-	chr6:17964128-17966718	0.341946	0.840615	-1.29767	0.00125	0.00661876
LNC_001667	XLOC_063625	-	chr6:28329103-28346137	0.966178	2.03256	-1.07294	5e-05	0.000390001
ALDBSSCT0000002211	ALDBSSCG0000001324	-	chr12:19493375-19497630	4.30565	6.91267	-0.683011	5e-05	0.000390001
LNC_001921	XLOC_074682	-	chr8:63914263-63932222	1.75915	1.20224	0.549161	5e-05	0.000390001
ALDBSSCT0000010691	ALDBSSCG0000006475	-	chr8:144715690-144727029	4.94164	2.76636	0.837	5e-05	0.000390001
ALDBSSCT0000010693	ALDBSSCG0000006476	-	chr8:145176541-145179345	79.1573	64.3069	0.29975	0.0114	0.0411821
LNC_001253	XLOC_046633	-	chr18:53407579-53423407	0.490013	1.28786	-1.39409	0.0045	0.0192551
LNC_001256	XLOC_046743	-	chr18:59089065-59090492	0.896769	2.70283	-1.59166	0.0099	0.0367245
LNC_001257	XLOC_046765	-	chr18:59152542-59157122	1.13218	2.48281	-1.13287	5e-05	0.000390001
LNC_000121	XLOC_004745	-	GL894290.1:26847-54411	0.656699	1.21083	-0.882689	0.00205	0.0100368
LNC_000120	XLOC_004727	-	GL894285.1:25720-28545	3.86762	5.3322	-0.463283	0.0052	0.021693
LNC_000125	XLOC_004950	-	GL894420.1:48192-52894	0.544844	2.00223	-1.87769	5e-05	0.000390001
ALDBSSCT0000002807	ALDBSSCG0000001707	-	chr13:131001726-131007055	5.45523	9.54854	-0.80764	0.0031	0.0141587
ALDBSSCT0000007543	ALDBSSCG0000004578	-	chr4:65090333-65097594	0.647699	0.344266	0.9118	0.0115	0.041472
ALDBSSCT0000009118	ALDBSSCG0000005560	-	chr6:139179758-139184012	1.63404	1.01196	0.691284	0.0077	0.0299148

## Sheet: LW38dpc_vs_LW58dpc.DE
transcript_id	gene_id	gene_name	gene_location	LW38dpc_FPKM	LW58dpc_FPKM	log2(foldchange)	pvalue	qvalue
ALDBSSCT0000005556	ALDBSSCG0000003364	-	chr18:51500824-51502964	4.82436	1.03626	2.21895	5e-05	0.000390001
LNC_001438	XLOC_053776	-	chr3:128197262-128214113	0.397991	1.41571	-1.83072	5e-05	0.000390001
ALDBSSCT0000011681	ALDBSSCG0000007094	-	chr9:130300007-130320558	2.49995	0.567971	2.13801	5e-05	0.000390001
ALDBSSCT0000011355	ALDBSSCG0000006897	-	chr9:137659238-137671465	1.25661	1.88237	-0.583011	0.0005	0.00301686
LNC_000741	XLOC_028773	-	chr13:179102974-179143701	5.49919	1.0769	2.35233	5e-05	0.000390001
ALDBSSCT0000003368	ALDBSSCG0000002026	-	chr13:181558976-181593320	0.904905	1.93142	-1.09382	5e-05	0.000390001
LNC_001190	XLOC_044182	-	chr17:52134473-52141792	0.306974	0.541543	-0.818958	0.00065	0.00378541
ALDBSSCT0000010246	ALDBSSCG0000006233	-	chr7:91551365-91713022	1.11487	0.347959	1.67988	0.01245	0.0442089
ALDBSSCT0000011112	ALDBSSCG0000006746	-	chr9:25688801-25690368	0.798664	0.262345	1.60612	0.00575	0.0235827
LNC_001816	XLOC_070551	-	chr7:29616416-29659006	0.581979	0.304371	0.935139	0.01435	0.0495709
LNC_000531	XLOC_020463	-	chr10:73397912-73418371	0.547199	0.90294	-0.722565	0.00195	0.00962617
ALDBSSCT0000000853	ALDBSSCG0000000517	-	chr1:157974647-157990577	0.325603	4.01904	-3.62566	5e-05	0.000390001
ALDBSSCT0000007057	ALDBSSCG0000004290	-	chr3:22227016-22233489	3.7561	1.73707	1.11258	5e-05	0.000390001
ALDBSSCT0000003741	ALDBSSCG0000002240	-	chr14:123490028-123491347	3.0888	5.13823	-0.734225	0.0008	0.00451951
ALDBSSCT0000005749	ALDBSSCG0000003487	-	chr18:54847998-54850821	0.661313	0.218096	1.60037	0.00045	0.00275466
ALDBSSCT0000001847	ALDBSSCG0000001113	-	chr11:86632267-86639901	1.05796	0.633343	0.740231	0.00015	0.00105331
LNC_001481	XLOC_055164	-	chr3:88923507-88929795	0.157649	0.588686	-1.90078	0.01205	0.0430816
LNC_000650	XLOC_024962	-	chr12:56029969-56037200	0.654059	1.1257	-0.783326	0.00115	0.0061655
LNC_000878	XLOC_033450	-	chr14:66681851-66692818	0.8346	0.533726	0.644985	0.0014	0.00728869
LNC_000877	XLOC_033448	-	chr14:66669757-66674189	0.993254	0.576385	0.78513	0.0007	0.00403249
LNC_000875	XLOC_033418	-	chr14:65249915-65256846	0.192597	0.72108	-1.90457	5e-05	0.000390001
LNC_001583	XLOC_059183	-	chr4:109869862-109872515	1.05671	0.553763	0.932236	0.0011	0.00593672
LNC_001052	XLOC_039810	-	chr15:60640757-60845203	0.709773	0.407075	0.802065	0.00025	0.00165345
LNC_001053	XLOC_039823	-	chr15:60960866-60985945	0.946988	0.4304	1.13767	0.004	0.017487
LNC_001050	XLOC_039786	-	chr15:60223680-60251142	0.536871	0.215992	1.3136	5e-05	0.000390001
ALDBSSCT0000009263	ALDBSSCG0000005646	-	chr6:27612960-27623227	0.214603	0.886891	-2.04708	5e-05	0.000390001
ALDBSSCT0000009190	ALDBSSCG0000005597	-	chr6:157354730-157358570	0.872371	0.383854	1.18438	0.00265	0.0124189
ENSSSCT00000035867	ENSSSCG00000007146	SIGLEC1	chr17:36328313-36349591	0.803302	1.73905	-1.11428	5e-05	0.000390001
ALDBSSCT0000003958	ALDBSSCG0000002385	-	chr14:70773050-70773782	4.68161	2.81164	0.735596	0.0089	0.0336797
ALDBSSCT0000007243	ALDBSSCG0000004393	-	chr3:84691365-84694560	6.67309	5.17693	0.366258	0.01315	0.0461977
ALDBSSCT0000006115	ALDBSSCG0000003737	-	chr2:1537915-1539497	13.1093	7.29999	0.844623	0.00845	0.0322768
LNC_000244	XLOC_010869	-	JH118727.1:87819-88302	14.371	5.84906	1.29688	0.0003	0.00193717
LNC_000242	XLOC_010766	-	JH118723.1:33308-83011	0.629808	0.0968328	2.70134	0.0029	0.013387
ALDBSSCT0000005312	ALDBSSCG0000003216	-	chr17:29866785-29870712	17.9052	10.1254	0.822391	0.00025	0.00165345
ENSSSCT00000034907	ENSSSCG00000030790	TMP-CH242-74M17.6	chr7:24626855-24627344	2.96858	16.5163	-2.47605	0.00075	0.00427739
ALDBSSCT0000000439	ALDBSSCG0000000262	-	chr1:232725525-232973373	1.18963	2.2615	-0.926772	0.0117	0.0420659
ALDBSSCT0000010820	ALDBSSCG0000006550	-	chr8:31318849-31483724	0.981897	0.576718	0.767705	0.0044	0.0189004
ALDBSSCT0000006772	ALDBSSCG0000004135	-	chr3:81505542-81544357	0.444171	1.16637	-1.39284	5e-05	0.000390001
ALDBSSCT0000003855	ALDBSSCG0000002316	-	chr14:35181362-35259443	1.18373	2.57636	-1.12199	0.0001	0.000732347
ALDBSSCT0000001101	ALDBSSCG0000000683	-	chr10:2449489-2495549	0.803225	0.248394	1.69317	5e-05	0.000390001
LNC_001326	XLOC_049286	-	chr2:155272712-155281392	8.72775	5.6544	0.626235	5e-05	0.000390001
LNC_001323	XLOC_049080	-	chr2:147020179-147021151	2.35984	3.76351	-0.673389	0.0099	0.0367245
LNC_001328	XLOC_049625	-	chr2:9390690-9398262	4.66591	7.83835	-0.748393	0.0127	0.0449176
ALDBSSCT0000011254	ALDBSSCG0000006835	-	chr9:80845310-80972140	5.78594	9.2204	-0.672277	0.01055	0.038667
LNC_002055	XLOC_080261	-	chr9:130949792-131005818	0.674961	0.343616	0.974006	0.00635	0.0255813
LNC_000839	XLOC_031853	-	chr13:166882304-166892322	0.958384	1.28706	-0.425408	0.0065	0.0260758
LNC_001503	XLOC_055856	-	chr3:138585233-138604910	0.265329	0.675063	-1.34724	0.0055	0.0227357
ALDBSSCT0000007171	ALDBSSCG0000004358	-	chr3:54764200-54821564	3.67951	10.1515	-1.4641	5e-05	0.000390001
ALDBSSCT0000006192	ALDBSSCG0000003786	-	chr2:18181477-18195388	0.943307	0.652756	0.531182	0.003	0.0137741
LNC_000449	XLOC_018068	-	chr1:200589506-200695217	208.413	90.7905	1.19883	0.0062	0.0250936
LNC_000441	XLOC_017743	-	chr1:169433255-169451969	1.07015	0.49358	1.11645	5e-05	0.000390001
ALDBSSCT0000009098	ALDBSSCG0000005549	-	chr6:133821818-133826074	1.41463	0.840447	0.751196	0.001	0.00547447
ALDBSSCT0000004348	ALDBSSCG0000002634	-	chr15:146076496-146078461	0.327359	0.951987	-1.54007	0.0023	0.0110531
LNC_000054	XLOC_001869	-	GL893186.1:30501-35023	2.2538	1.13328	0.991862	5e-05	0.000390001
LNC_000051	XLOC_001752	-	GL893150.1:26331-119950	1.0397	0.498641	1.0601	0.0028	0.0129999
LNC_000070	XLOC_002400	-	GL893404.2:21662-26863	16.3868	39.4929	-1.26906	0.0007	0.00403249
ALDBSSCT0000009681	ALDBSSCG0000005907	-	chr7:23062784-23070260	0.830643	0.363485	1.19233	0.00035	0.00221629
ALDBSSCT0000003799	ALDBSSCG0000002282	-	chr14:8406008-8406537	31.6047	11.1117	1.50807	5e-05	0.000390001
ALDBSSCT0000000773	ALDBSSCG0000000466	-	chr1:103294373-103334163	1.16788	2.11822	-0.858955	0.00945	0.0353632
ALDBSSCT0000009443	ALDBSSCG0000005759	-	chr6:82461971-82500396	6.99612	4.22594	0.727284	0.0005	0.00301686
ALDBSSCT0000009442	ALDBSSCG0000005758	-	chr6:82227999-82233084	112.833	45.5159	1.30975	0.0001	0.000732347
ALDBSSCT0000010302	ALDBSSCG0000006263	-	chr7:110319997-110352564	0.647403	3.70204	-2.51559	0.00675	0.0268876
ENSSSCT00000016939	ENSSSCG00000015549	RNASEL	chr9:136198540-136224410	0.450833	1.23241	-1.45081	5e-05	0.000390001
LNC_001791	XLOC_068917	-	chr7:35306921-35309302	1.66174	1.04872	0.664059	0.01155	0.0416178
ALDBSSCT0000004147	ALDBSSCG0000002500	-	chr15:20832971-21326794	3.93129	6.42525	-0.708748	0.003	0.0137741
LNC_001984	XLOC_077091	-	chr9:82665891-82670281	0.197219	0.618124	-1.6481	0.00235	0.0112539
LNC_001616	XLOC_061074	-	chr5:77075088-77077434	0.334146	2.01949	-2.59544	5e-05	0.000390001
LNC_001155	XLOC_042686	-	chr16:35666651-35784656	0.186099	0.573923	-1.62478	5e-05	0.000390001
ALDBSSCT0000006061	ALDBSSCG0000003711	-	chr2:147189075-147192155	0.36773	0.790018	-1.10324	0.0006	0.00353533
ALDBSSCT0000006062	ALDBSSCG0000003712	-	chr2:147213524-147225878	0.314382	0.551993	-0.812129	5e-05	0.000390001
ALDBSSCT0000001846	ALDBSSCG0000001112	-	chr11:86623329-86632050	0.87788	0.504539	0.799057	0.0001	0.000732347
LNC_000841	XLOC_031895	-	chr13:170385984-170412296	1.54021	2.51156	-0.705454	0.0001	0.000732347
ALDBSSCT0000009903	ALDBSSCG0000006026	-	chr7:105420590-105421475	9.16733	6.51802	0.492067	0.0097	0.0361243
LNC_001003	XLOC_038630	-	chr15:122430523-122433562	2.30322	0.836048	1.46199	0.0002	0.00135838
LNC_001004	XLOC_038645	-	chr15:124893221-124924947	0.956691	0.258381	1.88855	5e-05	0.000390001
ALDBSSCT0000006646	ALDBSSCG0000004065	-	chr3:40058932-40063268	207.094	99.2825	1.06067	0.0005	0.00301686
ALDBSSCT0000003039	ALDBSSCG0000001819	-	chr13:216947740-216954052	1.00303	0.442584	1.18034	5e-05	0.000390001
ALDBSSCT0000005691	ALDBSSCG0000003455	-	chr18:35901486-35903589	1.72952	4.98304	-1.52666	5e-05	0.000390001
LNC_000731	XLOC_028434	-	chr13:153249310-153253551	0.846018	0.206587	2.03394	5e-05	0.000390001
LNC_000732	XLOC_028543	-	chr13:155883148-155981611	0.631282	2.11779	-1.7462	0.00185	0.00921299
ALDBSSCT0000009044	ALDBSSCG0000005523	-	chr6:110652466-110734909	11.9242	23.1627	-0.957916	5e-05	0.000390001
ALDBSSCT0000011858	ALDBSSCG0000007205	-	GL896456.1:29941-44725	3.84776	2.29327	0.746615	0.01055	0.038667
ALDBSSCT0000011852	ALDBSSCG0000007201	-	GL896302.1:108888-110179	55.0179	84.2257	-0.614361	5e-05	0.000390001
LNC_001690	XLOC_064860	-	chr6:93498912-93500778	0.143406	0.717701	-2.32328	0.00175	0.00879534
LNC_001694	XLOC_065015	-	chr6:109717576-109728199	1.95197	1.47825	0.401045	0.0067	0.0267258
ALDBSSCT0000001157	ALDBSSCG0000000716	-	chr10:22597134-22603060	5.40732	3.85991	0.486346	0.0004	0.00248832
LNC_001835	XLOC_071550	-	chr7:102837209-102849338	1.43596	1.98065	-0.463962	0.0008	0.00451951
ALDBSSCT0000009533	ALDBSSCG0000005809	-	chr6:132658883-132811732	12.2807	5.741	1.09702	0.00025	0.00165345
LNC_001263	XLOC_047160	-	chr2:17776637-17845989	1.32783	1.01019	0.394439	0.00185	0.00921299
ALDBSSCT0000004845	ALDBSSCG0000002941	-	chr16:70057572-70059628	73.8023	47.4582	0.637007	0.00015	0.00105331
LNC_001868	XLOC_072865	-	chr8:64191980-64194203	0.633734	0.258807	1.292	0.0044	0.0189004
LNC_000130	XLOC_005079	-	GL894475.1:13302-15337	12.1099	8.464	0.516779	0.00245	0.0116516
LNC_002067	XLOC_080503	-	chr9:150634936-150646365	11.9923	20.3618	-0.763759	5e-05	0.000390001
LNC_002062	XLOC_080458	-	chr9:144653556-144660676	0.60334	0.176022	1.77722	0.001	0.00547447
LNC_002060	XLOC_080425	-	chr9:143284194-143299078	0.96964	0.687199	0.496721	0.00105	0.00570507
LNC_001084	XLOC_040570	-	chr15:104323134-104342939	7.84233	6.33825	0.307197	0.00945	0.0353632
LNC_000687	XLOC_026469	-	chr13:18314632-18330051	9.82636	7.32027	0.424761	0.00105	0.00570507
LNC_000681	XLOC_026206	-	chr13:3953756-3966779	0.357227	0.738653	-1.04805	0.00175	0.00879534
LNC_000353	XLOC_014652	-	chr1:232973565-232981391	0.654071	1.61586	-1.30478	5e-05	0.000390001
ALDBSSCT0000008691	ALDBSSCG0000005300	-	chr5:107158931-107336044	5.14426	1.33351	1.94773	0.0003	0.00193717
ALDBSSCT0000003612	ALDBSSCG0000002164	-	chr14:60658166-60661414	0.749396	4.26437	-2.50853	5e-05	0.000390001
ALDBSSCT0000006148	ALDBSSCG0000003759	-	chr2:5804885-5806530	0.921694	0.351114	1.39235	0.00595	0.0242585
LNC_001958	XLOC_075630	-	chr8:135624355-135634545	1.20391	0.477134	1.33526	5e-05	0.000390001
LNC_000961	XLOC_036701	-	chr15:4722655-4903108	0.626216	0.0524678	3.57716	0.00145	0.00750357
LNC_001763	XLOC_067540	-	chr6:122126038-122136070	6.98566	5.1961	0.426968	0.01365	0.0476152
ALDBSSCT0000000444	ALDBSSCG0000000267	-	chr1:238398021-238507678	126.402	74.7126	0.758595	5e-05	0.000390001
ALDBSSCT0000000449	ALDBSSCG0000000271	-	chr1:245181816-245237825	5.40496	1.07959	2.3238	5e-05	0.000390001
ENSSSCT00000032859	ENSSSCG00000030767	TMP-SLA-5	chr7:24721025-24724165	0.964652	0.37718	1.35476	0.0058	0.023753
ENSSSCT00000033840	ENSSSCG00000017791	SSH2	chr12:47804245-47871712	11.3303	16.3759	-0.531381	5e-05	0.000390001
LNC_001376	XLOC_051330	-	chr2:130884193-130890669	68.0276	48.7758	0.479957	5e-05	0.000390001
LNC_001371	XLOC_051249	-	chr2:124787931-124806540	0.417311	0.783218	-0.908291	5e-05	0.000390001
LNC_001951	XLOC_075368	-	chr8:119776487-119779714	0.213914	0.65099	-1.60561	0.00035	0.00221629
LNC_001957	XLOC_075579	-	chr8:134079777-134098246	0.964838	0.66849	0.52938	0.0001	0.000732347
LNC_000020	XLOC_000721	-	GL892627.1:23951-34764	0.448913	0.74389	-0.728654	0.00875	0.0332086
LNC_000021	XLOC_000789	-	GL892663.2:42291-61061	0.355126	0.805993	-1.18244	5e-05	0.000390001
ALDBSSCT0000008849	ALDBSSCG0000005406	-	chr6:48452343-48455032	4.1603	5.99047	-0.52598	0.0067	0.0267258
ALDBSSCT0000002761	ALDBSSCG0000001674	-	chr13:111049442-111051195	2.12978	3.55468	-0.739014	0.00215	0.0104494
LNC_001953	XLOC_075371	-	chr8:120227771-120280689	0.626219	2.09033	-1.73899	0.0012	0.00639126
LNC_001959	XLOC_075635	-	chr8:135651775-135676911	1.70562	0.571068	1.57856	5e-05	0.000390001
LNC_001553	XLOC_057691	-	chr4:136938817-136948199	1.79524	1.21653	0.561404	0.0003	0.00193717
LNC_001559	XLOC_057842	-	chr4:143022069-143156961	0.374428	0.64529	-0.785262	0.00085	0.0047654
LNC_000187	XLOC_007464	-	GL895648.1:2-23144	4.08712	2.33542	0.807402	0.00395	0.01731
LNC_000185	XLOC_007333	-	GL895557.1:0-1301	12.0669	18.0388	-0.580057	0.00075	0.00427739
ALDBSSCT0000000014	ALDBSSCG0000000008	-	chr1:3680952-3688877	79.4178	58.5655	0.43941	0.00505	0.0211818
LNC_001581	XLOC_058822	-	chr4:88020997-88030155	3.178	1.61392	0.977555	5e-05	0.000390001
ALDBSSCT0000010920	ALDBSSCG0000006622	-	chr8:93076194-93090916	1.1003	1.78118	-0.694937	0.01395	0.0484457
LNC_002105	XLOC_082280	-	chrX:21511021-21516149	1.10545	1.65985	-0.586423	0.00315	0.0143465
LNC_001459	XLOC_054637	-	chr3:43989667-43995737	0.413519	0.669278	-0.694652	0.00265	0.0124189
ALDBSSCT0000012086	ALDBSSCG0000007370	-	chrX:130130664-130153295	32.3488	20.6464	0.647823	0.00745	0.0291211
ALDBSSCT0000001217	ALDBSSCG0000000746	-	chr10:41665798-41954745	1.06493	0.219035	2.28152	0.00585	0.0239258
LNC_001642	XLOC_062501	-	chr5:56853925-56895291	0.551525	0.875051	-0.66594	5e-05	0.000390001
LNC_001641	XLOC_062315	-	chr5:37849924-38288040	0.900524	0.28944	1.6375	0.0125	0.0443512
LNC_001640	XLOC_062217	-	chr5:34379035-34382509	0.754898	0.316366	1.25469	5e-05	0.000390001
LNC_001646	XLOC_062773	-	chr5:77311417-77318570	0.875212	1.29113	-0.560928	0.0022	0.0106456
LNC_001649	XLOC_062937	-	chr5:90644763-90650300	0.696453	0.0461284	3.9163	5e-05	0.000390001
ALDBSSCT0000004523	ALDBSSCG0000002753	-	chr15:91403231-91405476	22.3444	37.6319	-0.752045	5e-05	0.000390001
ALDBSSCT0000004527	ALDBSSCG0000002755	-	chr15:91443325-91446756	1.31321	3.08784	-1.2335	5e-05	0.000390001
ALDBSSCT0000005722	ALDBSSCG0000003473	-	chr18:47381684-47386100	3.77859	2.33195	0.696312	5e-05	0.000390001
ALDBSSCT0000006039	ALDBSSCG0000003695	-	chr2:138953587-138957771	14.3225	22.3286	-0.64061	0.0064	0.0257482
ALDBSSCT0000006031	ALDBSSCG0000003691	-	chr2:135775745-135924661	4.41788	11.476	-1.3772	0.00975	0.0362811
ALDBSSCT0000007814	ALDBSSCG0000004731	-	chr4:143207103-143207986	2.62577	7.06308	-1.42756	5e-05	0.000390001
LNC_000937	XLOC_036135	-	chr14:111787917-111796362	0.382274	1.30961	-1.77646	0.0016	0.00815591
ALDBSSCT0000005886	ALDBSSCG0000003588	-	chr2:51984529-52003458	7.03103	14.1945	-1.01353	0.00235	0.0112539
ALDBSSCT0000006619	ALDBSSCG0000004048	-	chr3:33212583-33224127	2.90629	11.8976	-2.03343	5e-05	0.000390001
ALDBSSCT0000008665	ALDBSSCG0000005282	-	chr5:94754952-94758594	1.27586	8.32099	-2.70529	0.0008	0.00451951
ALDBSSCT0000003398	ALDBSSCG0000002040	-	chr13:199815583-200022135	5.48655	7.18851	-0.389794	0.00575	0.0235827
LNC_001174	XLOC_043468	-	chr16:77583190-77594791	3.67288	5.65306	-0.622123	5e-05	0.000390001
LNC_001178	XLOC_043574	-	chr17:2794232-2964631	0.580201	0.288834	1.00631	0.00055	0.00327808
ALDBSSCT0000006516	ALDBSSCG0000003980	-	chr2:157634168-157639718	0.625555	1.25558	-1.00515	0.0001	0.000732347
ALDBSSCT0000001327	ALDBSSCG0000000810	-	chr10:70856794-70857675	5.46763	3.39303	0.688343	0.0042	0.0181993
ALDBSSCT0000001345	ALDBSSCG0000000824	-	chr10:73618702-73633824	0.129113	0.544962	-2.07752	0.0003	0.00193717
LNC_000513	XLOC_019608	-	chr10:19479296-19482501	0.270115	0.572203	-1.08295	0.0111	0.0402948
ALDBSSCT0000007075	ALDBSSCG0000004300	-	chr3:28055137-28160146	49.3465	19.7317	1.32243	0.00385	0.0169413
ALDBSSCT0000002410	ALDBSSCG0000001459	-	chr12:25387563-25391583	1.64936	10.4046	-2.65724	5e-05	0.000390001
ALDBSSCT0000011552	ALDBSSCG0000007010	-	chr9:54385429-54440678	2.80856	1.40303	1.00128	5e-05	0.000390001
LNC_000825	XLOC_031358	-	chr13:124742666-124760772	11.6058	8.54377	0.4419	0.0111	0.0402948
LNC_001078	XLOC_040298	-	chr15:91865608-91870363	0.333786	0.809343	-1.27783	0.00245	0.0116516
LNC_001079	XLOC_040302	-	chr15:91891640-92408444	0.270254	0.579575	-1.10068	0.0002	0.00135838
LNC_001074	XLOC_040252	-	chr15:90602568-90650088	0.748684	1.01996	-0.446077	0.0004	0.00248832
LNC_001075	XLOC_040273	-	chr15:90927411-90980804	0.343127	0.542607	-0.661165	5e-05	0.000390001
LNC_001392	XLOC_052067	-	chr3:13996280-14003788	4.37255	3.09402	0.498992	0.0003	0.00193717
ALDBSSCT0000011669	ALDBSSCG0000007084	-	chr9:126100863-126103439	78.4572	46.8805	0.742919	5e-05	0.000390001
ALDBSSCT0000011084	ALDBSSCG0000006726	-	chr9:10966569-10971281	113.46	72.8995	0.638204	5e-05	0.000390001
ALDBSSCT0000009954	ALDBSSCG0000006058	-	chr7:124299186-124352196	0.404754	1.61363	-1.99519	5e-05	0.000390001
ALDBSSCT0000000652	ALDBSSCG0000000390	-	chr1:14316680-14317870	7.70537	0	inf	0.0022	0.0106456
ALDBSSCT0000004597	ALDBSSCG0000002795	-	chr15:125123424-125136267	0.956915	0.201434	2.24809	5e-05	0.000390001
LNC_001914	XLOC_074396	-	chr8:41136232-41159362	1.44046	0.620402	1.21525	5e-05	0.000390001
LNC_000803	XLOC_030900	-	chr13:95231731-95255932	0.565298	0.0564848	3.32308	5e-05	0.000390001
LNC_001566	XLOC_058352	-	chr4:37173902-37185415	3.2383	2.52934	0.356475	0.00755	0.0294423
LNC_001563	XLOC_057950	-	chr4:11881897-11894024	0.0377093	0.744049	-4.30241	0.00335	0.015089
ALDBSSCT0000004075	ALDBSSCG0000002465	-	chr14:145078715-145089537	0.457418	1.1264	-1.30013	0.00055	0.00327808
ALDBSSCT0000004915	ALDBSSCG0000002980	-	chr16:29270215-29272597	0.322403	0.998741	-1.63124	0.00035	0.00221629
ALDBSSCT0000004000	ALDBSSCG0000002411	-	chr14:95282525-95283754	0.287387	1.63977	-2.51243	0.0002	0.00135838
ALDBSSCT0000005503	ALDBSSCG0000003335	-	chr18:32046732-32066601	11.8178	7.64825	0.627761	0.01055	0.038667
ALDBSSCT0000009564	ALDBSSCG0000005834	-	chr6:148737497-148743720	1.38767	2.89178	-1.05929	0.00795	0.0307079
ALDBSSCT0000000490	ALDBSSCG0000000292	-	chr1:267659341-267660158	12.7369	9.29552	0.454409	0.0106	0.0388171
ALDBSSCT0000007673	ALDBSSCG0000004659	-	chr4:110270028-110278831	1.60392	2.82153	-0.814873	0.0005	0.00301686
ALDBSSCT0000000518	ALDBSSCG0000000304	-	chr1:281952665-281953565	7.31551	12.2896	-0.74841	0.0002	0.00135838
ALDBSSCT0000002209	ALDBSSCG0000001322	-	chr12:19324175-19324766	0.571809	2.29906	-2.00744	0.00585	0.0239258
ALDBSSCT0000006002	ALDBSSCG0000003667	-	chr2:121832961-121834335	1.93663	3.66505	-0.920286	0.00125	0.00661876
ALDBSSCT0000006003	ALDBSSCG0000003668	-	chr2:122148060-122235374	12.4403	6.58423	0.91794	0.00045	0.00275466
LNC_001916	XLOC_074650	-	chr8:61473099-61475842	0.545575	0.145078	1.91094	0.00565	0.0232482
LNC_001268	XLOC_047210	-	chr2:23407196-23507867	0.645134	0.345365	0.901477	0.0028	0.0129999
ALDBSSCT0000001004	ALDBSSCG0000000617	-	chr1:267987885-268004551	0.585333	1.48854	-1.34657	0.00975	0.0362811
LNC_001885	XLOC_073417	-	chr8:116898024-116904653	0.935661	0.46717	1.00204	5e-05	0.000390001
ALDBSSCT0000000751	ALDBSSCG0000000449	-	chr1:83028502-83031715	0.853799	1.63392	-0.93637	0.0001	0.000732347
ALDBSSCT0000008998	ALDBSSCG0000005502	-	chr6:94077421-94084900	0.534874	0.17455	1.61556	0.0001	0.000732347
LNC_001201	XLOC_044744	-	chr17:35724667-35872814	0.74507	0.45727	0.70433	0.0135	0.0471938
ALDBSSCT0000005271	ALDBSSCG0000003181	-	chr17:3627924-3647263	6.71663	4.78593	0.488937	0.0036	0.0160187
ALDBSSCT0000006623	ALDBSSCG0000004051	-	chr3:33256001-33258275	0.56199	0.950257	-0.757774	0.01	0.0370191
LNC_001401	XLOC_052277	-	chr3:25938808-25955137	0.967858	1.23533	-0.352025	0.0116	0.041769
LNC_001403	XLOC_052387	-	chr3:38871776-38880813	1.13876	1.48435	-0.382362	0.0118	0.0423587
LNC_000751	XLOC_029110	-	chr13:203357447-203361477	1.08092	0.106944	3.33733	0.00135	0.00706532
LNC_000755	XLOC_029278	-	chr13:217971765-217978889	0.950686	0.433072	1.13436	0.00115	0.0061655
LNC_000759	XLOC_029341	-	chr13:4987916-4991372	1.10347	0.626499	0.816667	0.0038	0.0167589
LNC_001398	XLOC_052159	-	chr3:17127441-17128538	46.9866	67.9637	-0.532515	0.00015	0.00105331
ALDBSSCT0000001461	ALDBSSCG0000000881	-	chr10:22228168-22240241	8.97716	4.87712	0.880231	0.01205	0.0430816
ALDBSSCT0000001462	ALDBSSCG0000000882	-	chr10:22943191-22944504	34.0435	10.0921	1.75416	0.0004	0.00248832
ALDBSSCT0000006856	ALDBSSCG0000004178	-	chr3:120659768-120663895	14.7174	11.4131	0.366831	0.0039	0.0171292
ALDBSSCT0000003737	ALDBSSCG0000002236	-	chr14:120021201-120022570	2.5431	1.35359	0.909799	0.0113	0.0408869
LNC_002033	XLOC_079096	-	chr9:53617852-53636558	1.17587	0.452629	1.37733	5e-05	0.000390001
ALDBSSCT0000007471	ALDBSSCG0000004527	-	chr4:16844941-16852536	3.91853	7.62028	-0.959531	0.0015	0.00772304
LNC_000869	XLOC_033281	-	chr14:55472500-55486408	0.572923	1.49957	-1.38813	5e-05	0.000390001
LNC_000862	XLOC_032824	-	chr14:31624868-31641505	0.37664	0.572693	-0.604576	0.0008	0.00451951
LNC_000867	XLOC_033264	-	chr14:55030227-55034525	1.54755	2.27742	-0.557422	0.0081	0.0311836
LNC_001021	XLOC_038827	-	chr15:143400971-143495524	0.606082	1.20624	-0.992934	0.0001	0.000732347
ALDBSSCT0000009186	ALDBSSCG0000005594	-	chr6:156399132-156413422	0.906378	0.513513	0.81971	0.00925	0.034747
ALDBSSCT0000008588	ALDBSSCG0000005228	-	chr5:64777291-64804282	1.06633	3.31266	-1.63534	0.00085	0.0047654
ALDBSSCT0000008637	ALDBSSCG0000005257	-	chr5:83802698-83804744	12.2504	7.52615	0.702842	0.00045	0.00275466
ALDBSSCT0000008631	ALDBSSCG0000005253	-	chr5:81530577-81531591	1690.34	181.184	3.22179	5e-05	0.000390001
ALDBSSCT0000003944	ALDBSSCG0000002376	-	chr14:68099821-68123126	188.513	128.584	0.55195	0.0019	0.00941954
LNC_001102	XLOC_041022	-	chr15:140204198-140206426	1.55185	0.817413	0.92485	0.01065	0.0389624
LNC_001109	XLOC_041167	-	chr15:153562883-153565734	0.131662	0.574284	-2.12492	0.0129	0.0454939
ALDBSSCT0000002934	ALDBSSCG0000001766	-	chr13:185895810-186053148	6.47816	1.35879	2.25326	5e-05	0.000390001
ALDBSSCT0000011502	ALDBSSCG0000006993	-	chr9:43911233-43920265	0.471732	0.93513	-0.987201	0.01285	0.0453544
LNC_000762	XLOC_029648	-	chr13:29398351-29408914	0.691909	0.486233	0.508936	0.00775	0.0300705
LNC_001318	XLOC_048708	-	chr2:122689124-122702711	0.528265	0.324964	0.700981	0.00095	0.00524071
LNC_000991	XLOC_037956	-	chr15:82629362-82905734	1.14738	0.601626	0.931402	0.00025	0.00165345
ALDBSSCT0000011245	ALDBSSCG0000006829	-	chr9:74390608-74393783	1.02317	0.515267	0.98966	0.002	0.00983706
ENSSSCT00000033480	ENSSSCG00000006687	ITGA10	chr4:109075762-109077484	0.552701	0	inf	0.00265	0.0124189
LNC_002041	XLOC_079559	-	chr9:87527202-87672675	0.32143	0.572539	-0.832869	0.00875	0.0332086
LNC_002042	XLOC_079590	-	chr9:87863861-87899020	0.287165	0.699505	-1.28445	5e-05	0.000390001
LNC_002046	XLOC_079933	-	chr9:116633342-116645542	0.747928	1.00313	-0.42354	0.0068	0.0270455
ALDBSSCT0000010659	ALDBSSCG0000006469	-	chr8:140646607-140652072	0.238447	0.548382	-1.20151	0.0003	0.00193717
LNC_001536	XLOC_056823	-	chr4:80634504-80714223	0.704859	0.977981	-0.472473	0.00125	0.00661876
LNC_001296	XLOC_048335	-	chr2:99284553-99363151	0.482904	0.809979	-0.74615	0.0053	0.0220373
ALDBSSCT0000008507	ALDBSSCG0000005173	-	chr5:11962121-11963744	52.2308	42.2077	0.307395	0.011	0.0400017
LNC_000916	XLOC_035081	-	chr14:48671601-48676610	3.35428	2.57539	0.381213	0.00795	0.0307079
LNC_000086	XLOC_003578	-	GL893861.1:15016-16184	1.59002	0.49861	1.67306	0.0007	0.00403249
ALDBSSCT0000009923	ALDBSSCG0000006042	-	chr7:114362056-114364091	6.15873	2.82156	1.12614	0.0001	0.000732347
LNC_001705	XLOC_065369	-	chr6:143581802-143598414	0.744685	1.76102	-1.24171	5e-05	0.000390001
LNC_001701	XLOC_065204	-	chr6:128505490-128556278	1.96472	0	inf	5e-05	0.000390001
ALDBSSCT0000001517	ALDBSSCG0000000921	-	chr10:45718754-45783378	124.728	86.8747	0.521775	0.00565	0.0232482
ALDBSSCT0000001519	ALDBSSCG0000000923	-	chr10:46141747-46143030	1.6119	3.43009	-1.08948	0.00215	0.0104494
ALDBSSCT0000007111	ALDBSSCG0000004327	-	chr3:40257362-40259688	6.6908	12.1734	-0.863481	0.0032	0.0145339
ALDBSSCT0000006249	ALDBSSCG0000003815	-	chr2:30980286-30986006	0.678992	0.381839	0.830429	0.00295	0.01358
ALDBSSCT0000011482	ALDBSSCG0000006989	-	chr9:40835707-40837691	8.72855	5.30794	0.717591	5e-05	0.000390001
LNC_001934	XLOC_074961	-	chr8:86350337-86354861	10.9947	5.93928	0.888447	5e-05	0.000390001
ALDBSSCT0000009696	ALDBSSCG0000005919	-	chr7:30914686-30927607	0.892259	3.54614	-1.99071	5e-05	0.000390001
ALDBSSCT0000007092	ALDBSSCG0000004311	-	chr3:34638449-34639357	1.62853	0.686245	1.24677	0.00695	0.0275352
LNC_001929	XLOC_074859	-	chr8:79572270-79743024	0.560191	0.185595	1.59376	0.0005	0.00301686
ALDBSSCT0000006439	ALDBSSCG0000003931	-	chr2:137452035-137454628	6.69477	5.02766	0.413146	0.00725	0.02849
ALDBSSCT0000003337	ALDBSSCG0000002007	-	chr13:156263536-156267624	20.5718	13.9558	0.559803	0.0052	0.021693
LNC_002125	XLOC_083416	-	chrX:139347564-139369141	0.03528	0.597469	-4.08194	0.0101	0.0373171
LNC_001475	XLOC_054914	-	chr3:67937793-67974058	0.223806	1.07483	-2.26379	5e-05	0.000390001
LNC_001471	XLOC_054914	-	chr3:67937793-67974058	0.432922	1.70989	-1.98172	5e-05	0.000390001
ALDBSSCT0000011315	ALDBSSCG0000006872	-	chr9:127640359-127641469	132.87	60.7997	1.12788	0.00215	0.0104494
LNC_000787	XLOC_030311	-	chr13:60594148-60595463	8.39335	5.43609	0.626678	0.00035	0.00221629
LNC_000431	XLOC_017489	-	chr1:147662522-147986455	0.413383	0.855774	-1.04975	5e-05	0.000390001
LNC_001627	XLOC_061354	-	chr5:94900691-94909508	3.17545	0.827532	1.94007	5e-05	0.000390001
LNC_001629	XLOC_061490	-	chr5:105712967-105724332	0.222131	0.549457	-1.3066	5e-05	0.000390001
LNC_001628	XLOC_061354	-	chr5:94900691-94909508	2.623	0.977159	1.42455	5e-05	0.000390001
ALDBSSCT0000000420	ALDBSSCG0000000248	-	chr1:212183974-212186249	1.7308	3.1149	-0.847745	0.0013	0.00684486
ALDBSSCT0000007018	ALDBSSCG0000004267	-	chr3:10914325-10921517	7.63856	5.72336	0.416439	0.01035	0.0380732
LNC_000101	XLOC_004012	-	GL894027.2:746-9042	25.4513	13.5658	0.907767	0.00265	0.0124189
ALDBSSCT0000006050	ALDBSSCG0000003704	-	chr2:143690798-143695335	3.00861	4.70896	-0.646309	0.0002	0.00135838
LNC_000167	XLOC_006715	-	GL895236.1:9518-16036	21.845	35.3533	-0.694541	5e-05	0.000390001
ALDBSSCT0000006986	ALDBSSCG0000004241	-	chr3:853573-862528	8.6218	4.43192	0.960059	0.0058	0.023753
ALDBSSCT0000005514	ALDBSSCG0000003343	-	chr18:35909201-35911137	3.7486	9.49809	-1.34129	5e-05	0.000390001
LNC_000705	XLOC_027128	-	chr13:66656137-66879568	7.93306	4.88984	0.698092	0.0001	0.000732347
LNC_000707	XLOC_027338	-	chr13:81870644-81878111	0.826069	0.280774	1.55685	5e-05	0.000390001
ALDBSSCT0000009711	ALDBSSCG0000005932	-	chr7:35767614-35769635	8.73664	13.9166	-0.671651	5e-05	0.000390001
ALDBSSCT0000005353	ALDBSSCG0000003239	-	chr17:46025609-46035591	5.50059	3.7319	0.559677	0.01295	0.0456337
ALDBSSCT0000005352	ALDBSSCG0000003239	-	chr17:46025609-46035591	2.65884	1.68389	0.658998	0.00125	0.00661876
ALDBSSCT0000011297	ALDBSSCG0000006860	-	chr9:115448906-115497068	1.4944	0.650978	1.19888	5e-05	0.000390001
ALDBSSCT0000003424	ALDBSSCG0000002062	-	chr13:213109034-213109780	659.986	471.111	0.486369	0.00015	0.00105331
LNC_001870	XLOC_072887	-	chr8:69894841-69911347	0.444794	0.64941	-0.545993	0.0028	0.0129999
LNC_001875	XLOC_072999	-	chr8:77803333-77807360	0.969626	0.610698	0.66697	0.005	0.0210063
LNC_002019	XLOC_078605	-	chr9:21568092-21576470	3.0949	2.03915	0.601926	5e-05	0.000390001
LNC_002018	XLOC_078556	-	chr9:19853558-19875016	1.38477	0.805676	0.781379	5e-05	0.000390001
LNC_002016	XLOC_078516	-	chr9:15077628-15082941	1.00601	0.434005	1.21287	0.00555	0.0229074
ALDBSSCT0000001173	ALDBSSCG0000000726	-	chr10:29076621-29083257	18.2246	25.4223	-0.48021	5e-05	0.000390001
ALDBSSCT0000004228	ALDBSSCG0000002558	-	chr15:82629362-82905734	2.92616	1.12168	1.38336	0.0001	0.000732347
ALDBSSCT0000009487	ALDBSSCG0000005786	-	chr6:100800214-100815026	3.62719	2.08115	0.801467	5e-05	0.000390001
ALDBSSCT0000008687	ALDBSSCG0000005296	-	chr5:105734689-105735982	0.436738	1.70468	-1.96466	0.00015	0.00105331
ALDBSSCT0000006152	ALDBSSCG0000003760	-	chr2:5919058-5945085	3.37325	6.1705	-0.871249	5e-05	0.000390001
ALDBSSCT0000011643	ALDBSSCG0000007068	-	chr9:110036524-110039045	5.66367	13.0384	-1.20296	5e-05	0.000390001
LNC_001382	XLOC_051574	-	chr2:151406465-151552355	0.073318	0.567637	-2.95273	5e-05	0.000390001
LNC_001753	XLOC_067315	-	chr6:90799069-90808214	0.627972	1.29589	-1.04517	0.0002	0.00135838
LNC_001757	XLOC_067451	-	chr6:102624013-102643473	2.28705	1.48561	0.622434	5e-05	0.000390001
ALDBSSCT0000010864	ALDBSSCG0000006581	-	chr8:58014702-58019820	5.25723	3.77789	0.476722	0.0035	0.0156522
ALDBSSCT0000010861	ALDBSSCG0000006578	-	chr8:57599827-57605613	1.44685	0.958009	0.594805	0.00235	0.0112539
ENSSSCT00000034731	ENSSSCG00000030806	CH242-445E7.1	chrX:114048059-114051191	8.86459	3.2258	1.4584	0.00045	0.00275466
ENSSSCT00000017310	ENSSSCG00000015897	IFIH1	chr15:76423088-76477401	1.00742	2.7129	-1.42917	5e-05	0.000390001
LNC_001947	XLOC_075325	-	chr8:117758890-117763923	7.11067	5.27918	0.429671	0.00105	0.00570507
ALDBSSCT0000000673	ALDBSSCG0000000406	-	chr1:28458656-28460807	0.956187	0.320707	1.57604	0.0005	0.00301686
LNC_000013	XLOC_000552	-	GL892517.1:14480-26821	0.934237	0.283584	1.72001	0.0091	0.0342937
LNC_000012	XLOC_000552	-	GL892517.1:14480-26821	0.643596	0.197788	1.7022	5e-05	0.000390001
LNC_000018	XLOC_000661	-	GL892597.1:1736-4052	0.313634	0.70157	-1.16151	0.00215	0.0104494
ALDBSSCT0000010607	ALDBSSCG0000006433	-	chr8:114650969-114906809	4.57877	1.63554	1.48519	0.01395	0.0484457
LNC_000630	XLOC_024023	-	chr12:2655534-2656913	1.19407	0.240781	2.3101	0.00025	0.00165345
LNC_000190	XLOC_007500	-	GL895666.1:7785-9107	1.86248	4.34338	-1.22159	0.0004	0.00248832
LNC_000192	XLOC_007545	-	GL895699.1:1326-4435	0.272441	0.940817	-1.78797	0.00085	0.0047654
LNC_001266	XLOC_047210	-	chr2:23407196-23507867	0.786346	0.373522	1.07397	5e-05	0.000390001
ALDBSSCT0000004932	ALDBSSCG0000002988	-	chr16:35815230-35818674	0.935731	2.61602	-1.48321	0.0003	0.00193717
ALDBSSCT0000010372	ALDBSSCG0000006299	-	chr7:132145815-132164645	37.831	75.0586	-0.988447	5e-05	0.000390001
ALDBSSCT0000010371	ALDBSSCG0000006299	-	chr7:132145815-132164645	67.6849	121.644	-0.845756	0.00035	0.00221629
ALDBSSCT0000010958	ALDBSSCG0000006644	-	chr8:116779825-116781172	5.62649	2.73056	1.04304	0.0021	0.0102426
ALDBSSCT0000010956	ALDBSSCG0000006642	-	chr8:112308434-112309344	308.723	404.799	-0.390895	0.0013	0.00684486
LNC_002113	XLOC_082813	-	chrX:88395722-88421942	0.0466881	0.760155	-4.02517	0.00515	0.0215277
LNC_000407	XLOC_016648	-	chr1:72292211-72298148	1.33287	0.567696	1.23134	5e-05	0.000390001
LNC_000401	XLOC_016386	-	chr1:43147385-43225311	0.418783	0.664845	-0.666814	5e-05	0.000390001
ALDBSSCT0000004305	ALDBSSCG0000002605	-	chr15:121111585-121117156	1.20362	2.22393	-0.885723	5e-05	0.000390001
ALDBSSCT0000006517	ALDBSSCG0000003981	-	chr2:158335768-158339045	19.1313	28.9338	-0.59682	5e-05	0.000390001
ALDBSSCT0000012098	ALDBSSCG0000007379	-	chrX:141566970-141576764	0.911607	0.675152	0.433201	0.0137	0.0477538
LNC_000677	XLOC_026094	-	chr12:58152594-58162158	1.15836	0.531361	1.12431	0.0005	0.00301686
LNC_001654	XLOC_062980	-	chr5:94831859-94836737	0.242409	0.561792	-1.21259	0.00885	0.0335196
LNC_001652	XLOC_062975	-	chr5:94740117-94752778	0.575904	1.2935	-1.16738	5e-05	0.000390001
LNC_001653	XLOC_062975	-	chr5:94740117-94752778	0.672187	1.24912	-0.893982	0.0007	0.00403249
ALDBSSCT0000009315	ALDBSSCG0000005679	-	chr6:44042707-44073275	0.49688	0.795255	-0.67852	0.00295	0.01358
LNC_001812	XLOC_070177	-	chr7:4220191-4247700	0.556144	1.01007	-0.860919	5e-05	0.000390001
LNC_001813	XLOC_070307	-	chr7:17639372-17846940	0.762072	1.38345	-0.860269	5e-05	0.000390001
LNC_001811	XLOC_070136	-	chr7:1751718-1756541	0.347417	0.682412	-0.973973	0.003	0.0137741
ALDBSSCT0000004533	ALDBSSCG0000002759	-	chr15:92477165-92607168	0.484407	0.897114	-0.889072	0.013	0.0457733
ALDBSSCT0000006024	ALDBSSCG0000003685	-	chr2:131121960-131135113	10.4241	4.55267	1.19514	5e-05	0.000390001
ALDBSSCT0000006026	ALDBSSCG0000003687	-	chr2:133550635-133557148	0.343317	0.729958	-1.08827	0.0011	0.00593672
LNC_001245	XLOC_046131	-	chr18:12657901-12772402	0.970726	0.24788	1.96942	5e-05	0.000390001
LNC_000116	XLOC_004599	-	GL894251.1:97151-101959	4.21335	1.52499	1.46617	5e-05	0.000390001
LNC_000773	XLOC_029880	-	chr13:42768786-42778925	0.625951	0.871203	-0.476958	0.00895	0.0338334
ALDBSSCT0000006528	ALDBSSCG0000003991	-	chr3:4187347-4200527	7.76951	2.91929	1.41221	5e-05	0.000390001
LNC_000525	XLOC_020410	-	chr10:70048378-70051782	0.648644	0.249562	1.37803	0.00015	0.00105331
ALDBSSCT0000001199	ALDBSSCG0000000738	-	chr10:34180127-34190894	5.16412	3.1327	0.721117	5e-05	0.000390001
ALDBSSCT0000010174	ALDBSSCG0000006197	-	chr7:61955262-61956016	17.1466	22.3478	-0.382213	0.01365	0.0476152
LNC_001828	XLOC_071300	-	chr7:82515845-82517893	0.611371	3.01909	-2.30399	0.0006	0.00353533
LNC_002028	XLOC_078787	-	chr9:35796321-35806410	1.38987	0.862573	0.68823	5e-05	0.000390001
LNC_000880	XLOC_033611	-	chr14:81512289-81520890	0.365747	1.07435	-1.55455	5e-05	0.000390001
LNC_001593	XLOC_059564	-	chr4:131289839-131452496	0.530427	0.24511	1.11372	0.00295	0.01358
LNC_001599	XLOC_059875	-	chr5:6148924-6155631	0.286729	0.541067	-0.91612	0.01225	0.0436438
LNC_000921	XLOC_035379	-	chr14:65232374-65235953	0.312811	0.825833	-1.40056	0.0001	0.000732347
LNC_001339	XLOC_049985	-	chr2:39842669-39866349	1.25916	0.671763	0.906438	5e-05	0.000390001
LNC_001510	XLOC_055890	-	chr3:143971201-144010745	0.137881	0.804839	-2.54527	0.0016	0.00815591
ALDBSSCT0000008522	ALDBSSCG0000005185	-	chr5:20091140-20097043	2.54123	3.99974	-0.654381	0.01385	0.0481603
ALDBSSCT0000002529	ALDBSSCG0000001528	-	chr12:61481533-61485420	7.57518	2.02372	1.90427	0.0056	0.0230791
LNC_001499	XLOC_055801	-	chr3:131343068-131409069	0.0675172	0.762323	-3.49708	5e-05	0.000390001
LNC_000458	XLOC_018445	-	chr1:238959828-238972899	1.36161	0.916335	0.571363	5e-05	0.000390001
LNC_000788	XLOC_030323	-	chr13:60620234-60624390	8.70466	6.0907	0.515181	0.0001	0.000732347
ALDBSSCT0000004488	ALDBSSCG0000002734	-	chr15:70682526-70689189	0.84472	1.55223	-0.877797	5e-05	0.000390001
LNC_001919	XLOC_074681	-	chr8:63808181-63824851	1.03673	0.761816	0.444524	0.0026	0.0122334
LNC_001910	XLOC_074057	-	chr8:18234456-18255282	0.371644	3.61408	-3.28163	5e-05	0.000390001
ALDBSSCT0000009328	ALDBSSCG0000005688	-	chr6:47019231-47023895	1.15565	1.58411	-0.454959	0.0142	0.049151
ALDBSSCT0000003145	ALDBSSCG0000001891	-	chr13:55994365-56114933	1.17896	0.559171	1.07615	0.0003	0.00193717
LNC_002036	XLOC_079237	-	chr9:62423776-62439150	1.3763	1.03066	0.417225	0.004	0.017487
ALDBSSCT0000008144	ALDBSSCG0000004944	-	chr4:127173122-127182366	0.42268	1.23301	-1.54454	5e-05	0.000390001
ALDBSSCT0000008143	ALDBSSCG0000004943	-	chr4:127114630-127116971	2.22134	1.15902	0.938524	0.0001	0.000732347
ALDBSSCT0000008142	ALDBSSCG0000004942	-	chr4:126007367-126070300	3.55204	8.53818	-1.26528	0.00025	0.00165345
LNC_000647	XLOC_024812	-	chr12:50874720-50929504	0.531808	0.133275	1.9965	5e-05	0.000390001
ALDBSSCT0000000766	ALDBSSCG0000000461	-	chr1:97115282-97121416	4.29212	1.3826	1.63431	5e-05	0.000390001
ALDBSSCT0000011335	ALDBSSCG0000006883	-	chr9:132499523-132502190	0.605171	1.66655	-1.46145	0.0044	0.0189004
ALDBSSCT0000011336	ALDBSSCG0000006884	-	chr9:132505158-132507510	0.872773	1.36834	-0.648752	0.00975	0.0362811
ALDBSSCT0000003253	ALDBSSCG0000001962	-	chr13:121736517-121758747	1.12103	2.45913	-1.13333	5e-05	0.000390001
LNC_001987	XLOC_077252	-	chr9:96472170-96485856	0.546088	0.215824	1.33928	5e-05	0.000390001
LNC_001607	XLOC_060468	-	chr5:34526741-34533324	0.739458	0.143997	2.36043	5e-05	0.000390001
LNC_001605	XLOC_060057	-	chr5:16334620-16337736	0.502099	1.07006	-1.09164	0.00015	0.00105331
ALDBSSCT0000008883	ALDBSSCG0000005430	-	chr6:56738760-56756388	1.46453	0.663167	1.143	0.00875	0.0332086
LNC_000556	XLOC_021554	-	chr10:56589574-56593075	0.197683	0.838212	-2.08413	0.00195	0.00962617
LNC_000552	XLOC_021449	-	chr10:48592800-48598174	3.02908	4.37922	-0.531793	0.00055	0.00327808
ALDBSSCT0000006840	ALDBSSCG0000004170	-	chr3:117293999-117302330	0.659252	1.69804	-1.36497	0.0097	0.0361243
ALDBSSCT0000005768	ALDBSSCG0000003504	-	chr2:1415103-1416537	156.073	72.0157	1.11584	0.0028	0.0129999
ALDBSSCT0000010180	ALDBSSCG0000006200	-	chr7:62862880-62865174	0.378041	0.689774	-0.867583	0.0135	0.0471938
LNC_000149	XLOC_005951	-	GL894868.1:7742-14398	0.836049	0.524917	0.671498	0.00105	0.00570507
LNC_002095	XLOC_081609	-	chrX:97061004-97065489	3.24028	4.53246	-0.484175	0.00075	0.00427739
LNC_000857	XLOC_032609	-	chr14:1924673-2020289	0.705794	0.392883	0.845148	0.00385	0.0169413
LNC_000859	XLOC_032680	-	chr14:11193367-11247345	0.775159	0.293916	1.39909	0.01305	0.0459131
ALDBSSCT0000009247	ALDBSSCG0000005632	-	chr6:15056159-15057194	12.957	5.69151	1.18685	5e-05	0.000390001
ALDBSSCT0000008590	ALDBSSCG0000005230	-	chr5:65507102-65513006	4.7778	2.43106	0.974762	5e-05	0.000390001
ALDBSSCT0000003375	ALDBSSCG0000002030	-	chr13:190476446-190479415	0.383543	2.10824	-2.45858	5e-05	0.000390001
LNC_001135	XLOC_042070	-	chr16:70208244-70211688	6.53254	8.43124	-0.368102	0.00675	0.0268876
LNC_000262	XLOC_011451	-	JH118900.1:100055-101715	0.482094	2.9701	-2.62312	5e-05	0.000390001
LNC_000263	XLOC_011454	-	JH118901.1:61271-69448	1.41393	3.8916	-1.46066	0.00015	0.00105331
LNC_000267	XLOC_011588	-	JH118938.1:3742-41690	0	0.855022	#NAME?	5e-05	0.000390001
LNC_000264	XLOC_011471	-	JH118909.1:648-2019	1.37356	3.95532	-1.52588	5e-05	0.000390001
ALDBSSCT0000009992	ALDBSSCG0000006078	-	chr7:132103503-132106541	34.0636	57.5923	-0.757646	5e-05	0.000390001
ALDBSSCT0000008026	ALDBSSCG0000004868	-	chr4:86738412-86743484	3.14248	0.781232	2.00808	5e-05	0.000390001
ALDBSSCT0000005338	ALDBSSCG0000003228	-	chr17:37473920-37482813	2.13274	0.610475	1.8047	5e-05	0.000390001
ALDBSSCT0000006753	ALDBSSCG0000004124	-	chr3:75768588-75800312	0.498972	0.919295	-0.881568	5e-05	0.000390001
LNC_001684	XLOC_064777	-	chr6:85681031-85683266	0.639069	0.140466	2.18575	0.0006	0.00353533
LNC_001681	XLOC_064655	-	chr6:78289291-78302498	0.925552	1.34091	-0.534826	0.0041	0.0178429
ALDBSSCT0000001168	ALDBSSCG0000000721	-	chr10:25782088-25785105	74.2913	60.347	0.299912	0.01015	0.0374708
ALDBSSCT0000000343	ALDBSSCG0000000204	-	chr1:175983889-175993067	4.94558	8.44681	-0.772267	5e-05	0.000390001
ALDBSSCT0000002459	ALDBSSCG0000001489	-	chr12:45147536-45152031	0.516637	0.925807	-0.84156	0.01245	0.0442089
ALDBSSCT0000005105	ALDBSSCG0000003075	-	chr16:86644081-86667721	0.804976	0.145444	2.46848	0.0109	0.039709
ALDBSSCT0000004859	ALDBSSCG0000002949	-	chr16:79952727-79955857	1.14778	0.502524	1.19159	5e-05	0.000390001
ALDBSSCT0000010105	ALDBSSCG0000006154	-	chr7:29193560-29196499	0.204117	0.672134	-1.71935	0.0027	0.0126185
ALDBSSCT0000005938	ALDBSSCG0000003628	-	chr2:80072714-80074384	0.184963	0.715572	-1.95186	0.00725	0.02849
LNC_000914	XLOC_035046	-	chr14:48693982-48726228	2.30029	1.75648	0.389128	0.0021	0.0102426
LNC_000912	XLOC_034904	-	chr14:32701551-32713248	0.537912	1.12712	-1.06719	5e-05	0.000390001
LNC_001523	XLOC_056128	-	chr4:15279483-15286760	0.658197	0.202033	1.70393	0.0023	0.0110531
LNC_001521	XLOC_056121	-	chr4:13335712-13413970	0.0813315	0.894778	-3.45964	0.00525	0.0218616
LNC_000693	XLOC_026621	-	chr13:28888170-28927988	0.261197	0.839441	-1.68429	5e-05	0.000390001
LNC_000699	XLOC_026974	-	chr13:48981723-49040426	0.81367	0.433217	0.909352	5e-05	0.000390001
LNC_000347	XLOC_014506	-	chr1:214083177-214086254	1.45227	0.131167	3.46883	0.0001	0.000732347
LNC_000340	XLOC_014230	-	chr1:198404074-198741287	1.10135	0.456617	1.27022	0.00055	0.00327808
ALDBSSCT0000008511	ALDBSSCG0000005176	-	chr5:14875923-14882059	4.04588	10.2479	-1.3408	5e-05	0.000390001
LNC_001770	XLOC_067804	-	chr6:137442692-137470124	0.231968	0.887894	-1.93646	5e-05	0.000390001
LNC_001961	XLOC_075642	-	chr8:135782049-135842205	1.45986	0.555663	1.39355	5e-05	0.000390001
ALDBSSCT0000000450	ALDBSSCG0000000271	-	chr1:245181816-245237825	2.18587	0.656115	1.73619	5e-05	0.000390001
ALDBSSCT0000009897	ALDBSSCG0000006020	-	chr7:101836640-101850076	0.27636	0.569026	-1.04194	0.00035	0.00221629
ALDBSSCT0000008276	ALDBSSCG0000005024	-	chr5:19645787-19647644	0.614981	1.17257	-0.931061	0.00545	0.0225647
ALDBSSCT0000002998	ALDBSSCG0000001798	-	chr13:207620782-207626020	0.164783	0.533683	-1.69541	0.00025	0.00165345
ALDBSSCT0000001049	ALDBSSCG0000000650	-	chr1:293388717-293438719	4.24937	1.82263	1.22123	0.00065	0.00378541
LNC_001220	XLOC_045402	-	chr18:15374658-15392692	1.14261	0.830708	0.459921	0.0013	0.00684486
LNC_000348	XLOC_014507	-	chr1:214202694-214206348	0.617004	0.332705	0.891034	0.01065	0.0389624
ALDBSSCT0000007534	ALDBSSCG0000004571	-	chr4:49539112-49557396	1.20682	3.46122	-1.52007	0.0028	0.0129999
LNC_001007	XLOC_038759	-	chr15:137391556-137392595	4.5191	0	inf	5e-05	0.000390001
LNC_000429	XLOC_017446	-	chr1:145862652-145889827	0.131568	0.592918	-2.17202	0.0046	0.0196084
LNC_000423	XLOC_016924	-	chr1:104017054-104074367	2.34758	1.4624	0.682832	5e-05	0.000390001
LNC_000424	XLOC_016927	-	chr1:104133918-104141798	1.78384	1.29439	0.462716	0.00235	0.0112539
LNC_000425	XLOC_016935	-	chr1:104215294-104272728	1.44608	1.08276	0.417436	0.0059	0.0240889
LNC_000426	XLOC_016935	-	chr1:104215294-104272728	0.855963	0.540121	0.664266	0.00065	0.00378541
ALDBSSCT0000003527	ALDBSSCG0000002119	-	chr14:32692172-32701044	2.59164	3.63093	-0.486474	0.0072	0.0283267
LNC_001631	XLOC_061667	-	chr5:5491203-5494300	119.42	62.9639	0.923445	5e-05	0.000390001
ALDBSSCT0000009377	ALDBSSCG0000005718	-	chr6:58288393-58290134	0.320997	1.27493	-1.98978	0.0005	0.00301686
ALDBSSCT0000001429	ALDBSSCG0000000865	-	chr10:15799837-15809461	1.11546	0.781712	0.51293	0.00165	0.00837151
ALDBSSCT0000006815	ALDBSSCG0000004157	-	chr3:103473620-103479372	4.21796	6.1931	-0.554117	0.00025	0.00165345
ALDBSSCT0000004553	ALDBSSCG0000002769	-	chr15:102503378-102522706	31.4548	46.2217	-0.555292	0.00105	0.00570507
ALDBSSCT0000007398	ALDBSSCG0000004485	-	chr3:144248101-144249622	14.6453	10.3819	0.496365	0.0118	0.0423587
LNC_000179	XLOC_007110	-	GL895401.1:109373-113219	2.14608	0.889969	1.26987	0.0001	0.000732347
LNC_001960	XLOC_075642	-	chr8:135782049-135842205	1.47592	0.558881	1.401	5e-05	0.000390001
LNC_002080	XLOC_080798	-	chrX:26338476-26365083	0.550717	0.219687	1.32586	0.00035	0.00221629
LNC_002081	XLOC_080798	-	chrX:26338476-26365083	2.42548	0.905279	1.42184	0.00025	0.00165345
LNC_002082	XLOC_080870	-	chrX:27513808-27520036	0.900319	0.31638	1.50878	0.0008	0.00451951
ALDBSSCT0000010505	ALDBSSCG0000006376	-	chr8:73032722-73034667	3.05996	1.37602	1.15301	0.00285	0.013196
LNC_000717	XLOC_027918	-	chr13:121209940-121221945	0.93472	0.153354	2.60766	5e-05	0.000390001
ALDBSSCT0000011368	ALDBSSCG0000006907	-	chr9:143885259-143888519	0.941952	1.66642	-0.823024	0.00075	0.00427739
LNC_001141	XLOC_042249	-	chr16:79998739-80004215	0.597458	0.2436	1.29432	5e-05	0.000390001
ALDBSSCT0000002617	ALDBSSCG0000001590	-	chr13:35291644-35297014	3.76149	6.67449	-0.827352	0.01245	0.0442089
LNC_000282	XLOC_011791	-	JH118983.1:10811-36945	3.97937	2.03854	0.965	0.0029	0.013387
LNC_000287	XLOC_012115	-	chr1:9675161-9679700	0.267499	0.735722	-1.45963	0.0001	0.000732347
LNC_000504	XLOC_019507	-	chr10:11290056-11304696	10.8809	4.4292	1.29668	5e-05	0.000390001
LNC_000503	XLOC_019498	-	chr10:11119339-11135872	0.661747	1.10154	-0.73517	0.00845	0.0322768
ALDBSSCT0000000805	ALDBSSCG0000000489	-	chr1:128898939-128913482	13.2563	18.9375	-0.514571	0.00985	0.0365787
LNC_000089	XLOC_003609	-	GL893873.1:5562-8737	197.263	53.5998	1.87982	5e-05	0.000390001
ALDBSSCT0000007063	ALDBSSCG0000004294	-	chr3:24272677-24280784	97.2264	45.0428	1.11005	0.0002	0.00135838
ALDBSSCT0000006331	ALDBSSCG0000003873	-	chr2:78646980-78648650	23.213	35.7212	-0.621845	0.00015	0.00105331
ALDBSSCT0000007889	ALDBSSCG0000004774	-	chr4:15353215-15401564	0.092512	0.753346	-3.0256	0.00145	0.00750357
LNC_000785	XLOC_030300	-	chr13:60573456-60578247	8.59475	5.68951	0.595152	5e-05	0.000390001
LNC_000784	XLOC_030214	-	chr13:58229130-58273677	0.780449	0.445165	0.809962	5e-05	0.000390001
LNC_000786	XLOC_030303	-	chr13:60580207-60584671	6.7334	4.62678	0.541328	0.00015	0.00105331
ALDBSSCT0000005904	ALDBSSCG0000003602	-	chr2:65234056-65241685	1.85595	5.91358	-1.67187	5e-05	0.000390001
ALDBSSCT0000003433	ALDBSSCG0000002068	-	chr13:216542266-216547330	5.28303	6.79929	-0.364019	0.0051	0.0213553
LNC_001847	XLOC_072130	-	chr8:5837662-5840668	0.681123	0.200289	1.76583	0.00145	0.00750357
LNC_000297	XLOC_012551	-	chr1:39635368-39906196	0.18225	0.754361	-2.04933	0.0005	0.00301686
LNC_000296	XLOC_012551	-	chr1:39635368-39906196	0.189052	0.770311	-2.02666	5e-05	0.000390001
LNC_002001	XLOC_077789	-	chr9:126121573-126127423	0.599236	0.37205	0.687629	0.00415	0.0180222
LNC_002008	XLOC_078118	-	chr9:151466076-151535240	0.742518	1.74978	-1.23668	0.0017	0.00858402
LNC_001069	XLOC_040095	-	chr15:82936067-82968933	1.56323	0.609693	1.35837	5e-05	0.000390001
LNC_001063	XLOC_039852	-	chr15:63273263-63300967	0.276164	0.773165	-1.48525	0.00055	0.00327808
LNC_001060	XLOC_039852	-	chr15:63273263-63300967	0.413352	1.33428	-1.69062	5e-05	0.000390001
LNC_000339	XLOC_014230	-	chr1:198404074-198741287	0.659534	0.288632	1.19221	0.00015	0.00105331
LNC_000336	XLOC_013758	-	chr1:152421587-152427855	0.477505	0.728077	-0.608575	0.0121	0.0432238
ALDBSSCT0000002327	ALDBSSCG0000001405	-	chr12:952106-957120	0.490792	1.01913	-1.05415	5e-05	0.000390001
ALDBSSCT0000002589	ALDBSSCG0000001574	-	chr13:25498742-25509991	2.54883	5.68714	-1.15787	0.00025	0.00165345
ALDBSSCT0000002588	ALDBSSCG0000001573	-	chr13:25460265-25460847	1.99835	4.35202	-1.12287	0.00245	0.0116516
ALDBSSCT0000002585	ALDBSSCG0000001570	-	chr13:23116830-23118989	140.02	98.5645	0.506492	0.0144	0.0497116
ALDBSSCT0000006167	ALDBSSCG0000003770	-	chr2:8740493-8789085	0.620725	2.01982	-1.7022	0.0059	0.0240889
LNC_000237	XLOC_010438	-	JH118637.1:56610-59320	0.991611	0.506346	0.969652	0.00725	0.02849
LNC_000901	XLOC_034523	-	chr14:4602652-4610283	0.366993	1.06083	-1.53136	0.00025	0.00165345
LNC_001749	XLOC_067040	-	chr6:73490720-73633352	1.92024	1.32558	0.534661	0.0119	0.0426467
ALDBSSCT0000006706	ALDBSSCG0000004090	-	chr3:50794960-50936458	1.32175	0.323456	2.03081	5e-05	0.000390001
ALDBSSCT0000008739	ALDBSSCG0000005332	-	chr6:12007617-12008074	28.0718	13.5421	1.05166	0.00085	0.0047654
LNC_001722	XLOC_066009	-	chr6:14864335-14881978	0.774248	0.493688	0.649197	0.00335	0.015089
ALDBSSCT0000010798	ALDBSSCG0000006532	-	chr8:20838192-20847553	0.925642	0.663404	0.480566	0.00715	0.02817
LNC_001353	XLOC_050806	-	chr2:88526984-88531535	0.677477	0.22287	1.60397	0.0003	0.00193717
LNC_001970	XLOC_076243	-	chr9:19919547-19922777	2.67116	1.47215	0.859542	5e-05	0.000390001
LNC_001973	XLOC_076269	-	chr9:22927211-22973410	0.828593	0.306857	1.4331	0.0022	0.0106456
LNC_002023	XLOC_078705	-	chr9:31079327-31085406	6.97584	5.17614	0.43049	0.00085	0.0047654
ALDBSSCT0000011970	ALDBSSCG0000007287	-	chrX:123166098-123167545	16.6732	7.83994	1.08861	0.0001	0.000732347
ALDBSSCT0000004636	ALDBSSCG0000002819	-	chr15:146053163-146056606	0.243105	0.56154	-1.20781	0.0024	0.0114514
ALDBSSCT0000005217	ALDBSSCG0000003152	-	chr17:58544603-58564700	0.529113	0.347225	0.607706	0.0137	0.0477538
LNC_000127	XLOC_005043	-	GL894461.1:13551-87700	1.59192	0.868676	0.873879	0.00085	0.0047654
LNC_000128	XLOC_005066	-	GL894466.1:31510-32440	5.53903	3.68535	0.587833	0.0112	0.0405909
LNC_001577	XLOC_058638	-	chr4:75580315-75598154	0.352459	0.602869	-0.774388	0.00015	0.00105331
LNC_000624	XLOC_023729	-	chr11:69066001-69079573	0.998206	0.425867	1.22893	5e-05	0.000390001
ALDBSSCT0000002505	ALDBSSCG0000001514	-	chr12:55895277-55898527	0.616839	1.517	-1.29826	5e-05	0.000390001
ENSSSCT00000036045	ENSSSCG00000004943	MAP2K1	chr1:182181553-182222849	123.73	94.1744	0.393783	0.00125	0.00661876
ALDBSSCT0000010004	ALDBSSCG0000006084	-	chr7:2414600-2440569	0.302109	0.830022	-1.45808	0.00025	0.00165345
ALDBSSCT0000007661	ALDBSSCG0000004651	-	chr4:106488185-106495413	4.37418	1.76717	1.30757	5e-05	0.000390001
ALDBSSCT0000007667	ALDBSSCG0000004657	-	chr4:109080997-109083204	2.23837	1.28315	0.802754	0.00035	0.00221629
ALDBSSCT0000002211	ALDBSSCG0000001324	-	chr12:19493375-19497630	2.11311	3.86343	-0.870517	5e-05	0.000390001
LNC_001920	XLOC_074682	-	chr8:63825082-63886533	2.16867	1.53473	0.498832	0.0001	0.000732347
LNC_001921	XLOC_074682	-	chr8:63914263-63932222	2.17453	1.52397	0.512869	5e-05	0.000390001
ALDBSSCT0000006019	ALDBSSCG0000003682	-	chr2:129853556-129854413	1.88652	0.820391	1.20134	0.0099	0.0367245
LNC_001251	XLOC_046617	-	chr18:51349514-51368087	5.35304	1.20211	2.15479	5e-05	0.000390001
LNC_001253	XLOC_046633	-	chr18:53407579-53423407	1.87381	0.743097	1.33435	0.00015	0.00105331
ALDBSSCT0000002807	ALDBSSCG0000001707	-	chr13:131001726-131007055	2.89324	5.57237	-0.945603	0.01175	0.0422094
ALDBSSCT0000002804	ALDBSSCG0000001704	-	chr13:129965444-129967652	0.52468	1.07499	-1.03481	0.00325	0.0147179
ALDBSSCT0000007543	ALDBSSCG0000004578	-	chr4:65090333-65097594	1.72925	0.332941	2.37681	5e-05	0.000390001
ALDBSSCT0000003041	ALDBSSCG0000001821	-	chr13:218076782-218078538	148.455	84.7165	0.809307	5e-05	0.000390001
ALDBSSCT0000009118	ALDBSSCG0000005560	-	chr6:139179758-139184012	0.518114	0.951211	-0.876495	0.0095	0.0355168
ALDBSSCT0000008644	ALDBSSCG0000005264	-	chr5:86510839-86512272	1237.25	2616.28	-1.08038	5e-05	0.000390001
ALDBSSCT0000002026	ALDBSSCG0000001222	-	chr11:72064787-72092215	67.7072	46.0527	0.556023	5e-05	0.000390001

## Sheet: LW58dpc_vs_LW78dpc.DE
transcript_id	gene_id	gene_name	gene_location	LW58dpc_FPKM	LW78dpc_FPKM	log2(foldchange)	pvalue	qvalue
ALDBSSCT0000005556	ALDBSSCG0000003364	-	chr18:51500824-51502964	1.03626	0.178511	2.53731	0.00615	0.024928
ALDBSSCT0000011355	ALDBSSCG0000006897	-	chr9:137659238-137671465	1.88237	0.667053	1.49668	5e-05	0.000390001
LNC_000747	XLOC_029060	-	chr13:194799445-194816856	0.0790564	0.758075	-3.26139	0.0042	0.0181993
ALDBSSCT0000003368	ALDBSSCG0000002026	-	chr13:181558976-181593320	1.93142	2.77547	-0.523074	0.00025	0.00165345
ALDBSSCT0000001628	ALDBSSCG0000000987	-	chr10:77611514-77624358	0.840113	0.362939	1.21086	0.00655	0.0262358
ALDBSSCT0000004117	ALDBSSCG0000002479	-	chr14:151129748-151166395	19.8848	14.403	0.465299	0.00155	0.00793791
ALDBSSCT0000010760	ALDBSSCG0000006513	-	chr8:10167079-10183637	1.86224	3.54081	-0.927038	0.00535	0.0222159
LNC_000531	XLOC_020463	-	chr10:73397912-73418371	0.90294	0.304604	1.5677	5e-05	0.000390001
ALDBSSCT0000000853	ALDBSSCG0000000517	-	chr1:157974647-157990577	4.01904	5.10865	-0.34609	0.0079	0.0305533
ALDBSSCT0000001459	ALDBSSCG0000000880	-	chr10:21582355-21591432	0.362948	0.990626	-1.44858	0.0006	0.00353533
LNC_001836	XLOC_071593	-	chr7:105219811-105233078	0.729583	0.197536	1.88496	0.00575	0.0235827
LNC_001737	XLOC_066609	-	chr6:49781886-49791227	0.816053	0.561821	0.538551	0.0128	0.0452032
LNC_000875	XLOC_033418	-	chr14:65249915-65256846	0.72108	2.20173	-1.61041	5e-05	0.000390001
LNC_001588	XLOC_059399	-	chr4:126105189-126126261	0.0761725	0.81887	-3.42629	5e-05	0.000390001
ALDBSSCT0000009263	ALDBSSCG0000005646	-	chr6:27612960-27623227	0.886891	0.412604	1.104	5e-05	0.000390001
ALDBSSCT0000004262	ALDBSSCG0000002581	-	chr15:97079915-97084396	0.477813	0.97637	-1.03098	0.00035	0.00221629
ENSSSCT00000035867	ENSSSCG00000007146	SIGLEC1	chr17:36328313-36349591	1.73905	2.41651	-0.474628	0.00125	0.00661876
ALDBSSCT0000007243	ALDBSSCG0000004393	-	chr3:84691365-84694560	5.17693	3.38209	0.614179	0.00015	0.00105331
ALDBSSCT0000003457	ALDBSSCG0000002083	-	chr14:4541677-4547010	12.1084	8.96369	0.433839	5e-05	0.000390001
LNC_000243	XLOC_010820	-	JH118724.1:127510-130797	1.23289	2.08279	-0.756477	0.00085	0.0047654
ALDBSSCT0000005312	ALDBSSCG0000003216	-	chr17:29866785-29870712	10.1254	16.3576	-0.691978	0.002	0.00983706
ENSSSCT00000034907	ENSSSCG00000030790	TMP-CH242-74M17.6	chr7:24626855-24627344	16.5163	0	inf	5e-05	0.000390001
ALDBSSCT0000002927	ALDBSSCG0000001761	-	chr13:179735223-179790925	4.4504	2.20325	1.0143	0.01025	0.0377745
ALDBSSCT0000000439	ALDBSSCG0000000262	-	chr1:232725525-232973373	2.2615	5.54765	-1.2946	0.0007	0.00403249
ALDBSSCT0000004436	ALDBSSCG0000002702	-	chr15:50318871-50391284	0.635123	1.41681	-1.15754	5e-05	0.000390001
ALDBSSCT0000007166	ALDBSSCG0000004354	-	chr3:51850717-51853752	1.82163	1.21235	0.587426	0.0076	0.0296053
ALDBSSCT0000003855	ALDBSSCG0000002316	-	chr14:35181362-35259443	2.57636	6.38551	-1.30947	5e-05	0.000390001
ALDBSSCT0000005452	ALDBSSCG0000003302	-	chr18:8550429-8553365	0.993956	0.551041	0.851021	0.00245	0.0116516
LNC_001324	XLOC_049092	-	chr2:147264999-147267803	0.195542	0.610703	-1.643	0.0004	0.00248832
LNC_001323	XLOC_049080	-	chr2:147020179-147021151	3.76351	2.17505	0.791027	0.0044	0.0189004
LNC_001328	XLOC_049625	-	chr2:9390690-9398262	7.83835	0.95066	3.04355	5e-05	0.000390001
ALDBSSCT0000008210	ALDBSSCG0000004988	-	chr4:142642597-142645663	5.20916	2.73915	0.927319	0.0061	0.0247615
ALDBSSCT0000006368	ALDBSSCG0000003898	-	chr2:94460333-94655203	0.936158	8.54542	-3.19033	5e-05	0.000390001
ALDBSSCT0000011924	ALDBSSCG0000007257	-	chrX:45932513-45934823	0.932836	2.58674	-1.47144	5e-05	0.000390001
LNC_001503	XLOC_055856	-	chr3:138585233-138604910	0.675063	0.203617	1.72916	0.00185	0.00921299
LNC_001508	XLOC_055859	-	chr3:138632354-138669844	0.962471	0.109059	3.14163	0.00235	0.0112539
LNC_000366	XLOC_015308	-	chr1:287112419-287147684	0.551212	0.359412	0.616968	0.01145	0.0413358
LNC_001286	XLOC_048255	-	chr2:94185082-94317985	0.746127	1.70154	-1.18934	0.00045	0.00275466
ALDBSSCT0000007696	ALDBSSCG0000004674	-	chr4:121465809-121472608	0.943908	1.455	-0.624298	0.0006	0.00353533
ALDBSSCT0000012051	ALDBSSCG0000007347	-	chrX:85330473-85562006	0.508005	2.34355	-2.20578	0.00225	0.0108482
LNC_000054	XLOC_001869	-	GL893186.1:30501-35023	1.13328	0.745818	0.603602	0.00465	0.0197827
LNC_000056	XLOC_001965	-	GL893222.2:279608-281394	1.85651	2.91077	-0.648805	0.00385	0.0169413
LNC_000052	XLOC_001857	-	GL893186.1:5316-7594	1.08129	0.418066	1.37096	0.004	0.017487
LNC_000070	XLOC_002400	-	GL893404.2:21662-26863	39.4929	7.75466	2.34846	5e-05	0.000390001
ALDBSSCT0000000570	ALDBSSCG0000000339	-	chr1:308642107-308643667	1.25789	2.07523	-0.722268	0.0081	0.0311836
ALDBSSCT0000002225	ALDBSSCG0000001336	-	chr12:32823579-32826316	1.62143	0.805288	1.00969	0.0003	0.00193717
ALDBSSCT0000004682	ALDBSSCG0000002851	-	chr16:4209086-4210914	2.55589	1.28761	0.98913	5e-05	0.000390001
LNC_000679	XLOC_026206	-	chr13:3953756-3966779	0.814269	0.293724	1.47104	0.00815	0.0313389
LNC_000674	XLOC_025811	-	chr12:47875250-47909014	0.509673	0.770723	-0.596641	0.00075	0.00427739
ALDBSSCT0000009443	ALDBSSCG0000005759	-	chr6:82461971-82500396	4.22594	2.22516	0.925366	0.0003	0.00193717
ALDBSSCT0000005003	ALDBSSCG0000003019	-	chr16:55158634-55170608	0.876845	0.340999	1.36255	0.00305	0.0139668
ALDBSSCT0000010302	ALDBSSCG0000006263	-	chr7:110319997-110352564	3.70204	10.9437	-1.56371	0.0001	0.000732347
ALDBSSCT0000010300	ALDBSSCG0000006261	-	chr7:109543896-109545753	2.61	1.6586	0.654079	0.0114	0.0411821
ALDBSSCT0000010919	ALDBSSCG0000006621	-	chr8:93052876-93054620	1.41099	3.96426	-1.49034	0.00025	0.00165345
LNC_001461	XLOC_054703	-	chr3:48600980-48604829	0.698487	0.121424	2.52418	5e-05	0.000390001
LNC_001791	XLOC_068917	-	chr7:35306921-35309302	1.04872	1.73667	-0.727688	0.00455	0.0194272
ALDBSSCT0000004147	ALDBSSCG0000002500	-	chr15:20832971-21326794	6.42525	3.3491	0.939978	0.00015	0.00105331
LNC_001616	XLOC_061074	-	chr5:77075088-77077434	2.01949	0.799927	1.33605	5e-05	0.000390001
LNC_000566	XLOC_021914	-	chr11:7006672-7015870	1.19037	0.891492	0.417114	0.00915	0.0344438
ALDBSSCT0000009350	ALDBSSCG0000005704	-	chr6:54492726-54493920	14.5692	43.537	-1.57932	0.0022	0.0106456
ALDBSSCT0000001258	ALDBSSCG0000000763	-	chr10:51940697-51944511	7.74051	5.4445	0.507629	0.0004	0.00248832
LNC_001155	XLOC_042686	-	chr16:35666651-35784656	0.573923	0.916398	-0.675117	0.0005	0.00301686
ALDBSSCT0000006062	ALDBSSCG0000003712	-	chr2:147213524-147225878	0.551993	0.344783	0.67896	0.001	0.00547447
ALDBSSCT0000006068	ALDBSSCG0000003715	-	chr2:147403789-147405025	0.593461	2.05963	-1.79516	0.0001	0.000732347
LNC_000845	XLOC_032264	-	chr13:190110000-190114423	3.79516	2.58974	0.551352	0.00025	0.00165345
ALDBSSCT0000009251	ALDBSSCG0000005636	-	chr6:17421838-17425684	0.610672	0.959184	-0.65141	0.01065	0.0389624
ALDBSSCT0000003039	ALDBSSCG0000001819	-	chr13:216947740-216954052	0.442584	0.900674	-1.02505	0.0001	0.000732347
ALDBSSCT0000005691	ALDBSSCG0000003455	-	chr18:35901486-35903589	4.98304	23.3344	-2.22736	5e-05	0.000390001
ALDBSSCT0000010385	ALDBSSCG0000006307	-	chr8:2959044-2962101	1.04659	1.84644	-0.819055	0.0128	0.0452032
ALDBSSCT0000002725	ALDBSSCG0000001651	-	chr13:92401521-92419585	1.87235	3.13336	-0.742857	0.01055	0.038667
ALDBSSCT0000000129	ALDBSSCG0000000080	-	chr1:58894994-58896982	0.302805	2.48637	-3.03758	0.00015	0.00105331
ALDBSSCT0000004444	ALDBSSCG0000002708	-	chr15:52262844-52268604	0.418272	0.707632	-0.758558	0.0144	0.0497116
ALDBSSCT0000004441	ALDBSSCG0000002705	-	chr15:51511645-51530545	1.32561	3.07588	-1.21434	5e-05	0.000390001
ALDBSSCT0000002138	ALDBSSCG0000001281	-	chr12:4675034-4708882	25.9977	33.3169	-0.35787	0.0045	0.0192551
LNC_001694	XLOC_065015	-	chr6:109717576-109728199	1.47825	1.07484	0.459759	0.00215	0.0104494
ALDBSSCT0000011464	ALDBSSCG0000006975	-	chr9:22334947-22337157	12.4958	5.04275	1.30917	0.00215	0.0104494
ALDBSSCT0000011469	ALDBSSCG0000006979	-	chr9:29519119-29525703	17.2952	12.8809	0.425141	0.004	0.017487
LNC_001260	XLOC_047054	-	chr2:11892582-11923281	1.83716	0.926468	0.98766	0.0118	0.0423587
LNC_002067	XLOC_080503	-	chr9:150634936-150646365	20.3618	37.3359	-0.874697	5e-05	0.000390001
LNC_002064	XLOC_080472	-	chr9:145740959-145743182	2.16182	0	inf	5e-05	0.000390001
LNC_001089	XLOC_040689	-	chr15:110976502-110982138	4.96781	0	inf	5e-05	0.000390001
LNC_000685	XLOC_026331	-	chr13:13495873-13649624	0.640003	0.441665	0.535125	0.00465	0.0197827
LNC_000681	XLOC_026206	-	chr13:3953756-3966779	0.738653	0.176413	2.06594	5e-05	0.000390001
LNC_000683	XLOC_026273	-	chr13:11352744-11402626	2.58704	4.14409	-0.679754	5e-05	0.000390001
LNC_000353	XLOC_014652	-	chr1:232973565-232981391	1.61586	2.65515	-0.716488	5e-05	0.000390001
ALDBSSCT0000006497	ALDBSSCG0000003969	-	chr2:151010899-151022449	0.0817694	0.535196	-2.71043	0.00065	0.00378541
LNC_000876	XLOC_033421	-	chr14:65670582-65679971	1.33454	9.62716	-2.85076	5e-05	0.000390001
ALDBSSCT0000000055	ALDBSSCG0000000035	-	chr1:18470167-18473816	14.9057	19.2972	-0.372529	0.0046	0.0196084
ALDBSSCT0000006728	ALDBSSCG0000004104	-	chr3:56417411-56446272	2.38923	0.476316	2.32655	5e-05	0.000390001
ALDBSSCT0000008719	ALDBSSCG0000005318	-	chr6:4245873-4255438	2.09292	1.32697	0.657378	0.00285	0.013196
LNC_001373	XLOC_051279	-	chr2:125577090-125582764	6.12321	4.2373	0.531143	5e-05	0.000390001
LNC_001372	XLOC_051266	-	chr2:125557247-125567485	6.25586	4.53298	0.464748	0.0006	0.00353533
LNC_001371	XLOC_051249	-	chr2:124787931-124806540	0.783218	0.269575	1.53873	5e-05	0.000390001
LNC_001951	XLOC_075368	-	chr8:119776487-119779714	0.65099	0.145397	2.16264	0.00015	0.00105331
LNC_001957	XLOC_075579	-	chr8:134079777-134098246	0.66849	1.17888	-0.81844	5e-05	0.000390001
LNC_000021	XLOC_000789	-	GL892663.2:42291-61061	0.805993	1.30124	-0.691053	0.00065	0.00378541
ENSSSCT00000016750	ENSSSCG00000015375	ITGB8	chr9:98589970-98766514	5.64894	7.89971	-0.48382	0.0011	0.00593672
ALDBSSCT0000003102	ALDBSSCG0000001863	-	chr13:32827622-32829206	0.82095	2.58368	-1.65406	0.0002	0.00135838
ALDBSSCT0000002768	ALDBSSCG0000001679	-	chr13:116303092-116310019	2.16051	1.22477	0.818864	0.00055	0.00327808
LNC_001959	XLOC_075635	-	chr8:135651775-135676911	0.571068	0.25069	1.18776	5e-05	0.000390001
LNC_001553	XLOC_057691	-	chr4:136938817-136948199	1.21653	1.64707	-0.43713	0.00555	0.0229074
LNC_000606	XLOC_023162	-	chr11:10797555-11140700	0.49005	0.862898	-0.816262	0.00085	0.0047654
LNC_000601	XLOC_023015	-	chr11:6925362-6934078	0.437066	0.911895	-1.06102	0.00555	0.0229074
LNC_000602	XLOC_023015	-	chr11:6925362-6934078	0.496463	0.955652	-0.9448	0.0026	0.0122334
LNC_000608	XLOC_023162	-	chr11:10797555-11140700	0.418829	0.888088	-1.08434	5e-05	0.000390001
LNC_000188	XLOC_007464	-	GL895648.1:2-23144	1.44119	0.456417	1.65883	0.0005	0.00301686
ALDBSSCT0000000014	ALDBSSCG0000000008	-	chr1:3680952-3688877	58.5655	99.3194	-0.762024	5e-05	0.000390001
LNC_002108	XLOC_082650	-	chrX:61901371-61966909	0.408037	0.631924	-0.631052	0.0001	0.000732347
LNC_000093	XLOC_003660	-	GL893889.1:5668-6922	18.3846	11.8071	0.638845	0.0013	0.00684486
LNC_001453	XLOC_054398	-	chr3:32122225-32134629	1.12321	0.710558	0.660607	0.00115	0.0061655
LNC_001454	XLOC_054398	-	chr3:32122225-32134629	4.98432	2.03418	1.29295	0.0132	0.0463491
ALDBSSCT0000003551	ALDBSSCG0000002127	-	chr14:38084381-38144099	0	0.611349	#NAME?	0.00145	0.00750357
ALDBSSCT0000012086	ALDBSSCG0000007370	-	chrX:130130664-130153295	20.6464	34.3143	-0.732918	0.0018	0.00900765
ALDBSSCT0000004522	ALDBSSCG0000002752	-	chr15:90809757-90814395	2.68186	1.11646	1.2643	0.0018	0.00900765
LNC_001152	XLOC_042547	-	chr16:20852730-20931073	4.82572	1.52395	1.66293	0.00435	0.0187311
ALDBSSCT0000005722	ALDBSSCG0000003473	-	chr18:47381684-47386100	2.33195	0.976168	1.25633	5e-05	0.000390001
ALDBSSCT0000004891	ALDBSSCG0000002964	-	chr16:9301175-9302237	0.589589	0.0892596	2.72363	0.00905	0.0341477
ALDBSSCT0000006031	ALDBSSCG0000003691	-	chr2:135775745-135924661	11.476	4.70346	1.28683	0.0072	0.0283267
ALDBSSCT0000002829	ALDBSSCG0000001723	-	chr13:142784610-142787041	10.4026	8.00758	0.377507	0.0063	0.0254177
ALDBSSCT0000005886	ALDBSSCG0000003588	-	chr2:51984529-52003458	14.1945	24.4112	-0.782211	0.001	0.00547447
ENSSSCT00000035929	ENSSSCG00000001727	TNFRSF21	chr7:48679156-48748761	19.4858	27.8836	-0.51699	5e-05	0.000390001
ALDBSSCT0000003398	ALDBSSCG0000002040	-	chr13:199815583-200022135	7.18851	9.97907	-0.473213	0.00035	0.00221629
LNC_000498	XLOC_019453	-	chr10:3320123-3437081	0.625164	0.0548837	3.50978	0.0029	0.013387
ALDBSSCT0000006516	ALDBSSCG0000003980	-	chr2:157634168-157639718	1.25558	2.23821	-0.833991	5e-05	0.000390001
ALDBSSCT0000001689	ALDBSSCG0000001020	-	chr11:9776963-9937075	1.98707	6.23446	-1.64962	0.0001	0.000732347
ALDBSSCT0000001984	ALDBSSCG0000001199	-	chr11:50565301-50567265	15.0731	11.515	0.388462	0.0144	0.0497116
ALDBSSCT0000001327	ALDBSSCG0000000810	-	chr10:70856794-70857675	3.39303	6.77803	-0.998293	5e-05	0.000390001
ALDBSSCT0000011174	ALDBSSCG0000006784	-	chr9:51655581-51670383	2.66996	1.03849	1.36232	0.0004	0.00248832
ALDBSSCT0000000437	ALDBSSCG0000000262	-	chr1:232725525-232973373	1.57495	4.52383	-1.52224	0.00375	0.0165716
ALDBSSCT0000002410	ALDBSSCG0000001459	-	chr12:25387563-25391583	10.4046	18.9749	-0.866879	5e-05	0.000390001
ALDBSSCT0000002413	ALDBSSCG0000001460	-	chr12:26667003-26683385	11.2732	7.3101	0.624933	0.00525	0.0218616
ALDBSSCT0000002412	ALDBSSCG0000001460	-	chr12:26667003-26683385	10.0432	5.55413	0.854591	5e-05	0.000390001
LNC_000890	XLOC_034301	-	chr14:135641873-135643285	6.11389	3.32569	0.878437	0.0061	0.0247615
LNC_000825	XLOC_031358	-	chr13:124742666-124760772	8.54377	1.94168	2.13757	5e-05	0.000390001
LNC_001074	XLOC_040252	-	chr15:90602568-90650088	1.01996	0.558537	0.868782	5e-05	0.000390001
LNC_001075	XLOC_040273	-	chr15:90927411-90980804	0.542607	0.407979	0.411413	0.00205	0.0100368
LNC_000309	XLOC_013090	-	chr1:84377489-84413198	1.76651	2.76876	-0.648334	5e-05	0.000390001
ALDBSSCT0000009207	ALDBSSCG0000005609	-	chr6:6282093-6359511	0.802249	1.70835	-1.09048	0.00075	0.00427739
ALDBSSCT0000004203	ALDBSSCG0000002541	-	chr15:66209227-66219892	2.55261	3.572	-0.484761	0.01005	0.0371678
ALDBSSCT0000011669	ALDBSSCG0000007084	-	chr9:126100863-126103439	46.8805	26.0841	0.845815	5e-05	0.000390001
ALDBSSCT0000009954	ALDBSSCG0000006058	-	chr7:124299186-124352196	1.61363	0.179258	3.1702	5e-05	0.000390001
ALDBSSCT0000012039	ALDBSSCG0000007339	-	chrX:67444264-67445925	17.3297	30.2207	-0.802289	0.00325	0.0147179
ALDBSSCT0000009620	ALDBSSCG0000005869	-	chr7:4525576-4590732	3.62091	5.79363	-0.678116	0.0068	0.0270455
LNC_001914	XLOC_074396	-	chr8:41136232-41159362	0.620402	0.331914	0.902396	0.0002	0.00135838
LNC_001566	XLOC_058352	-	chr4:37173902-37185415	2.52934	1.60524	0.655972	5e-05	0.000390001
LNC_001563	XLOC_057950	-	chr4:11881897-11894024	0.744049	0.283515	1.39197	0.0001	0.000732347
LNC_000387	XLOC_016112	-	chr1:31606376-31686059	0.647289	1.75248	-1.43691	0.00315	0.0143465
ALDBSSCT0000007525	ALDBSSCG0000004566	-	chr4:45019812-45038084	0	0.664186	#NAME?	0.0001	0.000732347
ALDBSSCT0000004000	ALDBSSCG0000002411	-	chr14:95282525-95283754	1.63977	0.829761	0.982726	0.0036	0.0160187
ALDBSSCT0000011008	ALDBSSCG0000006678	-	chr8:141702905-141729031	2.25902	0.931446	1.27816	0.0003	0.00193717
ALDBSSCT0000009564	ALDBSSCG0000005834	-	chr6:148737497-148743720	2.89178	8.07637	-1.48175	5e-05	0.000390001
LNC_000993	XLOC_038112	-	chr15:91005099-91012038	0.0251992	1.01633	-5.33385	5e-05	0.000390001
ALDBSSCT0000010015	ALDBSSCG0000006090	-	chr7:3111075-3113749	1.09742	0.524701	1.06455	0.01015	0.0374708
LNC_001738	XLOC_066754	-	chr6:55957656-55963264	1.8642	1.32411	0.493533	0.0022	0.0106456
ALDBSSCT0000003569	ALDBSSCG0000002139	-	chr14:45936502-45943797	2.28037	1.3145	0.794755	5e-05	0.000390001
LNC_001671	XLOC_063686	-	chr6:33042229-33065906	0.839673	0.345168	1.28253	0.00925	0.034747
ALDBSSCT0000009339	ALDBSSCG0000005695	-	chr6:51850154-51855310	0.915626	0.541867	0.75682	0.00675	0.0268876
ALDBSSCT0000006006	ALDBSSCG0000003671	-	chr2:123008998-123462484	0.606839	1.61916	-1.41586	0.0045	0.0192551
ALDBSSCT0000000751	ALDBSSCG0000000449	-	chr1:83028502-83031715	1.63392	1.06428	0.618466	0.0044	0.0189004
ALDBSSCT0000008379	ALDBSSCG0000005091	-	chr5:78998330-79090876	9.13833	14.5611	-0.672112	5e-05	0.000390001
ALDBSSCT0000003050	ALDBSSCG0000001828	-	chr13:4174409-4178064	2.25321	0.138524	4.02377	0.00265	0.0124189
ALDBSSCT0000005271	ALDBSSCG0000003181	-	chr17:3627924-3647263	4.78593	2.95793	0.694212	0.0006	0.00353533
ALDBSSCT0000005277	ALDBSSCG0000003187	-	chr17:9707734-9710600	0.582967	1.90149	-1.70565	0.00665	0.0265623
ALDBSSCT0000006627	ALDBSSCG0000004053	-	chr3:33491968-33493814	0.841737	0.349635	1.26752	0.0018	0.00900765
LNC_001407	XLOC_052576	-	chr3:47002519-47007011	0.873561	0.538251	0.698628	0.0026	0.0122334
ALDBSSCT0000010092	ALDBSSCG0000006144	-	chr7:26691564-26694519	0.88182	3.87486	-2.13559	5e-05	0.000390001
LNC_000757	XLOC_029284	-	chr13:218564982-218574096	0.215201	0.528	-1.29485	5e-05	0.000390001
LNC_000758	XLOC_029321	-	chr13:4185089-4192002	2.4404	1.105	1.14308	0.0134	0.0469095
ALDBSSCT0000004164	ALDBSSCG0000002515	-	chr15:36235054-36264356	18.1018	37.9249	-1.06701	5e-05	0.000390001
ALDBSSCT0000000841	ALDBSSCG0000000507	-	chr1:152382744-152391156	0.601122	0.213057	1.49642	5e-05	0.000390001
LNC_001398	XLOC_052159	-	chr3:17127441-17128538	67.9637	90.4588	-0.412497	0.0016	0.00815591
LNC_001805	XLOC_069862	-	chr7:106155186-106157468	0.436311	0.808513	-0.889914	0.0082	0.0314988
LNC_001808	XLOC_070091	-	chr7:132194926-132195871	0.981998	2.54753	-1.3753	0.0007	0.00403249
ALDBSSCT0000007474	ALDBSSCG0000004530	-	chr4:17320887-17325083	3.00677	1.57489	0.932963	5e-05	0.000390001
LNC_000868	XLOC_033279	-	chr14:55363315-55370904	1.02348	0.392397	1.3831	5e-05	0.000390001
LNC_000867	XLOC_033264	-	chr14:55030227-55034525	2.27742	3.25454	-0.51505	0.00605	0.0245992
ALDBSSCT0000008912	ALDBSSCG0000005447	-	chr6:62978538-63013467	0.45131	0.808636	-0.841371	0.0068	0.0270455
LNC_001021	XLOC_038827	-	chr15:143400971-143495524	1.20624	0.719337	0.745781	0.0002	0.00135838
LNC_001024	XLOC_038894	-	chr15:147037028-147049918	9.07429	6.47575	0.486737	0.00015	0.00105331
ALDBSSCT0000008588	ALDBSSCG0000005228	-	chr5:64777291-64804282	3.31266	6.60737	-0.996087	0.0006	0.00353533
ALDBSSCT0000008631	ALDBSSCG0000005253	-	chr5:81530577-81531591	181.184	277.444	-0.614743	0.00835	0.03197
ALDBSSCT0000003944	ALDBSSCG0000002376	-	chr14:68099821-68123126	128.584	32.0913	2.00246	5e-05	0.000390001
ALDBSSCT0000003947	ALDBSSCG0000002378	-	chr14:69000515-69222309	6.46771	9.97003	-0.624342	0.0012	0.00639126
LNC_001109	XLOC_041167	-	chr15:153562883-153565734	0.574284	0.165745	1.7928	0.0112	0.0405909
ALDBSSCT0000011877	ALDBSSCG0000007223	-	JH118887.1:32373-33103	2.86171	1.26174	1.18146	0.007	0.0276954
ALDBSSCT0000002115	ALDBSSCG0000001268	-	chr12:1573102-1579448	1.20974	0.547769	1.14306	0.00375	0.0165716
LNC_000991	XLOC_037956	-	chr15:82629362-82905734	0.601626	0.13243	2.18364	0.00075	0.00427739
ALDBSSCT0000011244	ALDBSSCG0000006828	-	chr9:74084567-74089028	9.05056	7.05889	0.358566	0.00735	0.0288024
LNC_002042	XLOC_079590	-	chr9:87863861-87899020	0.699505	0.286175	1.28944	5e-05	0.000390001
LNC_002047	XLOC_080125	-	chr9:123369291-123702970	0.0974877	0.699326	-2.84267	5e-05	0.000390001
LNC_001531	XLOC_056403	-	chr4:37830699-37852681	0.875573	0.675559	0.374145	0.01395	0.0484457
LNC_001295	XLOC_048335	-	chr2:99284553-99363151	0.176865	0.546297	-1.62704	0.01405	0.048723
LNC_001296	XLOC_048335	-	chr2:99284553-99363151	0.809979	1.60177	-0.98371	5e-05	0.000390001
ALDBSSCT0000008507	ALDBSSCG0000005173	-	chr5:11962121-11963744	42.2077	64.3025	-0.607368	5e-05	0.000390001
ALDBSSCT0000000910	ALDBSSCG0000000556	-	chr1:204871941-204878724	40.8457	29.1206	0.488146	5e-05	0.000390001
LNC_000086	XLOC_003578	-	GL893861.1:15016-16184	0.49861	1.22453	-1.29624	0.0043	0.0185544
ALDBSSCT0000009923	ALDBSSCG0000006042	-	chr7:114362056-114364091	2.82156	5.28677	-0.905892	0.00125	0.00661876
LNC_000085	XLOC_003229	-	GL893733.2:99692-101038	0.901245	1.95191	-1.1149	0.0016	0.00815591
LNC_001705	XLOC_065369	-	chr6:143581802-143598414	1.76102	2.98684	-0.762211	0.0004	0.00248832
ALDBSSCT0000011482	ALDBSSCG0000006989	-	chr9:40835707-40837691	5.30794	7.1614	-0.432091	0.0064	0.0257482
LNC_001937	XLOC_075007	-	chr8:90009531-90463739	0.341529	0.734266	-1.10429	5e-05	0.000390001
ALDBSSCT0000008828	ALDBSSCG0000005392	-	chr6:44528416-44535714	8.13833	14.9563	-0.877947	0.00845	0.0322768
ALDBSSCT0000001235	ALDBSSCG0000000751	-	chr10:44063582-44076628	6.97151	3.86788	0.849928	5e-05	0.000390001
ALDBSSCT0000009696	ALDBSSCG0000005919	-	chr7:30914686-30927607	3.54614	7.42741	-1.06661	5e-05	0.000390001
ALDBSSCT0000007092	ALDBSSCG0000004311	-	chr3:34638449-34639357	0.686245	0.0964093	2.83148	0.00655	0.0262358
ALDBSSCT0000007325	ALDBSSCG0000004448	-	chr3:121563772-121586932	1.17449	0.496542	1.24205	0.0056	0.0230791
ALDBSSCT0000007328	ALDBSSCG0000004450	-	chr3:121968849-121979173	20.2952	35.3037	-0.798682	0.00105	0.00570507
ALDBSSCT0000001035	ALDBSSCG0000000639	-	chr1:284505333-284511948	3.39579	16.4303	-2.27454	5e-05	0.000390001
ALDBSSCT0000001030	ALDBSSCG0000000636	-	chr1:282864973-282870562	0.973215	0.227168	2.099	0.0003	0.00193717
ALDBSSCT0000011054	ALDBSSCG0000006710	-	chr9:6145059-6145925	5.34091	3.23176	0.724765	0.00255	0.0120429
LNC_002125	XLOC_083416	-	chrX:139347564-139369141	0.597469	0.0444714	3.74791	0.00385	0.0169413
ALDBSSCT0000010599	ALDBSSCG0000006427	-	chr8:106021726-106026847	8.92449	6.17913	0.530367	0.0017	0.00858402
LNC_001475	XLOC_054914	-	chr3:67937793-67974058	1.07483	0.27653	1.95861	5e-05	0.000390001
LNC_001471	XLOC_054914	-	chr3:67937793-67974058	1.70989	0.648081	1.39966	5e-05	0.000390001
LNC_001629	XLOC_061490	-	chr5:105712967-105724332	0.549457	1.33427	-1.27997	5e-05	0.000390001
ALDBSSCT0000007018	ALDBSSCG0000004267	-	chr3:10914325-10921517	5.72336	8.62895	-0.592323	0.00025	0.00165345
ALDBSSCT0000007019	ALDBSSCG0000004268	-	chr3:11422000-11425024	3.61571	2.63226	0.457974	0.00635	0.0255813
ALDBSSCT0000007015	ALDBSSCG0000004264	-	chr3:10437876-10440010	1.38879	3.81759	-1.45884	0.0099	0.0367245
ALDBSSCT0000006050	ALDBSSCG0000003704	-	chr2:143690798-143695335	4.70896	3.29303	0.515993	0.0019	0.00941954
ALDBSSCT0000000708	ALDBSSCG0000000421	-	chr1:42053611-42059139	1.21518	0.743297	0.709162	0.0072	0.0283267
LNC_000815	XLOC_031220	-	chr13:119446987-119538565	2.41361	6.53308	-1.43657	0.0137	0.0477538
LNC_000814	XLOC_031220	-	chr13:119446987-119538565	0.590137	1.04189	-0.820084	0.0002	0.00135838
ALDBSSCT0000005512	ALDBSSCG0000003341	-	chr18:35205724-35207025	0.487593	1.40613	-1.52798	0.005	0.0210063
LNC_000705	XLOC_027128	-	chr13:66656137-66879568	4.88984	2.50861	0.962896	5e-05	0.000390001
LNC_000703	XLOC_027099	-	chr13:59738474-59743971	0.664236	0.136235	2.28559	5e-05	0.000390001
ALDBSSCT0000010723	ALDBSSCG0000006489	-	chr8:689173-690363	6.51004	11.4867	-0.819223	0.0008	0.00451951
ALDBSSCT0000001142	ALDBSSCG0000000706	-	chr10:15951907-15966887	1.81679	0.607205	1.58113	0.0076	0.0296053
ALDBSSCT0000010128	ALDBSSCG0000006168	-	chr7:37205910-37241112	0.720344	0.323074	1.15682	0.00165	0.00837151
LNC_001900	XLOC_073793	-	chr8:145301317-145306405	0.0386078	0.617266	-3.99893	0.0042	0.0181993
LNC_001876	XLOC_073039	-	chr8:82262129-82283081	4.74076	9.28368	-0.969578	5e-05	0.000390001
LNC_002019	XLOC_078605	-	chr9:21568092-21576470	2.03915	0.605181	1.75253	5e-05	0.000390001
LNC_002018	XLOC_078556	-	chr9:19853558-19875016	0.805676	0.332681	1.27606	5e-05	0.000390001
ALDBSSCT0000008949	ALDBSSCG0000005478	-	chr6:79920781-79929533	1.78354	4.79544	-1.42692	0.0017	0.00858402
LNC_000327	XLOC_013381	-	chr1:122601778-122631855	1.36773	1.80013	-0.396321	0.00175	0.00879534
ALDBSSCT0000008687	ALDBSSCG0000005296	-	chr5:105734689-105735982	1.70468	0.901383	0.919288	0.00715	0.02817
ALDBSSCT0000006152	ALDBSSCG0000003760	-	chr2:5919058-5945085	6.1705	18.3405	-1.57157	5e-05	0.000390001
ALDBSSCT0000011643	ALDBSSCG0000007068	-	chr9:110036524-110039045	13.0384	18.8378	-0.530865	0.0001	0.000732347
ALDBSSCT0000011677	ALDBSSCG0000007091	-	chr9:129016327-129030354	3.72426	7.54234	-1.01806	0.00155	0.00793791
LNC_000201	XLOC_008239	-	GL896133.1:76653-88431	1.03551	1.67311	-0.692185	0.0015	0.00772304
LNC_001757	XLOC_067451	-	chr6:102624013-102643473	1.48561	1.07707	0.463946	0.00055	0.00327808
LNC_001756	XLOC_067376	-	chr6:93500928-93513275	0.142817	0.802439	-2.49022	5e-05	0.000390001
ALDBSSCT0000000478	ALDBSSCG0000000284	-	chr1:263054774-263097969	2.00448	1.17003	0.77668	0.0097	0.0361243
ALDBSSCT0000000477	ALDBSSCG0000000283	-	chr1:261899242-262072206	0.931748	0	inf	5e-05	0.000390001
ALDBSSCT0000010862	ALDBSSCG0000006579	-	chr8:57605833-57610170	1.91858	2.91472	-0.603322	0.00955	0.035671
ALDBSSCT0000010861	ALDBSSCG0000006578	-	chr8:57599827-57605613	0.958009	1.37742	-0.523852	0.00685	0.027206
ALDBSSCT0000006738	ALDBSSCG0000004112	-	chr3:58847851-58912933	6.55304	8.78916	-0.423562	0.00715	0.02817
ALDBSSCT0000003819	ALDBSSCG0000002296	-	chr14:19052284-19053210	0.609521	0	inf	5e-05	0.000390001
LNC_001365	XLOC_051170	-	chr2:120047996-120061396	0.279065	1.16278	-2.0589	5e-05	0.000390001
LNC_001945	XLOC_075153	-	chr8:107779503-107781056	0.534144	1.09599	-1.03693	0.00705	0.0278548
ALDBSSCT0000005160	ALDBSSCG0000003113	-	chr17:41361004-41361853	20.0089	12.437	0.686	5e-05	0.000390001
ALDBSSCT0000009397	ALDBSSCG0000005731	-	chr6:63928396-63932017	2.16707	3.73087	-0.783765	0.00145	0.00750357
LNC_000192	XLOC_007545	-	GL895699.1:1326-4435	0.940817	2.36986	-1.33281	5e-05	0.000390001
ALDBSSCT0000004932	ALDBSSCG0000002988	-	chr16:35815230-35818674	2.61602	5.13398	-0.972703	5e-05	0.000390001
ALDBSSCT0000010372	ALDBSSCG0000006299	-	chr7:132145815-132164645	75.0586	104.505	-0.477483	0.00065	0.00378541
ALDBSSCT0000010371	ALDBSSCG0000006299	-	chr7:132145815-132164645	121.644	196.462	-0.691592	0.0024	0.0114514
ALDBSSCT0000010952	ALDBSSCG0000006638	-	chr8:109091961-109094082	8.19295	11.8758	-0.535571	0.0066	0.0264025
ALDBSSCT0000010950	ALDBSSCG0000006636	-	chr8:108197216-108199556	23.5323	35.6617	-0.599733	5e-05	0.000390001
ALDBSSCT0000010956	ALDBSSCG0000006642	-	chr8:112308434-112309344	404.799	212.576	0.929226	5e-05	0.000390001
LNC_002112	XLOC_082719	-	chrX:67350986-67370596	0.4221	0.559606	-0.406825	0.0129	0.0454939
LNC_000407	XLOC_016648	-	chr1:72292211-72298148	0.567696	0.228102	1.31544	5e-05	0.000390001
LNC_000401	XLOC_016386	-	chr1:43147385-43225311	0.664845	0.302583	1.13569	5e-05	0.000390001
ALDBSSCT0000006517	ALDBSSCG0000003981	-	chr2:158335768-158339045	28.9338	38.7628	-0.421917	0.00035	0.00221629
LNC_000677	XLOC_026094	-	chr12:58152594-58162158	0.531361	1.03945	-0.968059	0.00205	0.0100368
LNC_001651	XLOC_062969	-	chr5:93819242-93830131	0.949687	1.73274	-0.867532	0.00625	0.0252588
LNC_001812	XLOC_070177	-	chr7:4220191-4247700	1.01007	0.321221	1.65281	5e-05	0.000390001
LNC_001813	XLOC_070307	-	chr7:17639372-17846940	1.38345	0.820322	0.754007	5e-05	0.000390001
LNC_001810	XLOC_070119	-	chr7:134680818-134707361	1.54391	0.737553	1.06577	0.00075	0.00427739
ALDBSSCT0000008195	ALDBSSCG0000004977	-	chr4:139669159-139676556	6.00847	9.82383	-0.709289	0.00055	0.00327808
ALDBSSCT0000006024	ALDBSSCG0000003685	-	chr2:131121960-131135113	4.55267	2.69354	0.757206	0.00495	0.0208314
ALDBSSCT0000006026	ALDBSSCG0000003687	-	chr2:133550635-133557148	0.729958	0.092129	2.98609	0.00015	0.00105331
LNC_001240	XLOC_045999	-	chr18:863542-866687	0.66656	0.121237	2.4589	0.00315	0.0143465
ALDBSSCT0000000737	ALDBSSCG0000000440	-	chr1:66092905-66100885	0.917658	0.171824	2.41702	5e-05	0.000390001
ENSSSCT00000035001	ENSSSCG00000001727	TNFRSF21	chr7:48679156-48748761	4.69504	8.22673	-0.809181	0.00895	0.0338334
ALDBSSCT0000009129	ALDBSSCG0000005567	-	chr6:143658805-143661919	3.47317	4.8395	-0.478604	0.00175	0.00879534
ALDBSSCT0000006605	ALDBSSCG0000004037	-	chr3:25776843-25779795	9.04032	12.8795	-0.510636	0.01225	0.0436438
LNC_001297	XLOC_048335	-	chr2:99284553-99363151	0.419521	1.42919	-1.76838	0.0001	0.000732347
ALDBSSCT0000002169	ALDBSSCG0000001297	-	chr12:12472748-12482099	1.00525	0.402005	1.32227	0.0019	0.00941954
LNC_001162	XLOC_042927	-	chr16:46061597-46071313	1.41112	0.276533	2.35131	0.01	0.0370191
ALDBSSCT0000006528	ALDBSSCG0000003991	-	chr3:4187347-4200527	2.91929	1.45807	1.00155	0.0001	0.000732347
ALDBSSCT0000006295	ALDBSSCG0000003849	-	chr2:60485805-60494688	1.19721	3.70753	-1.63078	0.0048	0.0203123
ALDBSSCT0000003338	ALDBSSCG0000002008	-	chr13:156324154-156328974	1.87073	3.48137	-0.896053	0.0035	0.0156522
ALDBSSCT0000003220	ALDBSSCG0000001936	-	chr13:86560420-86562722	3.67333	5.18735	-0.49791	0.00575	0.0235827
LNC_000524	XLOC_020400	-	chr10:67297631-67298218	0	0.710324	#NAME?	5e-05	0.000390001
ALDBSSCT0000001199	ALDBSSCG0000000738	-	chr10:34180127-34190894	3.1327	5.21522	-0.735323	5e-05	0.000390001
LNC_001829	XLOC_071315	-	chr7:83273108-83277299	0.480125	1.96014	-2.02947	5e-05	0.000390001
LNC_001822	XLOC_070990	-	chr7:59624960-59630803	0.852098	0.59387	0.520873	0.0144	0.0497116
LNC_002028	XLOC_078787	-	chr9:35796321-35806410	0.862573	0.555821	0.634026	0.0006	0.00353533
LNC_000880	XLOC_033611	-	chr14:81512289-81520890	1.07435	1.96457	-0.870744	5e-05	0.000390001
ALDBSSCT0000008938	ALDBSSCG0000005468	-	chr6:75877352-75879587	0	4.5756	#NAME?	0.00025	0.00165345
LNC_001048	XLOC_039703	-	chr15:53516557-53584877	1.33122	0.791324	0.750405	0.0001	0.000732347
ALDBSSCT0000005655	ALDBSSCG0000003430	-	chr18:15475638-15487755	4.36442	2.48074	0.815019	0.00535	0.0222159
ALDBSSCT0000006106	ALDBSSCG0000003729	-	chr2:157738639-157739391	2.43045	4.13161	-0.76548	0.01045	0.03837
ALDBSSCT0000004186	ALDBSSCG0000002533	-	chr15:59479255-59482247	0.148743	0.963521	-2.69549	5e-05	0.000390001
ALDBSSCT0000010851	ALDBSSCG0000006574	-	chr8:56861544-56909031	3.62554	0.831484	2.12444	5e-05	0.000390001
ALDBSSCT0000011428	ALDBSSCG0000006950	-	chr9:8096731-8099417	2.41122	3.72082	-0.62586	0.00175	0.00879534
LNC_001339	XLOC_049985	-	chr2:39842669-39866349	0.671763	1.12871	-0.748652	5e-05	0.000390001
ALDBSSCT0000000643	ALDBSSCG0000000385	-	chr1:10818919-10856060	44.6166	33.7115	0.40434	0.00355	0.015839
LNC_001510	XLOC_055890	-	chr3:143971201-144010745	0.804839	0.29918	1.42769	0.00345	0.0154675
LNC_000392	XLOC_016195	-	chr1:39601858-39602355	54.0738	30.4642	0.827818	0.00375	0.0165716
LNC_000397	XLOC_016284	-	chr1:41989857-42050674	1.13437	0.279507	2.02093	0.00025	0.00165345
LNC_000398	XLOC_016284	-	chr1:41989857-42050674	3.21171	0.975779	1.71871	5e-05	0.000390001
LNC_000399	XLOC_016284	-	chr1:41989857-42050674	2.32986	1.0645	1.13006	0.00745	0.0291211
ALDBSSCT0000008522	ALDBSSCG0000005185	-	chr5:20091140-20097043	3.99974	7.58566	-0.923367	5e-05	0.000390001
ALDBSSCT0000003351	ALDBSSCG0000002015	-	chr13:161226730-161273665	2.21954	1.37549	0.690314	0.00785	0.0303903
ALDBSSCT0000003352	ALDBSSCG0000002015	-	chr13:161226730-161273665	4.06067	2.56094	0.665046	0.0001	0.000732347
LNC_001499	XLOC_055801	-	chr3:131343068-131409069	0.762323	0.346508	1.13751	5e-05	0.000390001
LNC_001720	XLOC_065785	-	chr6:6118928-6123854	0.809749	1.21	-0.579465	0.00405	0.0176655
LNC_000457	XLOC_018407	-	chr1:232991074-233000180	1.22252	0.903397	0.436421	0.00805	0.0310312
ALDBSSCT0000012046	ALDBSSCG0000007344	-	chrX:74026106-74026474	22.3318	44.048	-0.979975	0.0081	0.0311836
LNC_000060	XLOC_002069	-	GL893267.2:3016-7279	1.89541	0.783736	1.27407	5e-05	0.000390001
LNC_000061	XLOC_002086	-	GL893267.2:74219-75560	0.914924	0.305995	1.58014	0.00775	0.0300705
LNC_001919	XLOC_074681	-	chr8:63808181-63824851	0.761816	0.485404	0.650255	5e-05	0.000390001
LNC_001910	XLOC_074057	-	chr8:18234456-18255282	3.61408	2.42175	0.577578	5e-05	0.000390001
ALDBSSCT0000003145	ALDBSSCG0000001891	-	chr13:55994365-56114933	0.559171	1.26328	-1.17581	5e-05	0.000390001
ALDBSSCT0000002233	ALDBSSCG0000001341	-	chr12:35290307-35295411	0.742379	1.15603	-0.638956	0.0025	0.0118458
ALDBSSCT0000008142	ALDBSSCG0000004942	-	chr4:126007367-126070300	8.53818	23.4114	-1.45521	5e-05	0.000390001
ALDBSSCT0000000766	ALDBSSCG0000000461	-	chr1:97115282-97121416	1.3826	2.79892	-1.01749	0.00025	0.00165345
ALDBSSCT0000011078	ALDBSSCG0000006722	-	chr9:10261680-10263704	0.714225	2.26522	-1.6652	0.0003	0.00193717
ALDBSSCT0000003253	ALDBSSCG0000001962	-	chr13:121736517-121758747	2.45913	4.09441	-0.735507	5e-05	0.000390001
LNC_001996	XLOC_077639	-	chr9:116504931-116549313	3.36787	1.85112	0.863437	5e-05	0.000390001
LNC_001605	XLOC_060057	-	chr5:16334620-16337736	1.07006	1.63537	-0.61193	0.00635	0.0255813
ALDBSSCT0000008883	ALDBSSCG0000005430	-	chr6:56738760-56756388	0.663167	0.0834085	2.99111	0.00655	0.0262358
LNC_000559	XLOC_021671	-	chr10:65712660-65718528	0.706986	0.383088	0.884004	0.00955	0.035671
LNC_000556	XLOC_021554	-	chr10:56589574-56593075	0.838212	1.50964	-0.848815	0.0061	0.0247615
LNC_000552	XLOC_021449	-	chr10:48592800-48598174	4.37922	6.89696	-0.655287	5e-05	0.000390001
ALDBSSCT0000001478	ALDBSSCG0000000894	-	chr10:31420927-31421786	9.02357	18.4544	-1.03219	0.00045	0.00275466
ALDBSSCT0000007033	ALDBSSCG0000004279	-	chr3:17042357-17056143	1.38143	2.14803	-0.636856	0.0117	0.0420659
ALDBSSCT0000001868	ALDBSSCG0000001131	-	chr11:4112458-4192013	1.26785	0.118932	3.41418	0.00325	0.0147179
LNC_000856	XLOC_032587	-	chr14:1712412-1719728	0.211569	0.620101	-1.55137	0.0006	0.00353533
ALDBSSCT0000004797	ALDBSSCG0000002915	-	chr16:48743343-48833673	1.43166	0.831763	0.783441	0.01055	0.038667
ALDBSSCT0000003375	ALDBSSCG0000002030	-	chr13:190476446-190479415	2.10824	0.103833	4.34371	0.0001	0.000732347
LNC_000262	XLOC_011451	-	JH118900.1:100055-101715	2.9701	6.25303	-1.07405	5e-05	0.000390001
LNC_000263	XLOC_011454	-	JH118901.1:61271-69448	3.8916	0.82924	2.2305	5e-05	0.000390001
ALDBSSCT0000009992	ALDBSSCG0000006078	-	chr7:132103503-132106541	57.5923	88.9193	-0.626619	5e-05	0.000390001
ALDBSSCT0000005338	ALDBSSCG0000003228	-	chr17:37473920-37482813	0.610475	1.8075	-1.56599	0.00015	0.00105331
LNC_001681	XLOC_064655	-	chr6:78289291-78302498	1.34091	2.10099	-0.647859	0.0001	0.000732347
ALDBSSCT0000001168	ALDBSSCG0000000721	-	chr10:25782088-25785105	60.347	38.7624	0.638622	5e-05	0.000390001
ALDBSSCT0000000693	ALDBSSCG0000000412	-	chr1:34002881-34058136	25.0035	31.8793	-0.350494	0.01395	0.0484457
ALDBSSCT0000002451	ALDBSSCG0000001485	-	chr12:44211705-44248432	0.552439	0.145057	1.9292	5e-05	0.000390001
ALDBSSCT0000005106	ALDBSSCG0000003075	-	chr16:86644081-86667721	1.44562	4.43017	-1.61568	0.00165	0.00837151
ALDBSSCT0000005105	ALDBSSCG0000003075	-	chr16:86644081-86667721	0.145444	1.10332	-2.92332	0.00525	0.0218616
ALDBSSCT0000005938	ALDBSSCG0000003628	-	chr2:80072714-80074384	0.715572	1.3741	-0.941324	0.0093	0.0349022
LNC_000912	XLOC_034904	-	chr14:32701551-32713248	1.12712	1.64818	-0.548235	0.00575	0.0235827
LNC_001522	XLOC_056121	-	chr4:13335712-13413970	0.603397	0.110946	2.44325	0.0046	0.0196084
LNC_001521	XLOC_056121	-	chr4:13335712-13413970	0.894778	0.107489	3.05734	0.00845	0.0322768
LNC_000693	XLOC_026621	-	chr13:28888170-28927988	0.839441	1.58116	-0.913485	5e-05	0.000390001
ALDBSSCT0000008511	ALDBSSCG0000005176	-	chr5:14875923-14882059	10.2479	7.24343	0.500585	0.00505	0.0211818
ALDBSSCT0000003608	ALDBSSCG0000002160	-	chr14:55592483-55640353	1.31971	0.532474	1.30944	5e-05	0.000390001
ALDBSSCT0000000295	ALDBSSCG0000000169	-	chr1:142835399-142837817	2.80293	1.94803	0.524916	0.0122	0.0435008
ALDBSSCT0000011595	ALDBSSCG0000007040	-	chr9:80234147-80234616	14.4751	44.5322	-1.62128	5e-05	0.000390001
LNC_001770	XLOC_067804	-	chr6:137442692-137470124	0.887894	1.29877	-0.548688	0.00295	0.01358
LNC_001775	XLOC_067936	-	chr6:143490443-143524182	1.67522	3.12891	-0.901305	0.00045	0.00275466
ALDBSSCT0000007957	ALDBSSCG0000004823	-	chr4:55302084-55304394	1.62882	2.5921	-0.670298	0.00105	0.00570507
LNC_001961	XLOC_075642	-	chr8:135782049-135842205	0.555663	0.273073	1.02492	5e-05	0.000390001
ALDBSSCT0000007101	ALDBSSCG0000004317	-	chr3:36153175-36267442	0.461209	1.4546	-1.65713	0.00295	0.01358
ALDBSSCT0000009897	ALDBSSCG0000006020	-	chr7:101836640-101850076	0.569026	1.70778	-1.58556	5e-05	0.000390001
ALDBSSCT0000008276	ALDBSSCG0000005024	-	chr5:19645787-19647644	1.17257	2.50714	-1.09637	5e-05	0.000390001
ALDBSSCT0000000795	ALDBSSCG0000000481	-	chr1:120698325-121032009	84.0046	116.981	-0.477738	0.0014	0.00728869
ALDBSSCT0000000965	ALDBSSCG0000000592	-	chr1:242836552-242837711	14.1847	19.1567	-0.433514	0.00765	0.0297611
ALDBSSCT0000007534	ALDBSSCG0000004571	-	chr4:49539112-49557396	3.46122	1.94396	0.832279	0.01245	0.0442089
ALDBSSCT0000009145	ALDBSSCG0000005574	-	chr6:147752784-147757781	18.5323	13.9158	0.413323	0.00095	0.00524071
ALDBSSCT0000003328	ALDBSSCG0000002003	-	chr13:153842833-153874530	5.24325	0.482083	3.44311	5e-05	0.000390001
LNC_000425	XLOC_016935	-	chr1:104215294-104272728	1.08276	1.50995	-0.479787	0.0009	0.00500567
LNC_001633	XLOC_061792	-	chr5:12014258-12017434	8.70161	17.6087	-1.01693	5e-05	0.000390001
ALDBSSCT0000009375	ALDBSSCG0000005717	-	chr6:58280820-58283499	0.320857	1.00468	-1.64674	0.00015	0.00105331
ALDBSSCT0000001422	ALDBSSCG0000000860	-	chr10:14969585-14976442	3.98662	9.61891	-1.27071	0.0002	0.00135838
ALDBSSCT0000000991	ALDBSSCG0000000607	-	chr1:256312507-256313537	9.20882	3.67577	1.32497	5e-05	0.000390001
LNC_001342	XLOC_050160	-	chr2:50919448-50920709	124.086	158.344	-0.351722	0.0145	0.049978
ALDBSSCT0000000718	ALDBSSCG0000000430	-	chr1:49878274-49879492	62.5589	49.4751	0.338512	0.0052	0.021693
ALDBSSCT0000000717	ALDBSSCG0000000429	-	chr1:49299002-49476075	0.597246	0.203102	1.55612	0.0128	0.0452032
LNC_001960	XLOC_075642	-	chr8:135782049-135842205	0.558881	0.198036	1.49678	5e-05	0.000390001
LNC_002081	XLOC_080798	-	chrX:26338476-26365083	0.905279	0.186748	2.27727	0.00845	0.0322768
ALDBSSCT0000011365	ALDBSSCG0000006904	-	chr9:142137536-142144029	9.48547	12.588	-0.40826	0.0044	0.0189004
LNC_000287	XLOC_012115	-	chr1:9675161-9679700	0.735722	0.335933	1.13099	0.0004	0.00248832
LNC_000504	XLOC_019507	-	chr10:11290056-11304696	4.4292	1.30973	1.75778	5e-05	0.000390001
LNC_000503	XLOC_019498	-	chr10:11119339-11135872	1.10154	0.447088	1.30089	0.0002	0.00135838
ALDBSSCT0000007062	ALDBSSCG0000004293	-	chr3:24066869-24120934	0.286762	0.776538	-1.4372	0.00455	0.0194272
LNC_001125	XLOC_041861	-	chr16:52888123-52908577	0.424495	0.572907	-0.432552	0.014	0.0485831
ALDBSSCT0000006331	ALDBSSCG0000003873	-	chr2:78646980-78648650	35.7212	63.8111	-0.837026	5e-05	0.000390001
ALDBSSCT0000005903	ALDBSSCG0000003601	-	chr2:65166150-65167582	1.66749	4.05041	-1.28039	0.01085	0.0395569
ALDBSSCT0000005904	ALDBSSCG0000003602	-	chr2:65234056-65241685	5.91358	13.7377	-1.21604	5e-05	0.000390001
LNC_001841	XLOC_071955	-	chr7:132165562-132168056	0.473682	0.900441	-0.926712	0.00515	0.0215277
LNC_001842	XLOC_071965	-	chr7:132263563-132266522	0.367323	0.962812	-1.39021	0.00355	0.015839
LNC_000297	XLOC_012551	-	chr1:39635368-39906196	0.754361	0.213686	1.81976	0.0011	0.00593672
LNC_000296	XLOC_012551	-	chr1:39635368-39906196	0.770311	0.25439	1.5984	5e-05	0.000390001
LNC_002003	XLOC_077963	-	chr9:139134496-139138333	0.101136	0.544071	-2.42749	0.0002	0.00135838
LNC_001069	XLOC_040095	-	chr15:82936067-82968933	0.609693	0.233231	1.38632	5e-05	0.000390001
LNC_001060	XLOC_039852	-	chr15:63273263-63300967	1.33428	0.570398	1.22602	0.00235	0.0112539
LNC_000336	XLOC_013758	-	chr1:152421587-152427855	0.728077	1.74693	-1.26266	5e-05	0.000390001
LNC_000330	XLOC_013544	-	chr1:138321591-138325471	0.814061	0.228982	1.8299	0.002	0.00983706
ALDBSSCT0000002327	ALDBSSCG0000001405	-	chr12:952106-957120	1.01913	2.49231	-1.29015	5e-05	0.000390001
ALDBSSCT0000007748	ALDBSSCG0000004701	-	chr4:137048912-137059041	1.97278	1.06412	0.890574	0.0017	0.00858402
ALDBSSCT0000006167	ALDBSSCG0000003770	-	chr2:8740493-8789085	2.01982	5.94314	-1.557	5e-05	0.000390001
LNC_000231	XLOC_010116	-	JH118543.1:3152-19298	0.335032	1.57682	-2.23465	0.0145	0.049978
LNC_000901	XLOC_034523	-	chr14:4602652-4610283	1.06083	0.229713	2.20729	5e-05	0.000390001
ALDBSSCT0000007155	ALDBSSCG0000004350	-	chr3:48597837-48600862	1.75098	0.225252	2.95855	0.0009	0.00500567
ALDBSSCT0000010798	ALDBSSCG0000006532	-	chr8:20838192-20847553	0.663404	0.407638	0.702599	0.0008	0.00451951
LNC_001971	XLOC_076246	-	chr9:20658188-20747224	1.80366	0.465699	1.95345	0.0056	0.0230791
LNC_001970	XLOC_076243	-	chr9:19919547-19922777	1.47215	0.472173	1.64054	5e-05	0.000390001
LNC_000003	XLOC_000320	-	GL892391.1:20536-80557	1.10114	1.89025	-0.779586	0.01325	0.0464881
ALDBSSCT0000005153	ALDBSSCG0000003108	-	chr17:36964087-36974780	13.1471	5.92589	1.14964	5e-05	0.000390001
ALDBSSCT0000011208	ALDBSSCG0000006806	-	chr9:62457890-62465608	0.606039	0.298785	1.0203	0.0001	0.000732347
ALDBSSCT0000009651	ALDBSSCG0000005890	-	chr7:13322222-13327937	0.227993	0.565234	-1.30986	5e-05	0.000390001
LNC_002023	XLOC_078705	-	chr9:31079327-31085406	5.17614	4.09472	0.338112	0.00965	0.0359743
ALDBSSCT0000011970	ALDBSSCG0000007287	-	chrX:123166098-123167545	7.83994	3.55743	1.14001	0.00085	0.0047654
LNC_000128	XLOC_005066	-	GL894466.1:31510-32440	3.68535	2.20098	0.743656	0.00705	0.0278548
LNC_001577	XLOC_058638	-	chr4:75580315-75598154	0.602869	0.857639	-0.508525	0.00355	0.015839
LNC_001572	XLOC_058562	-	chr4:67859079-67873801	0.710468	0.977212	-0.459903	0.0055	0.0227357
LNC_000625	XLOC_023758	-	chr11:73739311-73755178	0.735006	0.509921	0.527482	0.0012	0.00639126
ALDBSSCT0000006471	ALDBSSCG0000003949	-	chr2:145254893-145255887	2.40132	5.88314	-1.29276	0.0067	0.0267258
ENSSSCT00000036045	ENSSSCG00000004943	MAP2K1	chr1:182181553-182222849	94.1744	68.285	0.463766	0.00015	0.00105331
ALDBSSCT0000010369	ALDBSSCG0000006298	-	chr7:131387858-131389321	0.884378	1.60658	-0.861261	0.01105	0.0401477
LNC_000989	XLOC_037898	-	chr15:74350364-74384695	2.86354	5.02762	-0.812074	0.0007	0.00403249
LNC_000474	XLOC_018847	-	chr1:269633101-269811420	0.401175	0.799272	-0.994456	0.00865	0.0329082
ALDBSSCT0000006786	ALDBSSCG0000004143	-	chr3:90381846-90390082	5.60515	9.60345	-0.7768	0.00625	0.0252588
ALDBSSCT0000007661	ALDBSSCG0000004651	-	chr4:106488185-106495413	1.76717	3.48753	-0.980765	0.0003	0.00193717
ALDBSSCT0000001960	ALDBSSCG0000001181	-	chr11:22772394-22810479	0.861073	1.41451	-0.716093	5e-05	0.000390001
ALDBSSCT0000007564	ALDBSSCG0000004590	-	chr4:73904659-73905895	6.29605	10.9601	-0.799748	5e-05	0.000390001
ALDBSSCT0000002211	ALDBSSCG0000001324	-	chr12:19493375-19497630	3.86343	8.1988	-1.08553	5e-05	0.000390001
LNC_001920	XLOC_074682	-	chr8:63825082-63886533	1.53473	0.97819	0.649794	5e-05	0.000390001
LNC_001921	XLOC_074682	-	chr8:63914263-63932222	1.52397	0.781722	0.963108	5e-05	0.000390001
ALDBSSCT0000010693	ALDBSSCG0000006476	-	chr8:145176541-145179345	62.6048	47.7797	0.389876	0.00085	0.0047654
LNC_001258	XLOC_046929	-	chr2:6157241-6167244	0.911396	2.02339	-1.15062	0.00105	0.00570507
LNC_000125	XLOC_004950	-	GL894420.1:48192-52894	0.434815	0.903203	-1.05465	0.00015	0.00105331
ALDBSSCT0000002808	ALDBSSCG0000001707	-	chr13:131001726-131007055	71.3776	125.864	-0.81832	0.0044	0.0189004
ALDBSSCT0000003041	ALDBSSCG0000001821	-	chr13:218076782-218078538	84.7165	64.0329	0.403828	0.0112	0.0405909
ALDBSSCT0000008644	ALDBSSCG0000005264	-	chr5:86510839-86512272	2616.28	3237.33	-0.307286	0.00835	0.03197

## Sheet: H38dpc_vs_LW38dpc.DE
transcript_id	gene_id	gene_name	gene_location	H38dpc_FPKM	LW38dpc_FPKM	log2(foldchange)	pvalue	qvalue
ALDBSSCT0000005556	ALDBSSCG0000003364	-	chr18:51500824-51502964	6.9334	4.82436	0.523225	0.01415	0.0490064
LNC_000741	XLOC_028773	-	chr13:179102974-179143701	2.41153	5.49919	-1.18927	0.0007	0.00403249
ALDBSSCT0000003368	ALDBSSCG0000002026	-	chr13:181558976-181593320	0.641689	0.904905	-0.495891	0.01025	0.0377745
LNC_001195	XLOC_044370	-	chr17:1084210-1098598	2.44023	3.4956	-0.518522	0.0002	0.00135838
LNC_001190	XLOC_044182	-	chr17:52134473-52141792	0.66192	0.306974	1.10854	5e-05	0.000390001
ALDBSSCT0000006536	ALDBSSCG0000003996	-	chr3:5383662-5410016	0.356225	0.832136	-1.22403	0.00335	0.015089
ALDBSSCT0000011112	ALDBSSCG0000006746	-	chr9:25688801-25690368	1.71343	0.798664	1.10123	0.00155	0.00793791
ALDBSSCT0000000584	ALDBSSCG0000000349	-	chr1:314141523-314143569	0.953036	1.88286	-0.982326	0.00035	0.00221629
ALDBSSCT0000007057	ALDBSSCG0000004290	-	chr3:22227016-22233489	0.51451	3.7561	-2.86797	5e-05	0.000390001
ALDBSSCT0000001847	ALDBSSCG0000001113	-	chr11:86632267-86639901	0.748957	1.05796	-0.498334	0.0065	0.0260758
LNC_000874	XLOC_033371	-	chr14:62312471-62336827	0.581145	0.945314	-0.701895	0.0017	0.00858402
ALDBSSCT0000008900	ALDBSSCG0000005440	-	chr6:58332908-58335284	27.0628	34.8748	-0.365874	0.00325	0.0147179
ENSSSCT00000035867	ENSSSCG00000007146	SIGLEC1	chr17:36328313-36349591	0.526241	0.803302	-0.610219	0.00215	0.0104494
ALDBSSCT0000006115	ALDBSSCG0000003737	-	chr2:1537915-1539497	6.6249	13.1093	-0.984618	0.0049	0.0206626
ENSSSCT00000034907	ENSSSCG00000030790	TMP-CH242-74M17.6	chr7:24626855-24627344	0	2.96858	#NAME?	5e-05	0.000390001
ALDBSSCT0000008767	ALDBSSCG0000005352	-	chr6:26755881-26758968	0.667067	1.17787	-0.820281	0.00145	0.00750357
ALDBSSCT0000002106	ALDBSSCG0000001267	-	chr12:686794-772840	0.418765	0.754807	-0.849965	5e-05	0.000390001
ALDBSSCT0000003855	ALDBSSCG0000002316	-	chr14:35181362-35259443	2.11545	1.18373	0.837622	0.002	0.00983706
LNC_000619	XLOC_023643	-	chr11:52489239-52493753	0.977188	1.70398	-0.802203	0.0023	0.0110531
LNC_001326	XLOC_049286	-	chr2:155272712-155281392	12.0231	8.72775	0.462123	0.0001	0.000732347
LNC_001323	XLOC_049080	-	chr2:147020179-147021151	1.25332	2.35984	-0.912932	0.00685	0.027206
ALDBSSCT0000011927	ALDBSSCG0000007260	-	chrX:51200385-51338009	0.866061	1.75798	-1.02138	5e-05	0.000390001
LNC_002056	XLOC_080339	-	chr9:134630863-134633404	0.558269	0.228936	1.28602	0.0122	0.0435008
LNC_002059	XLOC_080383	-	chr9:137907951-137924073	0.979013	1.39069	-0.506396	0.00095	0.00524071
LNC_002091	XLOC_081221	-	chrX:48759761-48784919	3.47677	0	inf	5e-05	0.000390001
ALDBSSCT0000006192	ALDBSSCG0000003786	-	chr2:18181477-18195388	0.442512	0.943307	-1.09201	5e-05	0.000390001
ALDBSSCT0000003347	ALDBSSCG0000002013	-	chr13:160470293-160477475	21.5571	16.4704	0.388285	0.0014	0.00728869
LNC_001717	XLOC_065662	-	chr6:728927-732673	0.573047	0.99163	-0.791148	0.0021	0.0102426
LNC_001719	XLOC_065701	-	chr6:1574023-1577206	0.46129	0.835053	-0.856194	0.00515	0.0215277
LNC_001718	XLOC_065678	-	chr6:1076870-1089936	0.564796	1.10323	-0.96593	0.00055	0.00327808
LNC_000441	XLOC_017743	-	chr1:169433255-169451969	1.75985	1.07015	0.717648	5e-05	0.000390001
ALDBSSCT0000007691	ALDBSSCG0000004670	-	chr4:119230741-119231465	0	1.15392	#NAME?	5e-05	0.000390001
ALDBSSCT0000004682	ALDBSSCG0000002851	-	chr16:4209086-4210914	1.77417	3.04794	-0.78069	0.0006	0.00353533
LNC_001331	XLOC_049840	-	chr2:20236913-20245545	1.05401	1.53183	-0.539366	0.0024	0.0114514
LNC_000674	XLOC_025811	-	chr12:47875250-47909014	0.392343	0.570416	-0.539899	0.0088	0.0333648
ALDBSSCT0000000399	ALDBSSCG0000000232	-	chr1:202677599-202678228	28.6494	19.2891	0.57072	0.0005	0.00301686
LNC_001461	XLOC_054703	-	chr3:48600980-48604829	0.466553	0.773982	-0.73026	0.00575	0.0235827
LNC_001460	XLOC_054648	-	chr3:44394724-44401117	0.770778	1.11537	-0.533132	0.00615	0.024928
LNC_001791	XLOC_068917	-	chr7:35306921-35309302	0.953825	1.66174	-0.800898	0.0026	0.0122334
ALDBSSCT0000010893	ALDBSSCG0000006600	-	chr8:75349972-75353117	1.64472	3.06875	-0.899813	5e-05	0.000390001
ALDBSSCT0000009356	ALDBSSCG0000005709	-	chr6:56637215-56644029	3.33657	5.52592	-0.727849	5e-05	0.000390001
ALDBSSCT0000001404	ALDBSSCG0000000854	-	chr10:13117132-13422754	0.437363	1.20701	-1.46453	0.01065	0.0389624
ALDBSSCT0000001846	ALDBSSCG0000001112	-	chr11:86623329-86632050	0.482809	0.87788	-0.862571	5e-05	0.000390001
LNC_000845	XLOC_032264	-	chr13:190110000-190114423	3.74936	4.76809	-0.346766	0.0138	0.048028
LNC_000840	XLOC_031867	-	chr13:168007786-168041524	37.8037	53.6323	-0.504576	0.00075	0.00427739
ALDBSSCT0000009903	ALDBSSCG0000006026	-	chr7:105420590-105421475	6.56681	9.16733	-0.48131	0.01325	0.0464881
ALDBSSCT0000003039	ALDBSSCG0000001819	-	chr13:216947740-216954052	0.596468	1.00303	-0.749848	0.00165	0.00837151
ALDBSSCT0000005525	ALDBSSCG0000003350	-	chr18:42733894-42751353	13.8678	8.09741	0.776203	0.0002	0.00135838
ALDBSSCT0000010381	ALDBSSCG0000006304	-	chr8:1291783-1292551	34.9075	46.3054	-0.407644	0.00255	0.0120429
ALDBSSCT0000004441	ALDBSSCG0000002705	-	chr15:51511645-51530545	3.20334	1.71493	0.901427	5e-05	0.000390001
ALDBSSCT0000011469	ALDBSSCG0000006979	-	chr9:29519119-29525703	16.2785	21.9592	-0.431859	0.0026	0.0122334
LNC_001835	XLOC_071550	-	chr7:102837209-102849338	0.892175	1.43596	-0.686614	5e-05	0.000390001
ALDBSSCT0000009536	ALDBSSCG0000005811	-	chr6:133527515-133660616	0.656814	0.234812	1.48398	0.00515	0.0215277
LNC_001260	XLOC_047054	-	chr2:11892582-11923281	0.19899	1.36742	-2.78069	5e-05	0.000390001
LNC_000130	XLOC_005079	-	GL894475.1:13302-15337	7.41107	12.1099	-0.708437	0.0001	0.000732347
LNC_002067	XLOC_080503	-	chr9:150634936-150646365	9.2784	11.9923	-0.37016	0.0078	0.0302262
LNC_000687	XLOC_026469	-	chr13:18314632-18330051	13.6905	9.82636	0.478449	0.00015	0.00105331
ALDBSSCT0000006970	ALDBSSCG0000004231	-	chr3:140648267-140655068	0.214435	0.615328	-1.52081	5e-05	0.000390001
LNC_000627	XLOC_023914	-	chr11:84483329-84493911	0.937442	1.47777	-0.656623	5e-05	0.000390001
ALDBSSCT0000007942	ALDBSSCG0000004813	-	chr4:41943464-41961259	11.4705	23.0689	-1.00802	5e-05	0.000390001
ALDBSSCT0000006728	ALDBSSCG0000004104	-	chr3:56417411-56446272	1.69608	2.76946	-0.707401	5e-05	0.000390001
ENSSSCT00000033840	ENSSSCG00000017791	SSH2	chr12:47804245-47871712	8.97674	11.3303	-0.335928	0.0063	0.0254177
LNC_001376	XLOC_051330	-	chr2:130884193-130890669	85.8604	68.0276	0.335871	0.0046	0.0196084
ENSSSCT00000016750	ENSSSCG00000015375	ITGB8	chr9:98589970-98766514	5.94435	4.48662	0.405889	0.0059	0.0240889
ALDBSSCT0000011958	ALDBSSCG0000007278	-	chrX:103841190-103844939	8.76084	13.375	-0.610396	0.0082	0.0314988
ALDBSSCT0000002767	ALDBSSCG0000001678	-	chr13:116036826-116042564	1.45453	0.77909	0.900691	0.0123	0.043787
ALDBSSCT0000002768	ALDBSSCG0000001679	-	chr13:116303092-116310019	4.18821	2.49568	0.746903	5e-05	0.000390001
LNC_001959	XLOC_075635	-	chr8:135651775-135676911	1.26711	1.70562	-0.428753	0.00045	0.00275466
LNC_000603	XLOC_023021	-	chr11:7328596-7336731	1.16552	0.721692	0.691513	0.0001	0.000732347
ALDBSSCT0000000014	ALDBSSCG0000000008	-	chr1:3680952-3688877	60.2845	79.4178	-0.397675	0.01285	0.0453544
ALDBSSCT0000006410	ALDBSSCG0000003916	-	chr2:121363170-121370570	23.2634	18.6903	0.315774	0.01105	0.0401477
LNC_002100	XLOC_081725	-	chrX:109551510-109582077	0.387142	0.718232	-0.891587	0.014	0.0485831
ALDBSSCT0000012083	ALDBSSCG0000007367	-	chrX:126642323-126650703	12.2444	19.8234	-0.695083	5e-05	0.000390001
ALDBSSCT0000001217	ALDBSSCG0000000746	-	chr10:41665798-41954745	2.27526	1.06493	1.09528	0.00185	0.00921299
LNC_001642	XLOC_062501	-	chr5:56853925-56895291	0.377309	0.551525	-0.547682	0.0021	0.0102426
LNC_001649	XLOC_062937	-	chr5:90644763-90650300	1.38182	0.696453	0.988476	5e-05	0.000390001
ALDBSSCT0000006039	ALDBSSCG0000003695	-	chr2:138953587-138957771	21.8191	14.3225	0.607314	0.0085	0.0324304
ALDBSSCT0000007817	ALDBSSCG0000004734	-	chr4:502174-507083	0.337781	0.653444	-0.951975	0.00495	0.0208314
ALDBSSCT0000007819	ALDBSSCG0000004735	-	chr4:687932-692474	0.530513	0.966196	-0.864928	0.00155	0.00793791
LNC_001724	XLOC_066030	-	chr6:15546633-15726934	1.56594	0.503992	1.63555	0.0087	0.0330566
ALDBSSCT0000005886	ALDBSSCG0000003588	-	chr2:51984529-52003458	13.2889	7.03103	0.918416	0.00445	0.0190787
ENSSSCT00000035929	ENSSSCG00000001727	TNFRSF21	chr7:48679156-48748761	11.4309	15.9954	-0.484717	0.0001	0.000732347
ALDBSSCT0000008665	ALDBSSCG0000005282	-	chr5:94754952-94758594	7.65283	1.27586	2.58453	0.0011	0.00593672
ALDBSSCT0000008666	ALDBSSCG0000005283	-	chr5:94784852-94786134	2.01117	0.709491	1.50318	0.0047	0.0199571
ALDBSSCT0000006516	ALDBSSCG0000003980	-	chr2:157634168-157639718	0.969876	0.625555	0.632664	0.01425	0.0492885
ALDBSSCT0000010704	ALDBSSCG0000006483	-	chr8:146970278-147020297	24.2717	30.1681	-0.313748	0.0113	0.0408869
ALDBSSCT0000004812	ALDBSSCG0000002924	-	chr16:56277314-56331424	5.0541	9.50667	-0.911485	0.0009	0.00500567
ALDBSSCT0000010148	ALDBSSCG0000006179	-	chr7:42862952-43010635	1.01045	1.93028	-0.933816	0.00425	0.0183788
LNC_001078	XLOC_040298	-	chr15:91865608-91870363	0.747796	0.333786	1.16372	0.00435	0.0187311
LNC_001073	XLOC_040215	-	chr15:89858424-89875298	0.627603	0.829635	-0.402623	0.00825	0.0316504
ALDBSSCT0000005643	ALDBSSCG0000003421	-	chr18:9679414-9684475	0.359075	1.01306	-1.49636	5e-05	0.000390001
ALDBSSCT0000011084	ALDBSSCG0000006726	-	chr9:10966569-10971281	89.5992	113.46	-0.340626	0.01355	0.0473326
ALDBSSCT0000009954	ALDBSSCG0000006058	-	chr7:124299186-124352196	1.0415	0.404754	1.36355	5e-05	0.000390001
ALDBSSCT0000012039	ALDBSSCG0000007339	-	chrX:67444264-67445925	0	10.2391	#NAME?	5e-05	0.000390001
LNC_001344	XLOC_050389	-	chr2:66956352-66959127	0.401004	0.768756	-0.93891	0.00905	0.0341477
LNC_001345	XLOC_050446	-	chr2:70037075-70078533	0.701821	1.43325	-1.03011	0.0139	0.0483101
LNC_001343	XLOC_050244	-	chr2:58823557-58828116	2.80118	3.91495	-0.482958	0.0019	0.00941954
ALDBSSCT0000000658	ALDBSSCG0000000394	-	chr1:17264639-17267867	1.27105	1.99648	-0.651443	0.0009	0.00500567
LNC_001561	XLOC_057916	-	chr4:2427625-2480842	0.366802	0.641583	-0.806636	0.0026	0.0122334
ALDBSSCT0000004077	ALDBSSCG0000002467	-	chr14:145928320-145990199	12.2305	22.0035	-0.84725	0.0111	0.0402948
LNC_000804	XLOC_030900	-	chr13:95231731-95255932	0.788975	0.425463	0.890945	0.0001	0.000732347
ALDBSSCT0000005503	ALDBSSCG0000003335	-	chr18:32046732-32066601	18.2726	11.8178	0.628719	0.00415	0.0180222
ALDBSSCT0000010015	ALDBSSCG0000006090	-	chr7:3111075-3113749	0.192653	0.75401	-1.96858	0.00955	0.035671
LNC_001679	XLOC_064349	-	chr6:64890947-64892696	0.611087	0.165387	1.88553	0.01165	0.0419138
ALDBSSCT0000005271	ALDBSSCG0000003181	-	chr17:3627924-3647263	9.99514	6.71663	0.573489	0.00015	0.00105331
ALDBSSCT0000006623	ALDBSSCG0000004051	-	chr3:33256001-33258275	0.256367	0.56199	-1.13233	0.0047	0.0199571
LNC_001401	XLOC_052277	-	chr3:25938808-25955137	0.74964	0.967858	-0.368598	0.012	0.0429377
LNC_001403	XLOC_052387	-	chr3:38871776-38880813	0.718686	1.13876	-0.664033	0.0001	0.000732347
ALDBSSCT0000010092	ALDBSSCG0000006144	-	chr7:26691564-26694519	1.83642	1.24409	0.561798	0.0097	0.0361243
LNC_000750	XLOC_029107	-	chr13:203291941-203350160	0	0.823403	#NAME?	5e-05	0.000390001
LNC_000755	XLOC_029278	-	chr13:217971765-217978889	0.0568026	0.950686	-4.06494	0.00015	0.00105331
LNC_000759	XLOC_029341	-	chr13:4987916-4991372	0.66504	1.10347	-0.730537	0.0099	0.0367245
ALDBSSCT0000008897	ALDBSSCG0000005438	-	chr6:57881481-57884588	0.238394	0.764678	-1.68151	0.01	0.0370191
ALDBSSCT0000001461	ALDBSSCG0000000881	-	chr10:22228168-22240241	2.05049	8.97716	-2.13029	0.0002	0.00135838
ALDBSSCT0000001462	ALDBSSCG0000000882	-	chr10:22943191-22944504	6.39925	34.0435	-2.4114	0.0025	0.0118458
ALDBSSCT0000006856	ALDBSSCG0000004178	-	chr3:120659768-120663895	10.4266	14.7174	-0.497256	0.00015	0.00105331
ALDBSSCT0000006858	ALDBSSCG0000004179	-	chr3:121628682-121658017	8.35109	3.1368	1.41267	0.0031	0.0141587
ALDBSSCT0000007474	ALDBSSCG0000004530	-	chr4:17320887-17325083	5.06852	3.4779	0.543349	0.0008	0.00451951
LNC_000861	XLOC_032745	-	chr14:18725098-18769605	0.185692	0.828393	-2.1574	0.00025	0.00165345
LNC_000867	XLOC_033264	-	chr14:55030227-55034525	0.800853	1.54755	-0.950373	0.0004	0.00248832
LNC_001024	XLOC_038894	-	chr15:147037028-147049918	6.07645	9.3875	-0.627514	5e-05	0.000390001
ALDBSSCT0000009278	ALDBSSCG0000005657	-	chr6:37082703-37088701	0.44168	0.902147	-1.03036	0.00285	0.013196
ALDBSSCT0000005308	ALDBSSCG0000003213	-	chr17:28569370-28580561	0.719877	0.400879	0.844582	0.01	0.0370191
ALDBSSCT0000011877	ALDBSSCG0000007223	-	JH118887.1:32373-33103	4.99522	2.20998	1.17652	0.0007	0.00403249
LNC_001318	XLOC_048708	-	chr2:122689124-122702711	0.342192	0.528265	-0.626456	0.00155	0.00793791
ALDBSSCT0000011934	ALDBSSCG0000007263	-	chrX:55266277-55275391	1.42403	0.614462	1.21258	0.00535	0.0222159
LNC_001536	XLOC_056823	-	chr4:80634504-80714223	0.953496	0.704859	0.435892	0.00215	0.0104494
ALDBSSCT0000008507	ALDBSSCG0000005173	-	chr5:11962121-11963744	65.5045	52.2308	0.326693	0.0057	0.0234171
ALDBSSCT0000004352	ALDBSSCG0000002638	-	chr15:147200873-147223254	3.92021	2.43711	0.685757	0.0064	0.0257482
ALDBSSCT0000011482	ALDBSSCG0000006989	-	chr9:40835707-40837691	6.16158	8.72855	-0.502441	0.0013	0.00684486
ALDBSSCT0000007092	ALDBSSCG0000004311	-	chr3:34638449-34639357	0.499281	1.62853	-1.70565	0.00335	0.015089
ALDBSSCT0000011524	ALDBSSCG0000007002	-	chr9:46852303-46890768	0.963867	1.37243	-0.509828	0.0007	0.00403249
ALDBSSCT0000001030	ALDBSSCG0000000636	-	chr1:282864973-282870562	1.52353	0.971962	0.648448	0.013	0.0457733
LNC_001218	XLOC_045313	-	chr18:8463647-8493109	2.59838	1.35339	0.941028	0.00215	0.0104494
ALDBSSCT0000007881	ALDBSSCG0000004771	-	chr4:12468886-12732532	1.6297	5.779	-1.82621	0.0015	0.00772304
ALDBSSCT0000010599	ALDBSSCG0000006427	-	chr8:106021726-106026847	12.698	9.61207	0.401684	0.00915	0.0344438
LNC_001788	XLOC_068665	-	chr7:18831072-18850164	0.869919	0.613065	0.504841	0.00755	0.0294423
LNC_000783	XLOC_030132	-	chr13:53428178-53455617	0.625411	0.459408	0.44503	0.0101	0.0373171
ALDBSSCT0000007198	ALDBSSCG0000004376	-	chr3:75704292-75711133	17.2464	21.8532	-0.341548	0.0037	0.0163862
LNC_001628	XLOC_061354	-	chr5:94900691-94909508	4.48482	2.623	0.773836	0.0119	0.0426467
ALDBSSCT0000007018	ALDBSSCG0000004267	-	chr3:10914325-10921517	4.93602	7.63856	-0.629953	0.00025	0.00165345
ALDBSSCT0000006050	ALDBSSCG0000003704	-	chr2:143690798-143695335	4.73653	3.00861	0.654731	5e-05	0.000390001
LNC_000167	XLOC_006715	-	GL895236.1:9518-16036	12.5447	21.845	-0.800228	5e-05	0.000390001
LNC_000160	XLOC_006445	-	GL895110.2:195971-201748	4.25546	5.41553	-0.347786	0.01015	0.0374708
ALDBSSCT0000006989	ALDBSSCG0000004244	-	chr3:880418-893951	0.626662	0.35708	0.811438	0.00025	0.00165345
LNC_000703	XLOC_027099	-	chr13:59738474-59743971	0.888915	0.535107	0.732218	0.00105	0.00570507
ALDBSSCT0000011848	ALDBSSCG0000007197	-	GL896296.2:13673-14262	0	1.89235	#NAME?	5e-05	0.000390001
ALDBSSCT0000011847	ALDBSSCG0000007196	-	GL896183.1:69459-70364	1.02114	3.44114	-1.7527	0.0001	0.000732347
LNC_001876	XLOC_073039	-	chr8:82262129-82283081	0.983135	3.30164	-1.74772	0.0003	0.00193717
LNC_002019	XLOC_078605	-	chr9:21568092-21576470	2.0602	3.0949	-0.587108	5e-05	0.000390001
LNC_002018	XLOC_078556	-	chr9:19853558-19875016	1.08569	1.38477	-0.351042	0.0109	0.039709
LNC_002010	XLOC_078128	-	chr9:153388967-153408061	0.949805	0.349955	1.44046	5e-05	0.000390001
LNC_002016	XLOC_078516	-	chr9:15077628-15082941	0.290743	1.00601	-1.79083	0.002	0.00983706
LNC_000094	XLOC_003660	-	GL893889.1:5668-6922	20.658	8.05933	1.35797	0.0012	0.00639126
ALDBSSCT0000010861	ALDBSSCG0000006578	-	chr8:57599827-57605613	0.93619	1.44685	-0.628043	0.00185	0.00921299
LNC_001947	XLOC_075325	-	chr8:117758890-117763923	5.57967	7.11067	-0.349805	0.01025	0.0377745
ALDBSSCT0000008257	ALDBSSCG0000005010	-	chr5:7737473-7741619	0.466361	1.2113	-1.37704	0.0037	0.0163862
ALDBSSCT0000005160	ALDBSSCG0000003113	-	chr17:41361004-41361853	29.4105	21.4036	0.45848	0.0016	0.00815591
ALDBSSCT0000005162	ALDBSSCG0000003115	-	chr17:42200942-42205609	0.225823	0.576178	-1.35132	5e-05	0.000390001
ALDBSSCT0000001886	ALDBSSCG0000001141	-	chr11:6809062-6819486	0.685151	1.3654	-0.994831	0.0115	0.041472
ALDBSSCT0000011965	ALDBSSCG0000007282	-	chrX:113105760-113109306	2.28738	1.0115	1.1772	0.0051	0.0213553
LNC_000909	XLOC_034773	-	chr14:22059030-22065519	1.03338	1.4166	-0.455067	0.01155	0.0416178
LNC_000194	XLOC_007797	-	GL895864.2:154058-154517	1.85635	6.48608	-1.80488	0.00215	0.0104494
LNC_000196	XLOC_007927	-	GL895945.1:11821-19580	0.44485	0.95473	-1.10177	0.01345	0.0470507
LNC_000190	XLOC_007500	-	GL895666.1:7785-9107	3.62922	1.86248	0.962435	0.0042	0.0181993
ALDBSSCT0000003304	ALDBSSCG0000001986	-	chr13:141254267-141257694	54.1579	23.0355	1.23331	0.0001	0.000732347
ALDBSSCT0000004305	ALDBSSCG0000002605	-	chr15:121111585-121117156	0.651977	1.20362	-0.884493	0.00115	0.0061655
ALDBSSCT0000006517	ALDBSSCG0000003981	-	chr2:158335768-158339045	11.4694	19.1313	-0.738145	5e-05	0.000390001
ALDBSSCT0000012098	ALDBSSCG0000007379	-	chrX:141566970-141576764	0.669996	0.911607	-0.44426	0.0133	0.0466254
ALDBSSCT0000008196	ALDBSSCG0000004978	-	chr4:139961631-139985371	0.239801	0.846656	-1.81994	5e-05	0.000390001
ALDBSSCT0000009129	ALDBSSCG0000005567	-	chr6:143658805-143661919	2.5565	4.04623	-0.662412	5e-05	0.000390001
LNC_001297	XLOC_048335	-	chr2:99284553-99363151	0.752255	0.344151	1.12818	0.01355	0.0473326
LNC_001428	XLOC_053445	-	chr3:106167291-106174185	1.18006	0.462235	1.35216	0.0006	0.00353533
ALDBSSCT0000002169	ALDBSSCG0000001297	-	chr12:12472748-12482099	0.917166	1.60099	-0.80371	0.0068	0.0270455
LNC_000487	XLOC_019313	-	chr1:308428609-308429396	2.77582	0.874904	1.66571	0.00115	0.0061655
LNC_000481	XLOC_019088	-	chr1:294033120-294036974	0.415418	0.757188	-0.866089	0.0027	0.0126185
ALDBSSCT0000008093	ALDBSSCG0000004912	-	chr4:111717303-111722627	0	4.71431	#NAME?	0.0058	0.023753
ALDBSSCT0000003338	ALDBSSCG0000002008	-	chr13:156324154-156328974	3.90418	1.73455	1.17046	0.00025	0.00165345
LNC_001185	XLOC_043977	-	chr17:38711503-38754137	0.709363	0.229231	1.62972	5e-05	0.000390001
LNC_001976	XLOC_076367	-	chr9:31589187-31594293	0.633954	0.216132	1.55247	5e-05	0.000390001
LNC_001186	XLOC_044015	-	chr17:41110624-41129145	0.360525	0.584985	-0.698302	0.0001	0.000732347
ALDBSSCT0000001199	ALDBSSCG0000000738	-	chr10:34180127-34190894	7.54745	5.16412	0.547466	5e-05	0.000390001
ALDBSSCT0000002404	ALDBSSCG0000001455	-	chr12:23213603-23219751	0.573714	1.01877	-0.828419	0.0108	0.0394059
ALDBSSCT0000001839	ALDBSSCG0000001108	-	chr11:84542213-84546088	0.436844	0.842629	-0.94778	0.0005	0.00301686
LNC_001822	XLOC_070990	-	chr7:59624960-59630803	0.432098	0.884279	-1.03314	0.00015	0.00105331
LNC_001827	XLOC_071206	-	chr7:78879594-78883586	0.531109	0.0957863	2.47112	0.00115	0.0061655
LNC_001593	XLOC_059564	-	chr4:131289839-131452496	0.891481	0.530427	0.749049	0.0064	0.0257482
LNC_001597	XLOC_059785	-	chr5:584799-596477	0.538132	1.16076	-1.10904	0.0001	0.000732347
LNC_001595	XLOC_059718	-	chr4:141085077-141097150	0.627615	0.0872251	2.84707	0.00795	0.0307079
ALDBSSCT0000005655	ALDBSSCG0000003430	-	chr18:15475638-15487755	3.17121	6.54225	-1.04475	0.00035	0.00221629
ENSSSCT00000033960	ENSSSCG00000016341	TRAF3IP1	chr15:152431431-152441806	6.8448	9.92852	-0.53657	0.00295	0.01358
ALDBSSCT0000010393	ALDBSSCG0000006311	-	chr8:7940900-7966134	0.699431	0.232109	1.59138	0.00645	0.0259088
LNC_001339	XLOC_049985	-	chr2:39842669-39866349	1.65136	1.25916	0.391192	0.0043	0.0185544
LNC_001338	XLOC_049974	-	chr2:38112349-38115507	0.982314	0.345569	1.50721	0.00755	0.0294423
LNC_000269	XLOC_011604	-	JH118940.1:131906-133674	6.85307	1.62527	2.07607	5e-05	0.000390001
ALDBSSCT0000008527	ALDBSSCG0000005189	-	chr5:22960883-22963504	1.09975	2.33422	-1.08576	0.00165	0.00837151
LNC_001495	XLOC_055729	-	chr3:121511262-121515533	1.982	2.83057	-0.514136	0.0023	0.0110531
LNC_001725	XLOC_066076	-	chr6:15546633-15726934	0.987603	0.524956	0.911737	0.0037	0.0163862
LNC_001726	XLOC_066125	-	chr6:16005148-16062747	5.08168	0	inf	5e-05	0.000390001
LNC_000788	XLOC_030323	-	chr13:60620234-60624390	6.90452	8.70466	-0.334246	0.01345	0.0470507
ALDBSSCT0000006229	ALDBSSCG0000003805	-	chr2:27627665-27631051	4.65578	3.26179	0.513356	0.002	0.00983706
LNC_000063	XLOC_002143	-	GL893285.2:17211-18811	0	0.76002	#NAME?	5e-05	0.000390001
ENSSSCT00000033052	ENSSSCG00000031028	CH242-15C8.2	chrX:41061658-41063153	29.0447	23.3945	0.312109	0.0136	0.0474758
ALDBSSCT0000003145	ALDBSSCG0000001891	-	chr13:55994365-56114933	0.717711	1.17896	-0.716036	0.0063	0.0254177
ALDBSSCT0000008144	ALDBSSCG0000004944	-	chr4:127173122-127182366	1.08237	0.42268	1.35655	5e-05	0.000390001
ALDBSSCT0000008142	ALDBSSCG0000004942	-	chr4:126007367-126070300	0.68926	3.55204	-2.36553	0.0029	0.013387
ALDBSSCT0000000560	ALDBSSCG0000000331	-	chr1:304146271-304173254	6.08794	3.25635	0.902697	0.0075	0.0292835
LNC_001899	XLOC_073769	-	chr8:144448633-144464881	0.319207	0.534329	-0.743238	0.0001	0.000732347
ALDBSSCT0000011336	ALDBSSCG0000006884	-	chr9:132505158-132507510	0.489806	0.872773	-0.833397	0.00765	0.0297611
ALDBSSCT0000003250	ALDBSSCG0000001959	-	chr13:120032422-120034875	2.61037	1.53415	0.766811	0.0004	0.00248832
LNC_001990	XLOC_077311	-	chr9:99820714-99828038	12.3732	9.42581	0.392524	0.0024	0.0114514
LNC_000556	XLOC_021554	-	chr10:56589574-56593075	0.550624	0.197683	1.47788	0.0133	0.0466254
ALDBSSCT0000007033	ALDBSSCG0000004279	-	chr3:17042357-17056143	1.8102	1.11908	0.69384	0.01125	0.0407441
ALDBSSCT0000006079	ALDBSSCG0000003721	-	chr2:150949071-150955353	2.29469	2.99126	-0.382454	0.01145	0.0413358
LNC_000146	XLOC_005817	-	GL894800.1:1454-52593	0.567172	1.66868	-1.55685	0.00025	0.00165345
ALDBSSCT0000009247	ALDBSSCG0000005632	-	chr6:15056159-15057194	22.8671	12.957	0.819546	5e-05	0.000390001
ALDBSSCT0000006659	ALDBSSCG0000004072	-	chr3:40597430-40602602	1.31102	2.42827	-0.889239	0.0075	0.0292835
LNC_000723	XLOC_028254	-	chr13:139417997-139474036	0.318478	0.555858	-0.80352	0.0103	0.0379275
LNC_000721	XLOC_028163	-	chr13:131689743-131691119	2.84172	4.31232	-0.601703	0.0071	0.0280145
LNC_000264	XLOC_011471	-	JH118909.1:648-2019	0.116925	1.37356	-3.55426	0.00835	0.03197
LNC_000268	XLOC_011601	-	JH118940.1:126740-131734	3.06414	0.681135	2.16947	0.0013	0.00684486
ALDBSSCT0000005338	ALDBSSCG0000003228	-	chr17:37473920-37482813	0.416286	2.13274	-2.35706	5e-05	0.000390001
ALDBSSCT0000007409	ALDBSSCG0000004489	-	chr4:998207-1005683	1.51807	2.61673	-0.785531	5e-05	0.000390001
LNC_001682	XLOC_064708	-	chr6:81717039-81722419	0.970299	1.43865	-0.568215	0.00295	0.01358
LNC_001689	XLOC_064826	-	chr6:90740069-90743982	0.314232	0.549385	-0.805985	0.0072	0.0283267
ALDBSSCT0000011478	ALDBSSCG0000006986	-	chr9:36758921-36760366	1.28257	0.521562	1.29813	0.0119	0.0426467
ALDBSSCT0000000695	ALDBSSCG0000000414	-	chr1:34929788-34963149	2.04328	1.21038	0.755435	0.0001	0.000732347
ALDBSSCT0000004859	ALDBSSCG0000002949	-	chr16:79952727-79955857	0.525607	1.14778	-1.12679	0.00015	0.00105331
ALDBSSCT0000005933	ALDBSSCG0000003624	-	chr2:77839216-77840164	27.3766	35.9097	-0.391432	0.006	0.0244274
LNC_001523	XLOC_056128	-	chr4:15279483-15286760	1.51861	0.658197	1.20616	0.0003	0.00193717
LNC_000345	XLOC_014328	-	chr1:202906486-202932286	1.83936	0.923817	0.993522	0.00305	0.0139668
ALDBSSCT0000008511	ALDBSSCG0000005176	-	chr5:14875923-14882059	6.40221	4.04588	0.662115	0.0025	0.0118458
ALDBSSCT0000007956	ALDBSSCG0000004822	-	chr4:53293297-53295095	0.620212	0.201563	1.62153	0.0116	0.041769
ALDBSSCT0000008703	ALDBSSCG0000005310	-	chr6:1761730-1765861	3.1749	5.09238	-0.681629	5e-05	0.000390001
ALDBSSCT0000008701	ALDBSSCG0000005308	-	chr6:956407-957791	2906.54	5226.4	-0.846514	5e-05	0.000390001
LNC_001925	XLOC_074743	-	chr8:71747308-71806814	0.462324	0.730078	-0.659146	5e-05	0.000390001
ALDBSSCT0000009891	ALDBSSCG0000006015	-	chr7:99671209-99672333	4.41542	8.98309	-1.02466	0.0006	0.00353533
ALDBSSCT0000008272	ALDBSSCG0000005020	-	chr5:15824341-15854639	66.0061	40.6956	0.697728	0.00075	0.00427739
ALDBSSCT0000009664	ALDBSSCG0000005898	-	chr7:17908767-18326695	4.76816	3.74635	0.347948	0.0034	0.0152804
ALDBSSCT0000011947	ALDBSSCG0000007270	-	chrX:74286043-74353549	5.61878	2.47077	1.18529	0.0008	0.00451951
ALDBSSCT0000011949	ALDBSSCG0000007271	-	chrX:78275466-78279263	18.2074	8.55614	1.08949	5e-05	0.000390001
ALDBSSCT0000000795	ALDBSSCG0000000481	-	chr1:120698325-121032009	65.0379	105.498	-0.697862	5e-05	0.000390001
LNC_000793	XLOC_030636	-	chr13:79591590-79601326	0.407629	0.609009	-0.579208	0.0037	0.0163862
LNC_001632	XLOC_061707	-	chr5:7384569-7393301	0.270773	0.728238	-1.42733	0.00125	0.00661876
LNC_001633	XLOC_061792	-	chr5:12014258-12017434	4.23461	7.07827	-0.741168	5e-05	0.000390001
ALDBSSCT0000007398	ALDBSSCG0000004485	-	chr3:144248101-144249622	8.63694	14.6453	-0.761843	0.0004	0.00248832
ALDBSSCT0000000991	ALDBSSCG0000000607	-	chr1:256312507-256313537	12.0189	8.40981	0.515158	0.00465	0.0197827
ALDBSSCT0000007806	ALDBSSCG0000004727	-	chr4:142931156-142938433	2.01249	1.4778	0.445534	0.0051	0.0213553
ALDBSSCT0000000718	ALDBSSCG0000000430	-	chr1:49878274-49879492	43.4564	55.4027	-0.350386	0.0059	0.0240889
LNC_001960	XLOC_075642	-	chr8:135782049-135842205	1.04703	1.47592	-0.495301	0.0067	0.0267258
LNC_002080	XLOC_080798	-	chrX:26338476-26365083	0.852412	0.550717	0.630238	0.0125	0.0443512
LNC_001143	XLOC_042299	-	chr16:85616435-85622914	0.30348	0.721101	-1.2486	0.0026	0.0122334
ALDBSSCT0000006500	ALDBSSCG0000003971	-	chr2:153519246-153527576	12.5201	9.91986	0.335856	0.0057	0.0234171
ALDBSSCT0000003205	ALDBSSCG0000001928	-	chr13:80720756-80738893	1.111	1.82944	-0.719552	0.0065	0.0260758
LNC_000282	XLOC_011791	-	JH118983.1:10811-36945	1.72689	3.97937	-1.20436	0.00115	0.0061655
ALDBSSCT0000000808	ALDBSSCG0000000492	-	chr1:130447898-130470955	5.21365	1.63373	1.67412	0.00045	0.00275466
LNC_000082	XLOC_002857	-	GL893581.2:70366-79241	0.60175	0.13091	2.20059	0.0106	0.0388171
ALDBSSCT0000006331	ALDBSSCG0000003873	-	chr2:78646980-78648650	13.0507	23.213	-0.830806	5e-05	0.000390001
ENSSSCT00000035193	ENSSSCG00000004334	MAP3K7	chr1:65478904-65542600	11.1185	7.77489	0.516075	0.00345	0.0154675
ALDBSSCT0000003433	ALDBSSCG0000002068	-	chr13:216542266-216547330	4.03578	5.28303	-0.38852	0.0051	0.0213553
LNC_001845	XLOC_072074	-	chr8:1736039-1739042	0.403519	0.989832	-1.29455	0.00095	0.00524071
LNC_000291	XLOC_012207	-	chr1:14167614-14170394	0.636442	0.283723	1.16555	0.01235	0.0439266
ALDBSSCT0000009237	ALDBSSCG0000005628	-	chr6:12429781-12432305	3.30574	5.24257	-0.6653	0.00035	0.00221629
ALDBSSCT0000007748	ALDBSSCG0000004701	-	chr4:137048912-137059041	1.1475	2.53423	-1.14305	0.0014	0.00728869
ALDBSSCT0000006169	ALDBSSCG0000003772	-	chr2:10369905-10372289	2.90925	4.18952	-0.526138	0.0037	0.0163862
ALDBSSCT0000005583	ALDBSSCG0000003377	-	chr18:55401733-55403082	3.03392	5.23515	-0.787048	0.0017	0.00858402
ALDBSSCT0000005588	ALDBSSCG0000003380	-	chr18:56115318-56192888	2.57344	6.95056	-1.43343	0.00175	0.00879534
LNC_000234	XLOC_010288	-	JH118598.1:4941-6183	0	3.47718	#NAME?	5e-05	0.000390001
LNC_000906	XLOC_034652	-	chr14:17850592-17859558	0.150652	0.630583	-2.06547	0.0124	0.0440654
ALDBSSCT0000004396	ALDBSSCG0000002673	-	chr15:22701407-22706210	0.75278	0.386589	0.961427	0.00875	0.0332086
ALDBSSCT0000006706	ALDBSSCG0000004090	-	chr3:50794960-50936458	1.9205	1.32175	0.539028	0.00225	0.0108482
ALDBSSCT0000007482	ALDBSSCG0000004536	-	chr4:21846599-21851209	2.51135	4.29843	-0.775348	0.0001	0.000732347
LNC_001353	XLOC_050806	-	chr2:88526984-88531535	0.170699	0.677477	-1.98872	0.00015	0.00105331
LNC_001970	XLOC_076243	-	chr9:19919547-19922777	1.92887	2.67116	-0.469715	0.0082	0.0314988
LNC_001974	XLOC_076294	-	chr9:23313167-23316861	1.14109	1.63529	-0.519134	0.0086	0.0327545
ALDBSSCT0000008249	ALDBSSCG0000005005	-	chr5:3632896-3642673	0.734204	1.11476	-0.602481	0.0069	0.0273728
ENSSSCT00000001522	ENSSSCG00000001396	SLA-8	chr7:27626974-27630394	4.20308	6.37988	-0.602083	0.00165	0.00837151
LNC_000127	XLOC_005043	-	GL894461.1:13551-87700	2.42203	1.59192	0.605449	0.01295	0.0456337
LNC_000128	XLOC_005066	-	GL894466.1:31510-32440	3.20238	5.53903	-0.79049	0.00085	0.0047654
ALDBSSCT0000010618	ALDBSSCG0000006441	-	chr8:119934738-119950298	0.549753	0.155681	1.82019	0.0001	0.000732347
LNC_000626	XLOC_023896	-	chr11:82710194-82714255	0.551603	0.299274	0.882161	0.003	0.0137741
ALDBSSCT0000006477	ALDBSSCG0000003955	-	chr2:147110861-147111328	25.6784	51.981	-1.01743	5e-05	0.000390001
ALDBSSCT0000005826	ALDBSSCG0000003544	-	chr2:18918686-18924186	1.48419	2.32851	-0.649728	0.00045	0.00275466
ALDBSSCT0000010004	ALDBSSCG0000006084	-	chr7:2414600-2440569	0.657735	0.302109	1.12244	0.00345	0.0154675
ALDBSSCT0000007667	ALDBSSCG0000004657	-	chr4:109080997-109083204	3.42647	2.23837	0.614275	0.00145	0.00750357
ALDBSSCT0000009842	ALDBSSCG0000005993	-	chr7:80975984-80978808	1.06314	1.74862	-0.717883	0.00275	0.0128069
ALDBSSCT0000007564	ALDBSSCG0000004590	-	chr4:73904659-73905895	12.1231	7.86316	0.624581	0.0006	0.00353533
LNC_001253	XLOC_046633	-	chr18:53407579-53423407	0.189836	1.87381	-3.30315	0.0002	0.00135838
ALDBSSCT0000003048	ALDBSSCG0000001826	-	chr13:1571328-1645532	3.57938	12.5412	-1.80889	0.00125	0.00661876
ALDBSSCT0000003041	ALDBSSCG0000001821	-	chr13:218076782-218078538	88.6662	148.455	-0.743566	5e-05	0.000390001
ALDBSSCT0000006639	ALDBSSCG0000004060	-	chr3:38843206-38846671	0.712295	1.11937	-0.652145	0.0124	0.0440654

## Sheet: H58dpc_vs_LW58dpc.DE
transcript_id	gene_id	gene_name	gene_location	H58dpc_FPKM	LW58dpc_FPKM	log2(foldchange)	pvalue	qvalue
LNC_001433	XLOC_053596	-	chr3:118290845-118309995	0.734458	0.318598	1.20494	0.00425	0.0183788
ALDBSSCT0000011355	ALDBSSCG0000006897	-	chr9:137659238-137671465	0.721526	1.88237	-1.38343	5e-05	0.000390001
ALDBSSCT0000011112	ALDBSSCG0000006746	-	chr9:25688801-25690368	1.60902	0.262345	2.61664	0.0001	0.000732347
ALDBSSCT0000011803	ALDBSSCG0000007162	-	GL892962.1:10359-10711	16.7255	4.10661	2.02603	0.0143	0.0494343
LNC_000531	XLOC_020463	-	chr10:73397912-73418371	0.355215	0.90294	-1.34594	0.0002	0.00135838
LNC_000538	XLOC_020618	-	chr10:5587379-5601416	0.872445	0.485987	0.844146	0.0096	0.035822
ALDBSSCT0000003741	ALDBSSCG0000002240	-	chr14:123490028-123491347	3.32433	5.13823	-0.628205	0.0029	0.013387
ALDBSSCT0000005744	ALDBSSCG0000003483	-	chr18:52032612-52035509	1.30186	0.50201	1.37479	0.0003	0.00193717
ALDBSSCT0000001847	ALDBSSCG0000001113	-	chr11:86632267-86639901	0.389944	0.633343	-0.69972	0.0015	0.00772304
LNC_001198	XLOC_044688	-	chr17:29767242-29776245	0.674546	0.927695	-0.459733	0.0114	0.0411821
LNC_000875	XLOC_033418	-	chr14:65249915-65256846	1.06919	0.72108	0.568285	0.00265	0.0124189
LNC_001582	XLOC_058862	-	chr4:90583422-90591629	4.22513	3.32979	0.343564	0.01045	0.03837
ALDBSSCT0000004262	ALDBSSCG0000002581	-	chr15:97079915-97084396	0.859984	0.477813	0.847865	0.00345	0.0154675
ALDBSSCT0000003958	ALDBSSCG0000002385	-	chr14:70773050-70773782	4.6856	2.81164	0.736825	0.00835	0.03197
ALDBSSCT0000007243	ALDBSSCG0000004393	-	chr3:84691365-84694560	6.73242	5.17693	0.37903	0.01145	0.0413358
LNC_001111	XLOC_041218	-	chr15:155480325-155498791	0	0.806043	#NAME?	5e-05	0.000390001
LNC_001110	XLOC_041196	-	chr15:155103315-155121784	0.92567	1.20285	-0.377889	0.0059	0.0240889
ENSSSCT00000034907	ENSSSCG00000030790	TMP-CH242-74M17.6	chr7:24626855-24627344	0	16.5163	#NAME?	5e-05	0.000390001
ALDBSSCT0000007427	ALDBSSCG0000004501	-	chr4:7188558-7191157	0.453059	0.80522	-0.829684	0.0103	0.0379275
ALDBSSCT0000000439	ALDBSSCG0000000262	-	chr1:232725525-232973373	5.22687	2.2615	1.20867	0.0016	0.00815591
ALDBSSCT0000010820	ALDBSSCG0000006550	-	chr8:31318849-31483724	0.901812	0.576718	0.644959	0.0134	0.0469095
ALDBSSCT0000008767	ALDBSSCG0000005352	-	chr6:26755881-26758968	0.656088	1.06024	-0.692432	0.00875	0.0332086
LNC_001326	XLOC_049286	-	chr2:155272712-155281392	3.87921	5.6544	-0.54361	0.0001	0.000732347
ALDBSSCT0000005957	ALDBSSCG0000003641	-	chr2:95703545-95710520	0.992526	0.506811	0.969657	0.00025	0.00165345
LNC_002059	XLOC_080383	-	chr9:137907951-137924073	0.857867	1.23402	-0.524533	0.0003	0.00193717
ALDBSSCT0000007171	ALDBSSCG0000004358	-	chr3:54764200-54821564	5.99956	10.1515	-0.758762	0.0004	0.00248832
ALDBSSCT0000006192	ALDBSSCG0000003786	-	chr2:18181477-18195388	0.403484	0.652756	-0.694035	0.0011	0.00593672
ALDBSSCT0000000900	ALDBSSCG0000000546	-	chr1:187481151-187482550	1.49645	2.45266	-0.712807	0.0081	0.0311836
ALDBSSCT0000003345	ALDBSSCG0000002012	-	chr13:160457648-160459492	0.248237	0.682108	-1.45828	0.006	0.0244274
LNC_001717	XLOC_065662	-	chr6:728927-732673	0.867921	1.39134	-0.68084	0.0022	0.0106456
LNC_001719	XLOC_065701	-	chr6:1574023-1577206	0.478829	0.986778	-1.04321	0.0004	0.00248832
LNC_000441	XLOC_017743	-	chr1:169433255-169451969	1.24356	0.49358	1.33312	5e-05	0.000390001
ALDBSSCT0000007434	ALDBSSCG0000004507	-	chr4:8668377-8678862	1.32817	0.39916	1.7344	0.0008	0.00451951
LNC_000070	XLOC_002400	-	GL893404.2:21662-26863	16.914	39.4929	-1.22338	0.00115	0.0061655
ALDBSSCT0000000570	ALDBSSCG0000000339	-	chr1:308642107-308643667	0.576682	1.25789	-1.12516	0.00255	0.0120429
ALDBSSCT0000004682	ALDBSSCG0000002851	-	chr16:4209086-4210914	1.10689	2.55589	-1.20731	5e-05	0.000390001
ALDBSSCT0000003799	ALDBSSCG0000002282	-	chr14:8406008-8406537	26.9915	11.1117	1.28043	0.0001	0.000732347
LNC_001209	XLOC_045147	-	chr17:66084079-66085016	2.35232	1.16056	1.01927	0.0076	0.0296053
ALDBSSCT0000009443	ALDBSSCG0000005759	-	chr6:82461971-82500396	8.97284	4.22594	1.08629	5e-05	0.000390001
LNC_001460	XLOC_054648	-	chr3:44394724-44401117	0.660842	1.15847	-0.809841	5e-05	0.000390001
LNC_001791	XLOC_068917	-	chr7:35306921-35309302	0.561392	1.04872	-0.901554	0.0085	0.0324304
ALDBSSCT0000010896	ALDBSSCG0000006603	-	chr8:78359319-78367380	0.508854	0.868861	-0.771873	0.0021	0.0102426
LNC_001984	XLOC_077091	-	chr9:82665891-82670281	0.2761	0.618124	-1.16271	0.00745	0.0291211
LNC_001616	XLOC_061074	-	chr5:77075088-77077434	1.17701	2.01949	-0.778864	0.0019	0.00941954
ALDBSSCT0000009356	ALDBSSCG0000005709	-	chr6:56637215-56644029	3.45282	5.09804	-0.562166	0.0003	0.00193717
LNC_001155	XLOC_042686	-	chr16:35666651-35784656	0.388406	0.573923	-0.563291	0.0096	0.035822
ALDBSSCT0000001876	ALDBSSCG0000001135	-	chr11:5589783-5593771	0.441915	0.78513	-0.829161	0.0028	0.0129999
LNC_000155	XLOC_006362	-	GL895069.2:40328-61080	549.235	280.197	0.970982	5e-05	0.000390001
ALDBSSCT0000009903	ALDBSSCG0000006026	-	chr7:105420590-105421475	9.88019	6.51802	0.600104	0.00235	0.0112539
ALDBSSCT0000006646	ALDBSSCG0000004065	-	chr3:40058932-40063268	230.965	99.2825	1.21806	5e-05	0.000390001
ALDBSSCT0000005691	ALDBSSCG0000003455	-	chr18:35901486-35903589	7.53782	4.98304	0.59712	0.0032	0.0145339
ALDBSSCT0000010381	ALDBSSCG0000006304	-	chr8:1291783-1292551	28.7166	40.2379	-0.486667	0.00055	0.00327808
ALDBSSCT0000011652	ALDBSSCG0000007075	-	chr9:115556203-115581661	9.6236	7.44107	0.371065	0.00555	0.0229074
ALDBSSCT0000002725	ALDBSSCG0000001651	-	chr13:92401521-92419585	3.23754	1.87235	0.790043	0.00665	0.0265623
ENSSSCT00000036444	ENSSSCG00000007280	ITCH	chr17:43030474-43114974	40.4182	32.4252	0.317889	0.0107	0.0391098
ALDBSSCT0000004441	ALDBSSCG0000002705	-	chr15:51511645-51530545	2.28292	1.32561	0.784225	0.0001	0.000732347
ALDBSSCT0000011852	ALDBSSCG0000007201	-	GL896302.1:108888-110179	66.769	84.2257	-0.335083	0.00715	0.02817
ALDBSSCT0000011463	ALDBSSCG0000006974	-	chr9:21859588-21863291	19.3302	14.3725	0.427548	0.0062	0.0250936
ALDBSSCT0000011469	ALDBSSCG0000006979	-	chr9:29519119-29525703	12.008	17.2952	-0.526386	0.00045	0.00275466
ALDBSSCT0000001157	ALDBSSCG0000000716	-	chr10:22597134-22603060	6.48655	3.85991	0.748883	5e-05	0.000390001
LNC_001835	XLOC_071550	-	chr7:102837209-102849338	1.39217	1.98065	-0.508644	0.00025	0.00165345
ALDBSSCT0000005824	ALDBSSCG0000003542	-	chr2:17755528-17770980	154.613	98.2849	0.65362	5e-05	0.000390001
LNC_001081	XLOC_040462	-	chr15:94023424-94031265	0.66864	1.04924	-0.650043	0.00045	0.00275466
LNC_000687	XLOC_026469	-	chr13:18314632-18330051	9.88267	7.32027	0.433004	0.0012	0.00639126
LNC_000353	XLOC_014652	-	chr1:232973565-232981391	2.4536	1.61586	0.6026	5e-05	0.000390001
ALDBSSCT0000001721	ALDBSSCG0000001039	-	chr11:19591307-19596470	116.298	74.1258	0.649774	0.00015	0.00105331
ALDBSSCT0000008569	ALDBSSCG0000005215	-	chr5:46716516-46741338	0.672153	0	inf	5e-05	0.000390001
ALDBSSCT0000004232	ALDBSSCG0000002562	-	chr15:84356703-84365762	7.72118	6.14888	0.328497	0.0096	0.035822
LNC_000627	XLOC_023914	-	chr11:84483329-84493911	1.00672	1.54263	-0.615727	5e-05	0.000390001
ALDBSSCT0000000055	ALDBSSCG0000000035	-	chr1:18470167-18473816	18.9607	14.9057	0.347145	0.00815	0.0313389
ALDBSSCT0000007942	ALDBSSCG0000004813	-	chr4:41943464-41961259	18.9948	26.5409	-0.482611	0.00085	0.0047654
LNC_001376	XLOC_051330	-	chr2:130884193-130890669	74.4074	48.7758	0.609282	5e-05	0.000390001
LNC_001375	XLOC_051326	-	chr2:130787468-130800454	1.88914	1.05879	0.835315	0.0115	0.041472
ALDBSSCT0000008849	ALDBSSCG0000005406	-	chr6:48452343-48455032	4.14586	5.99047	-0.530997	0.0058	0.023753
ALDBSSCT0000005173	ALDBSSCG0000003123	-	chr17:46934438-46935439	17.9631	13.0498	0.461009	0.0142	0.049151
ALDBSSCT0000011958	ALDBSSCG0000007278	-	chrX:103841190-103844939	11.7244	18.5237	-0.659864	0.00135	0.00706532
ALDBSSCT0000002768	ALDBSSCG0000001679	-	chr13:116303092-116310019	3.67912	2.16051	0.767989	0.0001	0.000732347
LNC_001952	XLOC_075371	-	chr8:120227771-120280689	1.6714	0.906163	0.883215	0.0055	0.0227357
LNC_000187	XLOC_007464	-	GL895648.1:2-23144	0.704012	2.33542	-1.73001	5e-05	0.000390001
LNC_000188	XLOC_007464	-	GL895648.1:2-23144	0.598419	1.44119	-1.26803	0.0005	0.00301686
ALDBSSCT0000000014	ALDBSSCG0000000008	-	chr1:3680952-3688877	82.9752	58.5655	0.502629	0.0009	0.00500567
LNC_001581	XLOC_058822	-	chr4:88020997-88030155	1.20954	1.61392	-0.416107	0.0058	0.023753
ALDBSSCT0000011033	ALDBSSCG0000006695	-	chr9:65459-66764	3.08424	1.01116	1.60891	0.01375	0.0478902
LNC_001459	XLOC_054637	-	chr3:43989667-43995737	0.38927	0.669278	-0.781833	0.00095	0.00524071
ALDBSSCT0000012083	ALDBSSCG0000007367	-	chrX:126642323-126650703	14.1835	19.0581	-0.426195	0.0005	0.00301686
LNC_001646	XLOC_062773	-	chr5:77311417-77318570	0.892648	1.29113	-0.53247	0.00345	0.0154675
ALDBSSCT0000004523	ALDBSSCG0000002753	-	chr15:91403231-91405476	50.0828	37.6319	0.412359	0.0049	0.0206626
LNC_001152	XLOC_042547	-	chr16:20852730-20931073	1.8325	4.82572	-1.39693	0.00975	0.0362811
ALDBSSCT0000002270	ALDBSSCG0000001371	-	chr12:51638732-51641510	0.458131	0.780572	-0.768771	0.0118	0.0423587
ALDBSSCT0000005722	ALDBSSCG0000003473	-	chr18:47381684-47386100	1.44411	2.33195	-0.69135	0.0007	0.00403249
LNC_000931	XLOC_035851	-	chr14:94899984-94913673	1.31825	0.175444	2.90955	0.00355	0.015839
ALDBSSCT0000005886	ALDBSSCG0000003588	-	chr2:51984529-52003458	23.2243	14.1945	0.710301	0.00325	0.0147179
ALDBSSCT0000008666	ALDBSSCG0000005283	-	chr5:94784852-94786134	1.95093	0.639431	1.6093	0.004	0.017487
ALDBSSCT0000004759	ALDBSSCG0000002897	-	chr16:38490351-38492742	42.8138	31.1446	0.459096	0.00075	0.00427739
LNC_000498	XLOC_019453	-	chr10:3320123-3437081	0.0607715	0.625164	-3.36277	0.00335	0.015089
LNC_001174	XLOC_043468	-	chr16:77583190-77594791	4.24914	5.65306	-0.411861	0.00645	0.0259088
LNC_001178	XLOC_043574	-	chr17:2794232-2964631	0.552425	0.288834	0.935538	0.0019	0.00941954
ALDBSSCT0000001327	ALDBSSCG0000000810	-	chr10:70856794-70857675	1.93592	3.39303	-0.809553	0.00605	0.0245992
ALDBSSCT0000009078	ALDBSSCG0000005540	-	chr6:125496906-125500573	38.9415	29.5443	0.39843	0.00155	0.00793791
ALDBSSCT0000001345	ALDBSSCG0000000824	-	chr10:73618702-73633824	0.193274	0.544962	-1.49551	0.0013	0.00684486
LNC_000514	XLOC_019724	-	chr10:29022479-29062153	0.58417	1.16407	-0.994719	0.0018	0.00900765
ALDBSSCT0000007075	ALDBSSCG0000004300	-	chr3:28055137-28160146	49.0198	19.7317	1.31285	0.00445	0.0190787
LNC_001074	XLOC_040252	-	chr15:90602568-90650088	0.799476	1.01996	-0.35138	0.00625	0.0252588
LNC_001075	XLOC_040273	-	chr15:90927411-90980804	0.348129	0.542607	-0.640284	5e-05	0.000390001
LNC_000306	XLOC_012952	-	chr1:75682705-75688772	0.658465	0.398019	0.72627	0.00475	0.0201317
ALDBSSCT0000009207	ALDBSSCG0000005609	-	chr6:6282093-6359511	1.38472	0.802249	0.787476	0.01345	0.0470507
ALDBSSCT0000008557	ALDBSSCG0000005206	-	chr5:37809931-37841200	0.666761	0.364761	0.870219	0.0029	0.013387
LNC_001396	XLOC_052122	-	chr3:14613392-14625419	0.56674	1.03343	-0.866683	5e-05	0.000390001
ALDBSSCT0000000652	ALDBSSCG0000000390	-	chr1:14316680-14317870	5.84075	0	inf	0.00135	0.00706532
ALDBSSCT0000005146	ALDBSSCG0000003101	-	chr17:32125640-32136649	0.516713	0.832682	-0.688403	0.0006	0.00353533
ALDBSSCT0000009474	ALDBSSCG0000005778	-	chr6:96138071-96163022	1.57569	1.07019	0.558121	0.00745	0.0291211
LNC_001562	XLOC_057916	-	chr4:2427625-2480842	0.404954	0.623913	-0.623588	0.0137	0.0477538
LNC_001563	XLOC_057950	-	chr4:11881897-11894024	0.376057	0.744049	-0.984447	0.00135	0.00706532
ALDBSSCT0000004075	ALDBSSCG0000002465	-	chr14:145078715-145089537	0.378117	1.1264	-1.57481	0.0002	0.00135838
ALDBSSCT0000004915	ALDBSSCG0000002980	-	chr16:29270215-29272597	0.524882	0.998741	-0.928118	0.01245	0.0442089
ALDBSSCT0000000490	ALDBSSCG0000000292	-	chr1:267659341-267660158	13.1767	9.29552	0.503377	0.0046	0.0196084
ALDBSSCT0000009339	ALDBSSCG0000005695	-	chr6:51850154-51855310	0.511379	0.915626	-0.840365	0.003	0.0137741
LNC_001264	XLOC_047199	-	chr2:19077087-19090448	0.363088	0.734688	-1.01681	5e-05	0.000390001
ALDBSSCT0000005061	ALDBSSCG0000003051	-	chr16:77444003-77475286	6.27325	1.68914	1.89293	0.0011	0.00593672
ALDBSSCT0000003050	ALDBSSCG0000001828	-	chr13:4174409-4178064	5.28755	2.25321	1.23062	0.0004	0.00248832
LNC_001403	XLOC_052387	-	chr3:38871776-38880813	0.970004	1.48435	-0.613767	5e-05	0.000390001
LNC_000759	XLOC_029341	-	chr13:4987916-4991372	1.03427	0.626499	0.723232	0.01035	0.0380732
LNC_001398	XLOC_052159	-	chr3:17127441-17128538	95.1737	67.9637	0.485798	0.00035	0.00221629
ALDBSSCT0000006856	ALDBSSCG0000004178	-	chr3:120659768-120663895	8.30378	11.4131	-0.458853	0.00075	0.00427739
ALDBSSCT0000006858	ALDBSSCG0000004179	-	chr3:121628682-121658017	10.87	4.83106	1.16994	0.001	0.00547447
ALDBSSCT0000008288	ALDBSSCG0000005033	-	chr5:23093785-23095966	53.3651	23.8922	1.15936	0.01	0.0370191
LNC_000869	XLOC_033281	-	chr14:55472500-55486408	2.1596	1.49957	0.526217	0.0021	0.0102426
LNC_001023	XLOC_038841	-	chr15:143498933-143502767	0.806292	1.2057	-0.580501	0.0077	0.0299148
LNC_001021	XLOC_038827	-	chr15:143400971-143495524	0.783314	1.20624	-0.622858	0.009	0.0339917
LNC_001024	XLOC_038894	-	chr15:147037028-147049918	5.40634	9.07429	-0.747132	5e-05	0.000390001
ALDBSSCT0000009279	ALDBSSCG0000005658	-	chr6:37457612-37489106	0.796134	1.59331	-1.00094	0.00375	0.0165716
ALDBSSCT0000008587	ALDBSSCG0000005227	-	chr5:63823482-63826448	0.559174	0.902613	-0.690811	0.01265	0.0447767
ALDBSSCT0000008636	ALDBSSCG0000005256	-	chr5:82959878-82960705	17.3539	12.1438	0.515033	0.0023	0.0110531
ALDBSSCT0000008631	ALDBSSCG0000005253	-	chr5:81530577-81531591	668.925	181.184	1.88439	5e-05	0.000390001
ALDBSSCT0000007258	ALDBSSCG0000004400	-	chr3:91602327-91850693	44.4001	23.025	0.947359	5e-05	0.000390001
ALDBSSCT0000006128	ALDBSSCG0000003744	-	chr2:3109186-3158281	4.45915	7.12166	-0.675444	0.0029	0.013387
ALDBSSCT0000011877	ALDBSSCG0000007223	-	JH118887.1:32373-33103	0.95935	2.86171	-1.57675	0.002	0.00983706
ALDBSSCT0000011871	ALDBSSCG0000007217	-	JH118724.1:72321-74342	18.5896	12.7256	0.546762	0.0001	0.000732347
LNC_001311	XLOC_048461	-	chr2:108695725-108888418	0.764858	0.152443	2.32692	5e-05	0.000390001
LNC_001315	XLOC_048592	-	chr2:120846023-120867013	1.17435	0.788942	0.573876	0.00715	0.02817
ALDBSSCT0000010659	ALDBSSCG0000006469	-	chr8:140646607-140652072	0.319611	0.548382	-0.778864	0.0074	0.0289641
LNC_001531	XLOC_056403	-	chr4:37830699-37852681	0.674078	0.875573	-0.377312	0.01405	0.048723
LNC_000372	XLOC_015587	-	chr1:310240979-310241641	98.6713	65.2746	0.596108	0.01125	0.0407441
ALDBSSCT0000001701	ALDBSSCG0000001026	-	chr11:14962133-15121517	1.17502	0.72212	0.702378	0.0043	0.0185544
ALDBSSCT0000000910	ALDBSSCG0000000556	-	chr1:204871941-204878724	50.842	40.8457	0.315836	0.0089	0.0336797
ALDBSSCT0000000914	ALDBSSCG0000000560	-	chr1:206904041-206908648	47.5256	34.9026	0.445369	0.00015	0.00105331
ALDBSSCT0000009923	ALDBSSCG0000006042	-	chr7:114362056-114364091	5.17001	2.82156	0.873673	0.002	0.00983706
LNC_001934	XLOC_074961	-	chr8:86350337-86354861	4.04304	5.93928	-0.554847	0.00025	0.00165345
ALDBSSCT0000008820	ALDBSSCG0000005387	-	chr6:41805550-41828609	1.87642	1.0398	0.851681	0.00155	0.00793791
ALDBSSCT0000008821	ALDBSSCG0000005388	-	chr6:42424226-42509981	0.242983	0.743649	-1.61377	0.01385	0.0481603
ALDBSSCT0000001035	ALDBSSCG0000000639	-	chr1:284505333-284511948	11.5907	3.39579	1.77115	0.0016	0.00815591
ALDBSSCT0000006439	ALDBSSCG0000003931	-	chr2:137452035-137454628	3.11378	5.02766	-0.691221	5e-05	0.000390001
ALDBSSCT0000010599	ALDBSSCG0000006427	-	chr8:106021726-106026847	11.8247	8.92449	0.405968	0.00945	0.0353632
LNC_001789	XLOC_068686	-	chr7:19082724-19091478	0.508672	0.721683	-0.50463	0.0135	0.0471938
ALDBSSCT0000011315	ALDBSSCG0000006872	-	chr9:127640359-127641469	135.254	60.7997	1.15354	0.0018	0.00900765
LNC_000431	XLOC_017489	-	chr1:147662522-147986455	0.558628	0.855774	-0.615342	0.0007	0.00403249
ALDBSSCT0000006552	ALDBSSCG0000004002	-	chr3:8501421-8564162	0.824562	0.45607	0.854374	0.0032	0.0145339
ALDBSSCT0000004546	ALDBSSCG0000002763	-	chr15:96063999-96067046	6.32135	4.62256	0.451542	0.01215	0.0433653
ALDBSSCT0000007018	ALDBSSCG0000004267	-	chr3:10914325-10921517	8.19539	5.72336	0.517951	0.0017	0.00858402
ALDBSSCT0000006050	ALDBSSCG0000003704	-	chr2:143690798-143695335	3.50893	4.70896	-0.424375	0.0079	0.0305533
ALDBSSCT0000000706	ALDBSSCG0000000419	-	chr1:40968873-40973251	0.767247	0.501552	0.613291	0.0101	0.0373171
LNC_000167	XLOC_006715	-	GL895236.1:9518-16036	25.9219	35.3533	-0.447675	0.00105	0.00570507
LNC_001012	XLOC_038827	-	chr15:143400971-143495524	0.565414	1.90583	-1.75304	0.01395	0.0484457
ALDBSSCT0000007201	ALDBSSCG0000004378	-	chr3:76192656-76228883	1.54486	0.767459	1.00931	0.0136	0.0474758
ALDBSSCT0000003917	ALDBSSCG0000002355	-	chr14:54510426-54511319	3.83377	6.69508	-0.804339	0.00485	0.0204886
ALDBSSCT0000003914	ALDBSSCG0000002353	-	chr14:51015688-51017214	7.87888	18.0726	-1.19774	0.00295	0.01358
ALDBSSCT0000005514	ALDBSSCG0000003343	-	chr18:35909201-35911137	7.03577	9.49809	-0.432929	0.0034	0.0152804
LNC_002019	XLOC_078605	-	chr9:21568092-21576470	1.41849	2.03915	-0.523608	0.00035	0.00221629
ALDBSSCT0000001173	ALDBSSCG0000000726	-	chr10:29076621-29083257	16.486	25.4223	-0.624856	5e-05	0.000390001
LNC_001091	XLOC_040775	-	chr15:117232142-117239642	22.3037	16.9415	0.396723	0.00155	0.00793791
LNC_001382	XLOC_051574	-	chr2:151406465-151552355	0.33853	0.567637	-0.745685	0.0034	0.0152804
ALDBSSCT0000006738	ALDBSSCG0000004112	-	chr3:58847851-58912933	4.64759	6.55304	-0.495681	0.00535	0.0222159
ALDBSSCT0000004381	ALDBSSCG0000002661	-	chr15:3551454-3570375	52.9201	12.0214	2.13821	0.0022	0.0106456
ALDBSSCT0000008257	ALDBSSCG0000005010	-	chr5:7737473-7741619	0.261431	0.810694	-1.63273	0.00965	0.0359743
ALDBSSCT0000005160	ALDBSSCG0000003113	-	chr17:41361004-41361853	25.7397	20.0089	0.363356	0.0129	0.0454939
ALDBSSCT0000005162	ALDBSSCG0000003115	-	chr17:42200942-42205609	0.356423	0.592823	-0.73401	0.00685	0.027206
LNC_000909	XLOC_034773	-	chr14:22059030-22065519	0.809201	1.27601	-0.657075	0.00075	0.00427739
LNC_001540	XLOC_056988	-	chr4:94907101-94959788	5.75994	1.30928	2.13728	0.00035	0.00221629
LNC_000190	XLOC_007500	-	GL895666.1:7785-9107	1.20375	4.34338	-1.85128	5e-05	0.000390001
ALDBSSCT0000010372	ALDBSSCG0000006299	-	chr7:132145815-132164645	96.5198	75.0586	0.362808	0.0093	0.0349022
ALDBSSCT0000010950	ALDBSSCG0000006636	-	chr8:108197216-108199556	17.0653	23.5323	-0.463576	0.00045	0.00275466
ALDBSSCT0000005814	ALDBSSCG0000003533	-	chr2:11930556-11931571	0.0980685	0.834293	-3.08869	0.0082	0.0314988
ALDBSSCT0000001568	ALDBSSCG0000000957	-	chr10:66550355-66552942	0.376707	0.777989	-1.04631	0.00195	0.00962617
ALDBSSCT0000006517	ALDBSSCG0000003981	-	chr2:158335768-158339045	19.9222	28.9338	-0.538376	5e-05	0.000390001
LNC_001654	XLOC_062980	-	chr5:94831859-94836737	0.199951	0.561792	-1.49039	0.0062	0.0250936
LNC_001655	XLOC_062996	-	chr5:98944501-98967225	7.58907	5.84749	0.376107	0.00245	0.0116516
LNC_001813	XLOC_070307	-	chr7:17639372-17846940	0.96592	1.38345	-0.518294	0.0001	0.000732347
ALDBSSCT0000008196	ALDBSSCG0000004978	-	chr4:139961631-139985371	0.390469	0.683443	-0.807612	0.0004	0.00248832
ALDBSSCT0000006026	ALDBSSCG0000003687	-	chr2:133550635-133557148	1.23851	0.729958	0.76272	0.0017	0.00858402
LNC_000115	XLOC_004555	-	GL894244.1:7723-10308	0.290305	0.769485	-1.40632	0.00235	0.0112539
LNC_000112	XLOC_004252	-	GL894083.2:4041-22368	0.882586	1.53532	-0.798729	0.0103	0.0379275
ALDBSSCT0000009129	ALDBSSCG0000005567	-	chr6:143658805-143661919	2.34431	3.47317	-0.567089	0.0009	0.00500567
LNC_000481	XLOC_019088	-	chr1:294033120-294036974	0.425558	0.923446	-1.11767	5e-05	0.000390001
ALDBSSCT0000006528	ALDBSSCG0000003991	-	chr3:4187347-4200527	1.87751	2.91929	-0.636798	0.00835	0.03197
LNC_000520	XLOC_020280	-	chr10:59068347-59073252	1.22974	0.540533	1.1859	0.0048	0.0203123
LNC_001186	XLOC_044015	-	chr17:41110624-41129145	0.397039	0.602846	-0.60251	0.00015	0.00105331
ALDBSSCT0000001839	ALDBSSCG0000001108	-	chr11:84542213-84546088	0.542594	0.982436	-0.856491	0.00075	0.00427739
ALDBSSCT0000007865	ALDBSSCG0000004760	-	chr4:9144984-9146322	22.775	15.0375	0.598892	0.0124	0.0440654
LNC_001828	XLOC_071300	-	chr7:82515845-82517893	5.04634	3.01909	0.741123	0.0098	0.0364322
LNC_002029	XLOC_078824	-	chr9:38782705-38807877	2.60115	0.539222	2.2702	0.00035	0.00221629
LNC_000883	XLOC_033639	-	chr14:82497662-82518086	2.15724	1.22568	0.815601	0.0002	0.00135838
LNC_000880	XLOC_033611	-	chr14:81512289-81520890	0.719933	1.07435	-0.577532	0.0014	0.00728869
LNC_001597	XLOC_059785	-	chr5:584799-596477	0.681387	1.12525	-0.723706	0.0019	0.00941954
LNC_001599	XLOC_059875	-	chr5:6148924-6155631	0.225929	0.541067	-1.25994	0.0029	0.013387
LNC_001040	XLOC_039448	-	chr15:34550596-34642659	0.904904	0.244147	1.89001	0.0066	0.0264025
ENSSSCT00000033960	ENSSSCG00000016341	TRAF3IP1	chr15:152431431-152441806	4.87802	7.64329	-0.647898	0.0012	0.00639126
ALDBSSCT0000000164	ALDBSSCG0000000099	-	chr1:81720999-81726044	4.06027	7.30967	-0.84823	0.00015	0.00105331
LNC_000922	XLOC_035609	-	chr14:78192133-78227016	1.36985	0.284319	2.26843	0.0021	0.0102426
ALDBSSCT0000007984	ALDBSSCG0000004841	-	chr4:75483342-75541662	1.12122	0.488063	1.19992	5e-05	0.000390001
ALDBSSCT0000008751	ALDBSSCG0000005342	-	chr6:16878685-16954522	3.4873	1.92379	0.858158	0.00325	0.0147179
ALDBSSCT0000003842	ALDBSSCG0000002309	-	chr14:30728125-30729184	6.47885	4.09411	0.662186	0.00305	0.0139668
ALDBSSCT0000011425	ALDBSSCG0000006949	-	chr9:8044109-8062420	5.23525	0	inf	0.00135	0.00706532
LNC_001339	XLOC_049985	-	chr2:39842669-39866349	1.15324	0.671763	0.779663	5e-05	0.000390001
ALDBSSCT0000001256	ALDBSSCG0000000761	-	chr10:49906992-49908735	0.520378	1.07476	-1.04638	0.00275	0.0128069
ALDBSSCT0000005966	ALDBSSCG0000003644	-	chr2:98556117-98557956	1.09605	0.497816	1.13863	0.0038	0.0167589
LNC_001517	XLOC_056083	-	chr4:10575771-10580931	0.395372	0.605886	-0.615834	0.01305	0.0459131
LNC_001516	XLOC_056081	-	chr4:10548636-10563065	0.497331	0.736529	-0.566537	0.0007	0.00403249
ALDBSSCT0000008527	ALDBSSCG0000005189	-	chr5:22960883-22963504	0.977547	2.73691	-1.48531	5e-05	0.000390001
LNC_001494	XLOC_055651	-	chr3:118267286-118269645	1.17168	0.245793	2.25307	0.00185	0.00921299
LNC_001499	XLOC_055801	-	chr3:131343068-131409069	0.503015	0.762323	-0.599801	0.0013	0.00684486
LNC_001729	XLOC_066211	-	chr6:24935148-24945927	0.819925	0.0794221	3.36788	5e-05	0.000390001
ALDBSSCT0000009083	ALDBSSCG0000005543	-	chr6:128070469-128176183	0.875827	0.256556	1.77137	0.0109	0.039709
ALDBSSCT0000012044	ALDBSSCG0000007342	-	chrX:71485981-71505727	1.972	0.989772	0.994492	0.01035	0.0380732
LNC_000062	XLOC_002128	-	GL893285.2:19540-20745	0.771909	0.301455	1.35649	0.01315	0.0461977
LNC_001910	XLOC_074057	-	chr8:18234456-18255282	1.86272	3.61408	-0.95622	5e-05	0.000390001
ALDBSSCT0000011996	ALDBSSCG0000007305	-	chrX:3591680-3965556	0.968609	1.92543	-0.991198	0.00965	0.0359743
ALDBSSCT0000008143	ALDBSSCG0000004943	-	chr4:127114630-127116971	2.44777	1.15902	1.07856	5e-05	0.000390001
ALDBSSCT0000008142	ALDBSSCG0000004942	-	chr4:126007367-126070300	4.65382	8.53818	-0.875512	0.0039	0.0171292
ALDBSSCT0000004695	ALDBSSCG0000002860	-	chr16:7176649-7184064	0.766415	0.502797	0.608151	0.0072	0.0283267
LNC_000111	XLOC_004151	-	GL894077.1:13712-85412	0.614304	1.55455	-1.33947	0.01195	0.0427897
LNC_000645	XLOC_024760	-	chr12:47694310-47698918	7.13289	5.60103	0.348793	0.011	0.0400017
LNC_001276	XLOC_047608	-	chr2:60571424-60595330	0.455924	0.646635	-0.504158	0.001	0.00547447
ALDBSSCT0000000560	ALDBSSCG0000000331	-	chr1:304146271-304173254	4.75077	2.33172	1.02677	0.0052	0.021693
LNC_001899	XLOC_073769	-	chr8:144448633-144464881	0.36947	0.527417	-0.513485	0.0041	0.0178429
ALDBSSCT0000011336	ALDBSSCG0000006884	-	chr9:132505158-132507510	0.82974	1.36834	-0.7217	0.0044	0.0189004
ENSSSCT00000033557	ENSSSCG00000030871	CU582909.1	chr4:17429473-17517473	5.99098	8.40755	-0.488893	0.00345	0.0154675
ALDBSSCT0000003253	ALDBSSCG0000001962	-	chr13:121736517-121758747	3.39038	2.45913	0.463297	0.00645	0.0259088
LNC_001990	XLOC_077311	-	chr9:99820714-99828038	11.7468	9.46148	0.312134	0.0129	0.0454939
LNC_000558	XLOC_021621	-	chr10:63085084-63097156	0.721389	1.08907	-0.594242	0.0002	0.00135838
LNC_000552	XLOC_021449	-	chr10:48592800-48598174	6.08683	4.37922	0.475016	0.0004	0.00248832
ALDBSSCT0000006079	ALDBSSCG0000003721	-	chr2:150949071-150955353	1.83856	3.01374	-0.712979	5e-05	0.000390001
ALDBSSCT0000011581	ALDBSSCG0000007032	-	chr9:72663395-72666726	200.733	156.972	0.354771	0.0034	0.0152804
LNC_000146	XLOC_005817	-	GL894800.1:1454-52593	0.851343	1.63573	-0.942126	0.0061	0.0247615
LNC_000850	XLOC_032516	-	chr13:216898156-216928632	1.21713	0.213394	2.51189	0.01405	0.048723
LNC_001039	XLOC_039426	-	chr15:22710227-22725130	0.879686	0.640847	0.457009	0.004	0.017487
ALDBSSCT0000006130	ALDBSSCG0000003745	-	chr2:3270560-3275705	0.635562	0.942682	-0.568739	0.013	0.0457733
LNC_001135	XLOC_042070	-	chr16:70208244-70211688	6.05175	8.43124	-0.478392	0.0007	0.00403249
LNC_000262	XLOC_011451	-	JH118900.1:100055-101715	4.71084	2.9701	0.665475	0.00595	0.0242585
LNC_000264	XLOC_011471	-	JH118909.1:648-2019	0.596287	3.95532	-2.72971	5e-05	0.000390001
ALDBSSCT0000009992	ALDBSSCG0000006078	-	chr7:132103503-132106541	85.5305	57.5923	0.570562	5e-05	0.000390001
ALDBSSCT0000005338	ALDBSSCG0000003228	-	chr17:37473920-37482813	1.32128	0.610475	1.11393	0.0024	0.0114514
LNC_001682	XLOC_064708	-	chr6:81717039-81722419	1.07232	1.50044	-0.484655	0.0076	0.0296053
ALDBSSCT0000001168	ALDBSSCG0000000721	-	chr10:25782088-25785105	78.1569	60.347	0.373092	0.0018	0.00900765
ALDBSSCT0000002453	ALDBSSCG0000001486	-	chr12:44331175-44344300	23.5346	18.0657	0.381532	0.0013	0.00684486
ENSSSCT00000005081	ENSSSCG00000004600	CH242-58J12.2	chr1:126842174-127433537	86.0077	69.5956	0.305471	0.0134	0.0469095
LNC_001526	XLOC_056223	-	chr4:21614437-21763532	2.6047	2.05325	0.343207	0.01225	0.0436438
LNC_000345	XLOC_014328	-	chr1:202906486-202932286	1.23983	0.652155	0.926856	0.01145	0.0413358
ALDBSSCT0000007956	ALDBSSCG0000004822	-	chr4:53293297-53295095	1.2112	0.578394	1.06631	0.0061	0.0247615
ALDBSSCT0000007483	ALDBSSCG0000004537	-	chr4:21883403-21888554	2.90725	3.84593	-0.403676	0.0123	0.043787
ALDBSSCT0000008703	ALDBSSCG0000005310	-	chr6:1761730-1765861	2.88629	4.67352	-0.695296	5e-05	0.000390001
ALDBSSCT0000008701	ALDBSSCG0000005308	-	chr6:956407-957791	3407.39	5403.89	-0.665332	5e-05	0.000390001
LNC_001925	XLOC_074743	-	chr8:71747308-71806814	0.431784	0.641813	-0.571842	0.0005	0.00301686
ALDBSSCT0000008132	ALDBSSCG0000004935	-	chr4:121137840-121145827	0.785078	0.491559	0.675472	0.001	0.00547447
ALDBSSCT0000007316	ALDBSSCG0000004441	-	chr3:118595638-118597927	5.22564	3.21372	0.701364	0.0051	0.0213553
LNC_000612	XLOC_023251	-	chr11:14463296-14497115	102.508	78.6329	0.382534	0.00215	0.0104494
ALDBSSCT0000002553	ALDBSSCG0000001548	-	chr13:4251195-4251926	5.91636	0	inf	0.0016	0.00815591
ALDBSSCT0000010931	ALDBSSCG0000006631	-	chr8:103683149-103684904	15.422	9.69731	0.669335	5e-05	0.000390001
ALDBSSCT0000003328	ALDBSSCG0000002003	-	chr13:153842833-153874530	2.5717	5.24325	-1.02774	0.0001	0.000732347
ALDBSSCT0000003527	ALDBSSCG0000002119	-	chr14:32692172-32701044	5.26992	3.63093	0.53744	0.0012	0.00639126
LNC_001633	XLOC_061792	-	chr5:12014258-12017434	6.6523	8.70161	-0.387429	0.0061	0.0247615
LNC_001631	XLOC_061667	-	chr5:5491203-5494300	122.487	62.9639	0.960038	5e-05	0.000390001
LNC_000179	XLOC_007110	-	GL895401.1:109373-113219	2.04515	0.889969	1.20038	0.0003	0.00193717
ALDBSSCT0000002830	ALDBSSCG0000001724	-	chr13:143232212-143236928	28.9133	18.7419	0.625467	0.0117	0.0420659
ALDBSSCT0000001996	ALDBSSCG0000001205	-	chr11:56092170-56096454	19.3133	13.1512	0.554403	0.0015	0.00772304
ALDBSSCT0000003201	ALDBSSCG0000001928	-	chr13:80720756-80738893	1.84443	2.9512	-0.678125	0.0054	0.0223934
LNC_000287	XLOC_012115	-	chr1:9675161-9679700	0.392793	0.735722	-0.905392	0.00325	0.0147179
LNC_000504	XLOC_019507	-	chr10:11290056-11304696	19.2705	4.4292	2.12128	5e-05	0.000390001
LNC_000503	XLOC_019498	-	chr10:11119339-11135872	0.595523	1.10154	-0.887293	0.0028	0.0129999
ALDBSSCT0000006331	ALDBSSCG0000003873	-	chr2:78646980-78648650	26.8505	35.7212	-0.41183	0.0067	0.0267258
ALDBSSCT0000007889	ALDBSSCG0000004774	-	chr4:15353215-15401564	0.159034	0.753346	-2.24397	0.00135	0.00706532
ALDBSSCT0000003433	ALDBSSCG0000002068	-	chr13:216542266-216547330	5.3581	6.79929	-0.343664	0.0086	0.0327545
ALDBSSCT0000003438	ALDBSSCG0000002071	-	chr13:217179660-217180746	0	1.38852	#NAME?	0.00585	0.0239258
LNC_001846	XLOC_072122	-	chr8:4316240-4323407	0.935453	1.46573	-0.647885	0.00055	0.00327808
ALDBSSCT0000006169	ALDBSSCG0000003772	-	chr2:10369905-10372289	2.57233	3.6483	-0.504149	0.00575	0.0235827
LNC_001446	XLOC_054026	-	chr3:8759107-8763464	0.763147	0.436747	0.805165	0.0119	0.0426467
LNC_001742	XLOC_066828	-	chr6:58264719-58268690	1.43554	2.29354	-0.675981	0.0003	0.00193717
LNC_001745	XLOC_066903	-	chr6:63496977-63504918	0.554967	0.847949	-0.611577	0.00335	0.015089
ALDBSSCT0000007158	ALDBSSCG0000004353	-	chr3:51428336-51492277	17.8256	29.5173	-0.727608	0.0003	0.00193717
ALDBSSCT0000007155	ALDBSSCG0000004350	-	chr3:48597837-48600862	3.07918	1.75098	0.814381	0.00485	0.0204886
ALDBSSCT0000007482	ALDBSSCG0000004536	-	chr4:21846599-21851209	1.9603	4.28662	-1.12876	5e-05	0.000390001
LNC_000005	XLOC_000465	-	GL892447.1:45484-46344	19.7669	11.2904	0.807982	0.00025	0.00165345
LNC_002023	XLOC_078705	-	chr9:31079327-31085406	6.515	5.17614	0.331889	0.00965	0.0359743
LNC_001578	XLOC_058638	-	chr4:75637857-75678620	0.731314	0.434221	0.752062	0.00135	0.00706532
LNC_001573	XLOC_058566	-	chr4:69290196-69416915	1.79484	0.792329	1.17969	0.00795	0.0307079
ALDBSSCT0000006477	ALDBSSCG0000003955	-	chr2:147110861-147111328	29.1304	40.3263	-0.469195	0.00565	0.0232482
ALDBSSCT0000010369	ALDBSSCG0000006298	-	chr7:131387858-131389321	0.336016	0.884378	-1.39613	0.0104	0.0382235
ALDBSSCT0000005826	ALDBSSCG0000003544	-	chr2:18918686-18924186	1.77708	2.79327	-0.652448	0.00015	0.00105331
ALDBSSCT0000010004	ALDBSSCG0000006084	-	chr7:2414600-2440569	0.46406	0.830022	-0.838836	0.01025	0.0377745
ALDBSSCT0000007667	ALDBSSCG0000004657	-	chr4:109080997-109083204	2.18465	1.28315	0.767708	0.00055	0.00327808
ALDBSSCT0000007366	ALDBSSCG0000004471	-	chr3:137665474-137665993	0	0.545511	#NAME?	0.00015	0.00105331
ALDBSSCT0000010693	ALDBSSCG0000006476	-	chr8:145176541-145179345	79.1573	62.6048	0.338449	0.00385	0.0169413
ALDBSSCT0000007543	ALDBSSCG0000004578	-	chr4:65090333-65097594	0.647699	0.332941	0.960057	0.00945	0.0353632
ALDBSSCT0000003041	ALDBSSCG0000001821	-	chr13:218076782-218078538	44.2045	84.7165	-0.93845	5e-05	0.000390001
ALDBSSCT0000009118	ALDBSSCG0000005560	-	chr6:139179758-139184012	1.63404	0.951211	0.780606	0.0051	0.0213553
ALDBSSCT0000008644	ALDBSSCG0000005264	-	chr5:86510839-86512272	3867.29	2616.28	0.563805	5e-05	0.000390001

## Sheet: H78dpc_vs_LW78dpc.DE
transcript_id	gene_id	gene_name	gene_location	H78dpc_FPKM	LW78dpc_FPKM	log2(foldchange)	pvalue	qvalue
LNC_001431	XLOC_053522	-	chr3:113107157-113138736	1.00149	0.516855	0.954311	0.00205	0.0100368
LNC_001433	XLOC_053596	-	chr3:118290845-118309995	1.70648	0.252103	2.75894	5e-05	0.000390001
ALDBSSCT0000011681	ALDBSSCG0000007094	-	chr9:130300007-130320558	0.976439	0.637742	0.614557	0.00865	0.0329082
LNC_000745	XLOC_029013	-	chr13:191445217-191557483	3.92635	2.14944	0.869228	0.0092	0.0346016
LNC_001195	XLOC_044370	-	chr17:1084210-1098598	4.99814	3.34259	0.580423	0.0001	0.000732347
LNC_001191	XLOC_044234	-	chr17:55566823-55581898	0.62209	0.434371	0.518195	0.00805	0.0310312
ALDBSSCT0000001628	ALDBSSCG0000000987	-	chr10:77611514-77624358	0.78002	0.362939	1.10378	0.01155	0.0416178
ALDBSSCT0000011118	ALDBSSCG0000006750	-	chr9:30728056-30732233	29.6795	22.8792	0.37543	0.0024	0.0114514
LNC_001816	XLOC_070551	-	chr7:29616416-29659006	0.770109	0.331042	1.21805	0.00185	0.00921299
ALDBSSCT0000010765	ALDBSSCG0000006517	-	chr8:12166084-12237705	0.653529	0.232964	1.48814	0.001	0.00547447
ALDBSSCT0000000853	ALDBSSCG0000000517	-	chr1:157974647-157990577	2.15204	5.10865	-1.24724	5e-05	0.000390001
ALDBSSCT0000000554	ALDBSSCG0000000328	-	chr1:303591822-303626212	0.602463	0.145335	2.05149	5e-05	0.000390001
ALDBSSCT0000000559	ALDBSSCG0000000330	-	chr1:303870313-303870977	5.41756	2.14649	1.33567	0.0003	0.00193717
ALDBSSCT0000001456	ALDBSSCG0000000877	-	chr10:19937229-19951293	28.2301	20.9336	0.431413	0.00055	0.00327808
ALDBSSCT0000001459	ALDBSSCG0000000880	-	chr10:21582355-21591432	0.370263	0.990626	-1.41979	0.00065	0.00378541
ALDBSSCT0000000584	ALDBSSCG0000000349	-	chr1:314141523-314143569	1.02235	2.47246	-1.27405	5e-05	0.000390001
ALDBSSCT0000008293	ALDBSSCG0000005036	-	chr5:26710367-26807270	48.6239	19.6225	1.30915	0.0001	0.000732347
ALDBSSCT0000003741	ALDBSSCG0000002240	-	chr14:123490028-123491347	3.25551	5.26408	-0.693298	0.00065	0.00378541
ALDBSSCT0000003749	ALDBSSCG0000002245	-	chr14:131421904-131430546	0.722835	0.440733	0.713763	0.0136	0.0474758
ALDBSSCT0000001847	ALDBSSCG0000001113	-	chr11:86632267-86639901	0.909232	0.481829	0.916126	5e-05	0.000390001
LNC_001487	XLOC_055431	-	chr3:100931091-100945854	2.78316	1.41993	0.970903	5e-05	0.000390001
LNC_000650	XLOC_024962	-	chr12:56029969-56037200	0.829206	1.35497	-0.708462	0.0013	0.00684486
LNC_001198	XLOC_044688	-	chr17:29767242-29776245	1.22684	0.904057	0.440457	0.00835	0.03197
LNC_000878	XLOC_033450	-	chr14:66681851-66692818	0.725948	0.411993	0.817246	0.00045	0.00275466
LNC_001588	XLOC_059399	-	chr4:126105189-126126261	0.109694	0.81887	-2.90015	5e-05	0.000390001
LNC_001589	XLOC_059439	-	chr4:126767923-126772853	0.979175	0.48158	1.02379	0.0001	0.000732347
LNC_001583	XLOC_059183	-	chr4:109869862-109872515	1.27473	0.430222	1.56703	5e-05	0.000390001
ENSSSCT00000035867	ENSSSCG00000007146	SIGLEC1	chr17:36328313-36349591	1.55282	2.41651	-0.63804	5e-05	0.000390001
ALDBSSCT0000002312	ALDBSSCG0000001396	-	chr12:62923767-62926303	2.80265	1.79977	0.638978	0.00775	0.0300705
ALDBSSCT0000010554	ALDBSSCG0000006402	-	chr8:89563439-89578551	1.04714	0.572776	0.870418	5e-05	0.000390001
LNC_001116	XLOC_041505	-	chr16:23325550-23331827	4.75609	2.3613	1.0102	5e-05	0.000390001
LNC_001110	XLOC_041196	-	chr15:155103315-155121784	1.7119	1.35985	0.332145	0.0117	0.0420659
ALDBSSCT0000003457	ALDBSSCG0000002083	-	chr14:4541677-4547010	13.4597	8.96369	0.586481	5e-05	0.000390001
LNC_000244	XLOC_010869	-	JH118727.1:87819-88302	7.49755	3.64419	1.04082	0.0069	0.0273728
ALDBSSCT0000010822	ALDBSSCG0000006550	-	chr8:31318849-31483724	0.623725	0.226636	1.46053	0.00095	0.00524071
ALDBSSCT0000006772	ALDBSSCG0000004135	-	chr3:81505542-81544357	1.79731	0.840313	1.09684	5e-05	0.000390001
ALDBSSCT0000011882	ALDBSSCG0000007227	-	JH118898.1:116263-117166	1.20792	3.23753	-1.42237	0.0001	0.000732347
ALDBSSCT0000003855	ALDBSSCG0000002316	-	chr14:35181362-35259443	8.76689	6.38551	0.457263	0.0042	0.0181993
ALDBSSCT0000005452	ALDBSSCG0000003302	-	chr18:8550429-8553365	1.0757	0.551041	0.965043	0.0008	0.00451951
LNC_000619	XLOC_023643	-	chr11:52489239-52493753	3.92823	2.13709	0.878234	5e-05	0.000390001
LNC_000618	XLOC_023632	-	chr11:52268650-52285224	0.854287	0.536394	0.671429	5e-05	0.000390001
LNC_001324	XLOC_049092	-	chr2:147264999-147267803	0.334887	0.610703	-0.866797	0.0134	0.0469095
LNC_001320	XLOC_048764	-	chr2:125336761-125346152	0.702567	0.486613	0.529861	0.0057	0.0234171
ALDBSSCT0000006368	ALDBSSCG0000003898	-	chr2:94460333-94655203	5.07725	8.54542	-0.751103	0.00025	0.00165345
ALDBSSCT0000005957	ALDBSSCG0000003641	-	chr2:95703545-95710520	1.01657	0.311024	1.70861	5e-05	0.000390001
ALDBSSCT0000011924	ALDBSSCG0000007257	-	chrX:45932513-45934823	1.62285	2.58674	-0.672606	0.0106	0.0388171
LNC_002059	XLOC_080383	-	chr9:137907951-137924073	2.42028	1.30904	0.886665	5e-05	0.000390001
LNC_000365	XLOC_015254	-	chr1:283177038-283178826	0.614404	0.280148	1.133	0.0122	0.0435008
LNC_000945	XLOC_036502	-	chr14:143730483-143736186	0.922917	0.503496	0.874219	5e-05	0.000390001
ALDBSSCT0000007171	ALDBSSCG0000004358	-	chr3:54764200-54821564	4.59217	7.7394	-0.753046	0.0017	0.00858402
ALDBSSCT0000002538	ALDBSSCG0000001536	-	chr12:62626208-62626929	0	0.840033	#NAME?	0.00145	0.00750357
ALDBSSCT0000006192	ALDBSSCG0000003786	-	chr2:18181477-18195388	0.765501	0.546095	0.487252	0.01045	0.03837
ALDBSSCT0000004021	ALDBSSCG0000002422	-	chr14:107415868-107418203	2.29769	1.55953	0.559071	0.0083	0.0318119
ALDBSSCT0000003347	ALDBSSCG0000002013	-	chr13:160470293-160477475	27.9482	15.4971	0.850757	5e-05	0.000390001
LNC_000440	XLOC_017732	-	chr1:168964791-168979327	0.792876	0.497729	0.671735	0.00565	0.0232482
LNC_000441	XLOC_017743	-	chr1:169433255-169451969	1.19493	0.571964	1.06293	5e-05	0.000390001
LNC_000444	XLOC_017822	-	chr1:177381465-177385704	0.725544	0.345112	1.072	0.0003	0.00193717
LNC_000445	XLOC_017829	-	chr1:178905033-179184898	0.673782	0.39526	0.769479	0.0016	0.00815591
ALDBSSCT0000009098	ALDBSSCG0000005549	-	chr6:133821818-133826074	1.59909	0.863899	0.888312	5e-05	0.000390001
ALDBSSCT0000004340	ALDBSSCG0000002627	-	chr15:142103241-142153473	3.67442	1.84421	0.994511	5e-05	0.000390001
ALDBSSCT0000004348	ALDBSSCG0000002634	-	chr15:146076496-146078461	1.05818	0.504164	1.06962	0.00635	0.0255813
ALDBSSCT0000012051	ALDBSSCG0000007347	-	chrX:85330473-85562006	0.898853	2.34355	-1.38254	0.00665	0.0265623
LNC_000052	XLOC_001857	-	GL893186.1:5316-7594	1.36857	0.418066	1.71086	0.00065	0.00378541
ALDBSSCT0000008838	ALDBSSCG0000005399	-	chr6:46563182-46604364	0.536969	1.35485	-1.33522	0.0001	0.000732347
ALDBSSCT0000000570	ALDBSSCG0000000339	-	chr1:308642107-308643667	0.927664	2.07523	-1.1616	0.0002	0.00135838
ALDBSSCT0000002225	ALDBSSCG0000001336	-	chr12:32823579-32826316	2.42889	0.805288	1.59272	5e-05	0.000390001
ALDBSSCT0000004689	ALDBSSCG0000002857	-	chr16:5371464-5373178	2.63231	1.58794	0.729173	0.0017	0.00858402
ALDBSSCT0000004687	ALDBSSCG0000002855	-	chr16:5150082-5152455	1.7902	0.966541	0.889216	0.00025	0.00165345
ALDBSSCT0000003799	ALDBSSCG0000002282	-	chr14:8406008-8406537	36.4719	12.3605	1.56105	5e-05	0.000390001
LNC_000674	XLOC_025811	-	chr12:47875250-47909014	1.0975	0.770723	0.509939	0.00225	0.0108482
ALDBSSCT0000009443	ALDBSSCG0000005759	-	chr6:82461971-82500396	4.33248	2.22516	0.961286	0.0003	0.00193717
ALDBSSCT0000007535	ALDBSSCG0000004572	-	chr4:51312434-51322933	1.40016	1.87649	-0.42245	0.0041	0.0178429
ALDBSSCT0000000399	ALDBSSCG0000000232	-	chr1:202677599-202678228	22.4713	16.6205	0.435117	0.0113	0.0408869
ALDBSSCT0000010302	ALDBSSCG0000006263	-	chr7:110319997-110352564	4.52608	10.9437	-1.27377	0.0003	0.00193717
ALDBSSCT0000010919	ALDBSSCG0000006621	-	chr8:93052876-93054620	1.76034	3.96426	-1.1712	0.0005	0.00301686
LNC_001463	XLOC_054747	-	chr3:53513133-53517684	0.927698	0.260404	1.83291	5e-05	0.000390001
LNC_001460	XLOC_054648	-	chr3:44394724-44401117	1.96368	1.27607	0.621854	0.00015	0.00105331
LNC_001466	XLOC_054763	-	chr3:53825039-53855823	2.66247	1.63671	0.701969	0.00365	0.0162016
ALDBSSCT0000010076	ALDBSSCG0000006134	-	chr7:21305408-21451577	4.04309	0	inf	5e-05	0.000390001
ALDBSSCT0000004147	ALDBSSCG0000002500	-	chr15:20832971-21326794	6.25371	3.3491	0.900937	0.00035	0.00221629
ALDBSSCT0000010896	ALDBSSCG0000006603	-	chr8:78359319-78367380	1.38122	0.705358	0.969521	5e-05	0.000390001
ALDBSSCT0000010897	ALDBSSCG0000006604	-	chr8:78375533-78377847	2.1236	1.12374	0.91821	0.0044	0.0189004
ALDBSSCT0000000519	ALDBSSCG0000000305	-	chr1:283142089-283144241	1.73777	1.03104	0.75314	0.0076	0.0296053
LNC_001983	XLOC_077089	-	chr9:82707357-82715674	1.60301	0.555489	1.52896	0.00015	0.00105331
LNC_001984	XLOC_077091	-	chr9:82665891-82670281	1.20378	0.398497	1.59493	5e-05	0.000390001
LNC_001610	XLOC_060564	-	chr5:43163219-43168711	0.566877	0.341845	0.729692	0.00515	0.0215277
LNC_001615	XLOC_060926	-	chr5:71407850-71412960	1.64724	0.804382	1.0341	0.00915	0.0344438
LNC_001616	XLOC_061074	-	chr5:77075088-77077434	0.340758	0.799927	-1.23112	0.00275	0.0128069
LNC_000566	XLOC_021914	-	chr11:7006672-7015870	1.35199	0.891492	0.600792	0.00015	0.00105331
ALDBSSCT0000009353	ALDBSSCG0000005707	-	chr6:56163371-56165498	0.984337	0.504231	0.965067	0.01	0.0370191
ALDBSSCT0000001400	ALDBSSCG0000000853	-	chr10:13096260-13105055	0.786132	0.456716	0.783474	0.00035	0.00221629
ALDBSSCT0000001258	ALDBSSCG0000000763	-	chr10:51940697-51944511	8.07382	5.4445	0.568451	5e-05	0.000390001
ALDBSSCT0000001876	ALDBSSCG0000001135	-	chr11:5589783-5593771	1.02339	0.634433	0.689812	0.0063	0.0254177
ALDBSSCT0000006068	ALDBSSCG0000003715	-	chr2:147403789-147405025	1.14398	2.05963	-0.848325	0.0068	0.0270455
ALDBSSCT0000001846	ALDBSSCG0000001112	-	chr11:86623329-86632050	0.611397	0.382665	0.676027	0.00145	0.00750357
LNC_000798	XLOC_030852	-	chr13:91465602-91478425	0.72429	0.334207	1.11583	5e-05	0.000390001
LNC_000153	XLOC_006106	-	GL894953.1:10801-47562	1.07169	0.452481	1.24397	5e-05	0.000390001
LNC_000845	XLOC_032264	-	chr13:190110000-190114423	5.75895	2.58974	1.153	5e-05	0.000390001
LNC_000840	XLOC_031867	-	chr13:168007786-168041524	31.3223	43.4637	-0.472623	0.00205	0.0100368
LNC_000841	XLOC_031895	-	chr13:170385984-170412296	5.10608	2.55217	1.00049	5e-05	0.000390001
LNC_000848	XLOC_032516	-	chr13:216898156-216928632	0.773552	1.61248	-1.05971	0.01385	0.0481603
LNC_001002	XLOC_038578	-	chr15:119558283-119564097	1.29969	0.718304	0.855507	0.0121	0.0432238
ALDBSSCT0000009251	ALDBSSCG0000005636	-	chr6:17421838-17425684	0.614676	0.959184	-0.641983	0.0128	0.0452032
ALDBSSCT0000003039	ALDBSSCG0000001819	-	chr13:216947740-216954052	0.478084	0.900674	-0.913741	0.0007	0.00403249
ALDBSSCT0000005691	ALDBSSCG0000003455	-	chr18:35901486-35903589	16.8664	23.3344	-0.468307	0.0013	0.00684486
ALDBSSCT0000007275	ALDBSSCG0000004409	-	chr3:100889355-100906449	0.55323	0.170717	1.69627	0.0059	0.0240889
ALDBSSCT0000010381	ALDBSSCG0000006304	-	chr8:1291783-1292551	31.9691	48.8194	-0.610778	5e-05	0.000390001
LNC_000733	XLOC_028585	-	chr13:160895997-160902730	1.97328	1.41795	0.476789	0.00455	0.0194272
LNC_001124	XLOC_041826	-	chr16:48903010-48904493	1.18587	0.460214	1.36557	0.00145	0.00750357
ALDBSSCT0000009045	ALDBSSCG0000005523	-	chr6:110652466-110734909	17.5575	9.44222	0.89489	0.0011	0.00593672
ALDBSSCT0000001727	ALDBSSCG0000001044	-	chr11:22320032-22321646	6.73523	9.53569	-0.50161	0.01115	0.0404439
ALDBSSCT0000011854	ALDBSSCG0000007203	-	GL896343.1:27896-32823	0.788934	2.10861	-1.41832	0.00955	0.035671
ALDBSSCT0000011852	ALDBSSCG0000007201	-	GL896302.1:108888-110179	54.394	81.1875	-0.577811	5e-05	0.000390001
LNC_001694	XLOC_065015	-	chr6:109717576-109728199	1.82859	1.07484	0.7666	5e-05	0.000390001
ALDBSSCT0000001157	ALDBSSCG0000000716	-	chr10:22597134-22603060	22.1302	4.07771	2.44019	5e-05	0.000390001
LNC_001263	XLOC_047160	-	chr2:17776637-17845989	1.8883	1.02971	0.874856	5e-05	0.000390001
LNC_001884	XLOC_073345	-	chr8:112765599-112772896	0.815985	0.501187	0.703195	0.0006	0.00353533
LNC_001867	XLOC_072836	-	chr8:61525366-61528094	0.667956	0.259439	1.36436	0.0049	0.0206626
LNC_000131	XLOC_005134	-	GL894503.2:86241-133473	0.620852	0.242748	1.35479	0.0052	0.021693
LNC_002060	XLOC_080425	-	chr9:143284194-143299078	1.11652	0.592389	0.914389	5e-05	0.000390001
LNC_001081	XLOC_040462	-	chr15:94023424-94031265	1.90895	1.04945	0.863141	5e-05	0.000390001
LNC_001083	XLOC_040552	-	chr15:103457460-103543052	5.96611	3.70009	0.689232	0.0007	0.00403249
LNC_001084	XLOC_040570	-	chr15:104323134-104342939	10.3224	5.9447	0.796098	5e-05	0.000390001
LNC_000685	XLOC_026331	-	chr13:13495873-13649624	1.25095	0.441665	1.502	5e-05	0.000390001
LNC_000687	XLOC_026469	-	chr13:18314632-18330051	9.10681	6.6839	0.446257	0.00025	0.00165345
LNC_000682	XLOC_026242	-	chr13:5165864-5171794	0.789727	0.416112	0.924383	0.00025	0.00165345
LNC_000683	XLOC_026273	-	chr13:11352744-11402626	6.55944	4.14409	0.662518	5e-05	0.000390001
LNC_000357	XLOC_014951	-	chr1:257096710-257103202	1.28259	0.642314	0.997708	5e-05	0.000390001
LNC_000358	XLOC_015057	-	chr1:267225763-267227869	3.57012	2.42649	0.557104	0.0033	0.0149072
ALDBSSCT0000003612	ALDBSSCG0000002164	-	chr14:60658166-60661414	2.45798	4.10479	-0.739838	0.0121	0.0432238
LNC_000212	XLOC_008737	-	GL896286.1:8983-11410	0.79845	0.31016	1.36419	0.0003	0.00193717
LNC_000627	XLOC_023914	-	chr11:84483329-84493911	2.03454	1.53609	0.405436	0.0031	0.0141587
LNC_000963	XLOC_036801	-	chr15:8406626-8408286	4.68118	2.32795	1.00781	5e-05	0.000390001
LNC_000962	XLOC_036782	-	chr15:8049128-8066813	10.0545	6.15604	0.707768	0.00225	0.0108482
LNC_000876	XLOC_033421	-	chr14:65670582-65679971	1.85458	9.62716	-2.37602	5e-05	0.000390001
LNC_001763	XLOC_067540	-	chr6:122126038-122136070	6.39114	4.00412	0.674589	0.00025	0.00165345
ENSSSCT00000032859	ENSSSCG00000030767	TMP-SLA-5	chr7:24721025-24724165	3.73265	0.29102	3.68101	5e-05	0.000390001
ALDBSSCT0000006728	ALDBSSCG0000004104	-	chr3:56417411-56446272	1.27265	0.476316	1.41784	5e-05	0.000390001
LNC_001376	XLOC_051330	-	chr2:130884193-130890669	101.013	47.0713	1.10162	5e-05	0.000390001
LNC_001373	XLOC_051279	-	chr2:125577090-125582764	6.83308	4.2373	0.689392	5e-05	0.000390001
LNC_001372	XLOC_051266	-	chr2:125557247-125567485	6.59354	4.53298	0.540593	0.0001	0.000732347
LNC_001950	XLOC_075341	-	chr8:118044901-118061688	0.783036	0.231246	1.75965	5e-05	0.000390001
LNC_001957	XLOC_075579	-	chr8:134079777-134098246	2.39606	1.17888	1.02324	5e-05	0.000390001
LNC_000029	XLOC_001026	-	GL892808.2:165554-167323	1.23007	0.368994	1.73707	0.00015	0.00105331
ALDBSSCT0000008841	ALDBSSCG0000005402	-	chr6:46695407-46696283	2.03122	0.94161	1.10914	0.0061	0.0247615
ALDBSSCT0000008849	ALDBSSCG0000005406	-	chr6:48452343-48455032	3.35869	7.99051	-1.25039	5e-05	0.000390001
ALDBSSCT0000011958	ALDBSSCG0000007278	-	chrX:103841190-103844939	10.2472	16.4476	-0.682646	0.0024	0.0114514
ALDBSSCT0000008100	ALDBSSCG0000004915	-	chr4:113095856-113096844	9.64379	6.20555	0.63604	0.0023	0.0110531
ALDBSSCT0000002768	ALDBSSCG0000001679	-	chr13:116303092-116310019	2.96343	1.22477	1.27476	5e-05	0.000390001
LNC_001952	XLOC_075371	-	chr8:120227771-120280689	1.85058	0.914055	1.01762	0.0004	0.00248832
LNC_001557	XLOC_057829	-	chr4:142915856-142924331	1.11254	0.560657	0.988664	5e-05	0.000390001
LNC_001559	XLOC_057842	-	chr4:143022069-143156961	0.885135	0.473145	0.903615	5e-05	0.000390001
LNC_000604	XLOC_023051	-	chr11:9599483-9619363	1.81828	0.9955	0.869084	0.0028	0.0129999
LNC_000606	XLOC_023162	-	chr11:10797555-11140700	1.42765	0.862898	0.726378	0.0022	0.0106456
LNC_000602	XLOC_023015	-	chr11:6925362-6934078	0.57589	0.955652	-0.730692	0.0126	0.0446346
LNC_001581	XLOC_058822	-	chr4:88020997-88030155	3.60359	1.25541	1.52128	5e-05	0.000390001
ALDBSSCT0000010920	ALDBSSCG0000006622	-	chr8:93076194-93090916	2.78216	1.42173	0.968563	0.00025	0.00165345
ALDBSSCT0000003314	ALDBSSCG0000001994	-	chr13:146709328-146714480	1.15085	0.602257	0.934253	5e-05	0.000390001
LNC_002108	XLOC_082650	-	chrX:61901371-61966909	1.04877	0.631924	0.730873	5e-05	0.000390001
LNC_002105	XLOC_082280	-	chrX:21511021-21516149	2.04053	1.26773	0.686696	0.0001	0.000732347
LNC_001453	XLOC_054398	-	chr3:32122225-32134629	1.04099	0.710558	0.550937	0.008	0.0308673
LNC_000416	XLOC_016799	-	chr1:89738743-89849065	0.53238	0.11358	2.22875	0.0126	0.0446346
ALDBSSCT0000008796	ALDBSSCG0000005374	-	chr6:39063138-39064398	0.899021	1.86557	-1.05319	0.0084	0.0321205
LNC_001402	XLOC_052360	-	chr3:35552415-35629507	0.582186	0.216098	1.4298	0.0021	0.0102426
LNC_001646	XLOC_062773	-	chr5:77311417-77318570	3.1653	1.48186	1.09494	5e-05	0.000390001
ALDBSSCT0000004522	ALDBSSCG0000002752	-	chr15:90809757-90814395	2.26751	1.11646	1.02218	0.01105	0.0401477
LNC_001152	XLOC_042547	-	chr16:20852730-20931073	5.81173	1.52395	1.93115	0.00185	0.00921299
ALDBSSCT0000005722	ALDBSSCG0000003473	-	chr18:47381684-47386100	1.49996	0.976168	0.61972	0.00645	0.0259088
ALDBSSCT0000004891	ALDBSSCG0000002964	-	chr16:9301175-9302237	0.710886	0.0892596	2.99354	0.00655	0.0262358
ALDBSSCT0000006030	ALDBSSCG0000003690	-	chr2:135775745-135924661	27.7709	17.4102	0.673639	0.0006	0.00353533
ALDBSSCT0000007819	ALDBSSCG0000004735	-	chr4:687932-692474	0.479882	0.824974	-0.78167	0.0067	0.0267258
ALDBSSCT0000000091	ALDBSSCG0000000054	-	chr1:31515309-31524292	2.26563	1.28731	0.815559	0.00505	0.0211818
LNC_000810	XLOC_031136	-	chr13:117521809-117533600	10.91	7.49503	0.541649	5e-05	0.000390001
LNC_000812	XLOC_031143	-	chr13:118315764-118431396	0.728039	0.453348	0.683396	0.00855	0.0325891
LNC_001721	XLOC_065921	-	chr6:11857021-11885486	0.930454	0.423645	1.13508	5e-05	0.000390001
ALDBSSCT0000002829	ALDBSSCG0000001723	-	chr13:142784610-142787041	13.6742	8.00758	0.772017	5e-05	0.000390001
ENSSSCT00000035929	ENSSSCG00000001727	TNFRSF21	chr7:48679156-48748761	20.8972	27.8836	-0.416107	0.00185	0.00921299
ALDBSSCT0000004281	ALDBSSCG0000002593	-	chr15:115151323-115236157	13.7507	23.4321	-0.768985	0.0003	0.00193717
LNC_000764	XLOC_029758	-	chr13:34944605-34956030	1.58113	1.07135	0.561524	0.0001	0.000732347
LNC_001170	XLOC_043080	-	chr16:55526634-55538203	0.589722	0.359586	0.7137	0.00055	0.00327808
LNC_001173	XLOC_043345	-	chr16:70892919-70922752	0.758508	0.337253	1.16933	5e-05	0.000390001
LNC_001175	XLOC_043481	-	chr16:78840503-78846703	1.17266	0.607295	0.949314	5e-05	0.000390001
ALDBSSCT0000002605	ALDBSSCG0000001584	-	chr13:28517575-28518856	0.623421	1.34529	-1.10964	0.01185	0.0425045
ALDBSSCT0000001984	ALDBSSCG0000001199	-	chr11:50565301-50567265	18.0027	11.515	0.644698	0.00015	0.00105331
ALDBSSCT0000001327	ALDBSSCG0000000810	-	chr10:70856794-70857675	4.11172	6.77803	-0.721123	0.0011	0.00593672
ALDBSSCT0000011174	ALDBSSCG0000006784	-	chr9:51655581-51670383	2.32805	1.03849	1.16463	0.0024	0.0114514
LNC_000518	XLOC_020049	-	chr10:46803279-46806984	0.505255	1.10914	-1.13435	0.0033	0.0149072
LNC_000510	XLOC_019530	-	chr10:13117132-13422754	0.605575	0.322424	0.909349	0.0001	0.000732347
LNC_000517	XLOC_020039	-	chr10:46370613-46372780	0.980337	0.48044	1.02892	0.00265	0.0124189
ALDBSSCT0000000437	ALDBSSCG0000000262	-	chr1:232725525-232973373	2.47879	4.52383	-0.867908	0.0136	0.0474758
ALDBSSCT0000008455	ALDBSSCG0000005137	-	chr5:100544035-100620882	0	1.10807	#NAME?	5e-05	0.000390001
ALDBSSCT0000007070	ALDBSSCG0000004297	-	chr3:25694420-25703624	34.4827	27.0374	0.350913	0.00775	0.0300705
ALDBSSCT0000002410	ALDBSSCG0000001459	-	chr12:25387563-25391583	10.2915	18.9749	-0.882636	5e-05	0.000390001
ALDBSSCT0000002412	ALDBSSCG0000001460	-	chr12:26667003-26683385	9.56996	5.55413	0.784952	5e-05	0.000390001
ALDBSSCT0000004812	ALDBSSCG0000002924	-	chr16:56277314-56331424	4.22118	7.70157	-0.867507	0.00865	0.0329082
ALDBSSCT0000010148	ALDBSSCG0000006179	-	chr7:42862952-43010635	2.48508	1.33816	0.893049	0.002	0.00983706
LNC_001855	XLOC_072455	-	chr8:24646844-24649973	3.57737	2.46977	0.534521	0.00145	0.00750357
LNC_000826	XLOC_031361	-	chr13:124831272-124844925	0.777711	0.274894	1.50036	5e-05	0.000390001
LNC_000822	XLOC_031341	-	chr13:124516352-124525145	4.72225	2.88565	0.710576	5e-05	0.000390001
LNC_001073	XLOC_040215	-	chr15:89858424-89875298	1.33002	0.987703	0.429297	0.0026	0.0122334
LNC_001074	XLOC_040252	-	chr15:90602568-90650088	1.36462	0.558537	1.28877	5e-05	0.000390001
LNC_001075	XLOC_040273	-	chr15:90927411-90980804	0.998976	0.407979	1.29196	5e-05	0.000390001
LNC_000309	XLOC_013090	-	chr1:84377489-84413198	5.62751	2.76876	1.02326	5e-05	0.000390001
LNC_000307	XLOC_012984	-	chr1:76956503-76967724	1.92194	0.909291	1.07975	5e-05	0.000390001
ALDBSSCT0000008557	ALDBSSCG0000005206	-	chr5:37809931-37841200	0.578533	0.216232	1.41982	0.00015	0.00105331
ALDBSSCT0000008555	ALDBSSCG0000005204	-	chr5:37091980-37094016	2.97688	1.27565	1.22257	5e-05	0.000390001
ALDBSSCT0000002330	ALDBSSCG0000001408	-	chr12:1425942-1427525	1.48599	3.06975	-1.04669	5e-05	0.000390001
ALDBSSCT0000005643	ALDBSSCG0000003421	-	chr18:9679414-9684475	0.92641	0.58506	0.663066	0.01195	0.0427897
LNC_001392	XLOC_052067	-	chr3:13996280-14003788	4.68715	2.95559	0.665266	5e-05	0.000390001
LNC_001396	XLOC_052122	-	chr3:14613392-14625419	1.5228	0.94234	0.69241	5e-05	0.000390001
ALDBSSCT0000000018	ALDBSSCG0000000011	-	chr1:4042063-4108613	0.556629	1.77349	-1.6718	0.00145	0.00750357
ALDBSSCT0000011669	ALDBSSCG0000007084	-	chr9:126100863-126103439	44.3692	26.0841	0.766389	5e-05	0.000390001
ALDBSSCT0000011084	ALDBSSCG0000006726	-	chr9:10966569-10971281	46.2104	63.9254	-0.468171	0.00195	0.00962617
LNC_000229	XLOC_009815	-	JH118464.1:50441-55797	0.6192	0.291741	1.08572	0.0002	0.00135838
LNC_000221	XLOC_009185	-	GL896427.1:712-5524	2.79223	1.40109	0.994872	0.0138	0.048028
ALDBSSCT0000012036	ALDBSSCG0000007337	-	chrX:67151783-67178895	52.4335	31.0964	0.753743	5e-05	0.000390001
ALDBSSCT0000012034	ALDBSSCG0000007337	-	chrX:67151783-67178895	30.2791	15.3855	0.976756	5e-05	0.000390001
ALDBSSCT0000007147	ALDBSSCG0000004347	-	chr3:48147722-48150246	1.68183	3.88446	-1.20768	0.0054	0.0223934
LNC_000590	XLOC_022656	-	chr11:75744194-75752747	1.16801	0.7956	0.553942	0.00135	0.00706532
LNC_000591	XLOC_022708	-	chr11:78770780-78803339	0.566906	0.165394	1.7772	5e-05	0.000390001
LNC_000593	XLOC_022708	-	chr11:78819056-78839924	0.64096	0.241031	1.41102	5e-05	0.000390001
ALDBSSCT0000001247	ALDBSSCG0000000755	-	chr10:46405291-46462733	2.17159	1.24622	0.801196	0.0135	0.0471938
ALDBSSCT0000009620	ALDBSSCG0000005869	-	chr7:4525576-4590732	3.40582	5.79363	-0.766463	0.0032	0.0145339
ALDBSSCT0000004622	ALDBSSCG0000002811	-	chr15:140146924-140148258	1.03258	0.458951	1.16983	0.00465	0.0197827
LNC_001566	XLOC_058352	-	chr4:37173902-37185415	1.22795	1.60524	-0.386544	0.00995	0.0368764
LNC_001561	XLOC_057916	-	chr4:2427625-2480842	0.968829	0.60217	0.686071	0.00205	0.0100368
ALDBSSCT0000004075	ALDBSSCG0000002465	-	chr14:145078715-145089537	0.428259	0.843183	-0.977364	0.0093	0.0349022
LNC_000381	XLOC_015879	-	chr1:18905286-18926225	4.00166	1.92653	1.0546	5e-05	0.000390001
LNC_000380	XLOC_015855	-	chr1:17268223-17277329	2.88703	2.14963	0.4255	0.0016	0.00815591
ALDBSSCT0000004915	ALDBSSCG0000002980	-	chr16:29270215-29272597	1.44572	0.706156	1.03372	0.00195	0.00962617
ALDBSSCT0000000928	ALDBSSCG0000000571	-	chr1:216464533-216467316	2.49402	1.17394	1.08712	0.00055	0.00327808
ALDBSSCT0000004000	ALDBSSCG0000002411	-	chr14:95282525-95283754	3.24002	0.829761	1.96523	5e-05	0.000390001
ALDBSSCT0000011008	ALDBSSCG0000006678	-	chr8:141702905-141729031	2.91488	0.931446	1.6459	5e-05	0.000390001
ALDBSSCT0000009564	ALDBSSCG0000005834	-	chr6:148737497-148743720	4.81897	8.07637	-0.744981	0.00225	0.0108482
LNC_001391	XLOC_052046	-	chr3:13639315-13649427	1.76479	0.961729	0.875792	5e-05	0.000390001
LNC_001483	XLOC_055228	-	chr3:90436032-90446430	3.00402	1.61006	0.89978	0.0005	0.00301686
LNC_000469	XLOC_018659	-	chr1:257367409-257572103	2.2766	1.3728	0.729761	0.0011	0.00593672
LNC_000074	XLOC_002597	-	GL893497.2:85439-108854	0.540618	0.334892	0.690915	0.0027	0.0126185
ALDBSSCT0000002203	ALDBSSCG0000001319	-	chr12:19118853-19122759	4.84742	3.1566	0.618846	0.0002	0.00135838
LNC_001885	XLOC_073417	-	chr8:116898024-116904653	0.678925	0.288239	1.23599	5e-05	0.000390001
ALDBSSCT0000000751	ALDBSSCG0000000449	-	chr1:83028502-83031715	1.81822	1.06428	0.772657	0.0005	0.00301686
LNC_001203	XLOC_044964	-	chr17:49371096-49372947	0.653517	0.154551	2.08014	0.00125	0.00661876
LNC_001201	XLOC_044744	-	chr17:35724667-35872814	0.593345	0.2017	1.55666	5e-05	0.000390001
ALDBSSCT0000003059	ALDBSSCG0000001834	-	chr13:12834619-12857361	0.888715	0.393357	1.17588	5e-05	0.000390001
ALDBSSCT0000003050	ALDBSSCG0000001828	-	chr13:4174409-4178064	0.772162	0.138524	2.47876	0.0113	0.0408869
ALDBSSCT0000006623	ALDBSSCG0000004051	-	chr3:33256001-33258275	1.94585	1.32999	0.548991	0.0108	0.0394059
LNC_001401	XLOC_052277	-	chr3:25938808-25955137	1.74579	1.27716	0.450943	0.0011	0.00593672
ALDBSSCT0000010092	ALDBSSCG0000006144	-	chr7:26691564-26694519	0.997086	3.87486	-1.95835	5e-05	0.000390001
LNC_001188	XLOC_044155	-	chr17:48370367-48380406	0.127245	0.656405	-2.36698	0.00285	0.013196
LNC_001182	XLOC_043709	-	chr17:19179121-19198873	0.650468	0.426271	0.609709	0.0004	0.00248832
ALDBSSCT0000000272	ALDBSSCG0000000161	-	chr1:137490503-137507949	1.76744	1.10671	0.675385	5e-05	0.000390001
ALDBSSCT0000000192	ALDBSSCG0000000108	-	chr1:86961610-86986593	5.14917	2.67763	0.943385	5e-05	0.000390001
ALDBSSCT0000010254	ALDBSSCG0000006234	-	chr7:92004977-92018623	24.103	18.1995	0.405312	0.0016	0.00815591
ALDBSSCT0000003247	ALDBSSCG0000001956	-	chr13:115346091-115350223	1.70773	0.607545	1.49102	5e-05	0.000390001
LNC_000545	XLOC_021047	-	chr10:26414526-26423550	1.34529	0.350277	1.94135	5e-05	0.000390001
LNC_000544	XLOC_020818	-	chr10:13669070-13737338	1.4154	0.834	0.763092	5e-05	0.000390001
ALDBSSCT0000006856	ALDBSSCG0000004178	-	chr3:120659768-120663895	10.5445	14.0307	-0.412096	0.00125	0.00661876
ALDBSSCT0000008467	ALDBSSCG0000005144	-	chr5:106499743-106501189	3.01493	1.95828	0.622539	0.00525	0.0218616
LNC_002033	XLOC_079096	-	chr9:53617852-53636558	0.98121	0.426137	1.20324	5e-05	0.000390001
LNC_001809	XLOC_070119	-	chr7:134680818-134707361	0.557536	0.293678	0.924828	5e-05	0.000390001
LNC_000868	XLOC_033279	-	chr14:55363315-55370904	0.704353	0.392397	0.843986	0.0002	0.00135838
LNC_000869	XLOC_033281	-	chr14:55472500-55486408	2.22189	1.6304	0.446567	0.00665	0.0265623
LNC_000860	XLOC_032744	-	chr14:18305151-18409526	0.561885	0.067946	3.04781	0.00525	0.0218616
LNC_000862	XLOC_032824	-	chr14:31624868-31641505	0.780556	0.523062	0.577522	0.0008	0.00451951
LNC_000864	XLOC_032895	-	chr14:38319875-38339541	10.0695	5.79295	0.797617	5e-05	0.000390001
LNC_000865	XLOC_032997	-	chr14:38466229-38478137	4.79887	3.06217	0.64814	5e-05	0.000390001
LNC_000867	XLOC_033264	-	chr14:55030227-55034525	2.33024	3.25454	-0.481976	0.01005	0.0371678
LNC_001023	XLOC_038841	-	chr15:143498933-143502767	0.0610724	0.837868	-3.77813	5e-05	0.000390001
LNC_001021	XLOC_038827	-	chr15:143400971-143495524	0.363701	0.719337	-0.983913	5e-05	0.000390001
LNC_001027	XLOC_039177	-	chr15:1860160-1866377	1.02374	0.371647	1.46185	5e-05	0.000390001
LNC_001026	XLOC_039166	-	chr15:1809225-1812958	1.25966	0.593171	1.08651	0.0002	0.00135838
ALDBSSCT0000008588	ALDBSSCG0000005228	-	chr5:64777291-64804282	3.4694	6.60737	-0.92939	0.0015	0.00772304
ALDBSSCT0000008587	ALDBSSCG0000005227	-	chr5:63823482-63826448	1.70816	0.885981	0.947094	5e-05	0.000390001
ALDBSSCT0000008631	ALDBSSCG0000005253	-	chr5:81530577-81531591	787.084	277.444	1.50432	5e-05	0.000390001
ALDBSSCT0000011633	ALDBSSCG0000007063	-	chr9:102937493-102941886	3.85627	2.43718	0.661995	0.00645	0.0259088
LNC_001102	XLOC_041022	-	chr15:140204198-140206426	1.49076	0.599512	1.31419	0.0022	0.0106456
LNC_001104	XLOC_041048	-	chr15:144170659-144198437	1.80779	0.919801	0.974835	5e-05	0.000390001
LNC_001107	XLOC_041114	-	chr15:148034496-148036410	0.137692	0.620876	-2.17286	0.0034	0.0152804
LNC_000270	XLOC_011618	-	JH118941.1:8351-9493	0.670127	1.7938	-1.42051	0.00945	0.0353632
ALDBSSCT0000005308	ALDBSSCG0000003213	-	chr17:28569370-28580561	0.586647	0.239514	1.29238	0.00335	0.015089
LNC_001936	XLOC_074980	-	chr8:88284320-88301444	0.646391	0.21469	1.59015	5e-05	0.000390001
LNC_001317	XLOC_048597	-	chr2:121030649-121187906	1.9563	0.965912	1.01817	0.00095	0.00524071
LNC_001316	XLOC_048594	-	chr2:121030649-121187906	1.45014	0.751802	0.947762	0.0003	0.00193717
LNC_001318	XLOC_048708	-	chr2:122689124-122702711	0.752445	0.425632	0.821978	5e-05	0.000390001
ALDBSSCT0000009554	ALDBSSCG0000005826	-	chr6:145065585-145083824	1.33611	0.719409	0.893158	0.00125	0.00661876
ALDBSSCT0000011249	ALDBSSCG0000006831	-	chr9:74914991-74920416	19.3939	12.595	0.622753	5e-05	0.000390001
ALDBSSCT0000011245	ALDBSSCG0000006829	-	chr9:74390608-74393783	0.737616	0.284748	1.37318	0.00075	0.00427739
LNC_001949	XLOC_075336	-	chr8:118004024-118010552	0.768482	0.172441	2.15591	5e-05	0.000390001
LNC_002042	XLOC_079590	-	chr9:87863861-87899020	0.871587	0.286175	1.60675	5e-05	0.000390001
LNC_002047	XLOC_080125	-	chr9:123369291-123702970	1.22303	0.699326	0.806419	0.0028	0.0129999
LNC_002048	XLOC_080165	-	chr9:123791634-123878733	1.03909	0.526416	0.98105	0.01125	0.0407441
LNC_001531	XLOC_056403	-	chr4:37830699-37852681	0.984951	0.675559	0.54397	0.0001	0.000732347
LNC_001535	XLOC_056659	-	chr4:67845229-67852430	0.822961	0.379059	1.1184	5e-05	0.000390001
LNC_001536	XLOC_056823	-	chr4:80634504-80714223	1.71875	0.93295	0.881487	5e-05	0.000390001
LNC_000916	XLOC_035081	-	chr14:48671601-48676610	4.1751	2.55538	0.70827	5e-05	0.000390001
ALDBSSCT0000000910	ALDBSSCG0000000556	-	chr1:204871941-204878724	42.531	29.1206	0.546475	5e-05	0.000390001
LNC_001705	XLOC_065369	-	chr6:143581802-143598414	4.94769	2.98684	0.728133	0.00015	0.00105331
ALDBSSCT0000001517	ALDBSSCG0000000921	-	chr10:45718754-45783378	102.165	69.084	0.564474	0.00505	0.0211818
ALDBSSCT0000010428	ALDBSSCG0000006334	-	chr8:24383846-24485336	7.79783	4.99876	0.641503	0.01255	0.0444913
LNC_000047	XLOC_001591	-	GL893074.1:7334-7830	7.32475	3.92548	0.899913	0.00695	0.0275352
ALDBSSCT0000008820	ALDBSSCG0000005387	-	chr6:41805550-41828609	3.51607	1.05294	1.73954	5e-05	0.000390001
ALDBSSCT0000001235	ALDBSSCG0000000751	-	chr10:44063582-44076628	5.1965	3.86788	0.425998	0.00275	0.0128069
ALDBSSCT0000007327	ALDBSSCG0000004449	-	chr3:121802235-121807330	1.33935	0.369316	1.8586	0.0108	0.0394059
ALDBSSCT0000011524	ALDBSSCG0000007002	-	chr9:46852303-46890768	1.6918	1.21317	0.47978	0.00025	0.00165345
LNC_000668	XLOC_025687	-	chr12:38581776-38588475	0.860283	0.403639	1.09175	0.008	0.0308673
ALDBSSCT0000001035	ALDBSSCG0000000639	-	chr1:284505333-284511948	7.97578	16.4303	-1.04267	0.00535	0.0222159
LNC_001215	XLOC_045250	-	chr18:5445298-5453803	3.48425	2.71099	0.362029	0.0071	0.0280145
ALDBSSCT0000008327	ALDBSSCG0000005054	-	chr5:52887808-52907298	0.667715	0.165022	2.01657	0.0088	0.0333648
ALDBSSCT0000006439	ALDBSSCG0000003931	-	chr2:137452035-137454628	5.91034	4.28722	0.463198	0.00285	0.013196
ALDBSSCT0000002848	ALDBSSCG0000001735	-	chr13:154340605-154766358	9.55379	5.78978	0.722566	0.0128	0.0452032
LNC_002120	XLOC_083276	-	chrX:125020389-125034164	1.52178	0.942668	0.690942	5e-05	0.000390001
ALDBSSCT0000010599	ALDBSSCG0000006427	-	chr8:106021726-106026847	14.5362	6.17913	1.23418	5e-05	0.000390001
LNC_001475	XLOC_054914	-	chr3:67937793-67974058	0.871826	0.27653	1.6566	5e-05	0.000390001
LNC_001477	XLOC_055008	-	chr3:73848995-73868962	1.57957	0.868823	0.862402	5e-05	0.000390001
LNC_001471	XLOC_054914	-	chr3:67937793-67974058	1.29148	0.648081	0.994778	0.00275	0.0128069
LNC_001788	XLOC_068665	-	chr7:18831072-18850164	1.03664	0.536487	0.950293	5e-05	0.000390001
LNC_001789	XLOC_068686	-	chr7:19082724-19091478	1.03593	0.56681	0.869985	5e-05	0.000390001
LNC_001784	XLOC_068400	-	chr7:9073347-9077890	0.64159	0.269517	1.25128	0.0075	0.0292835
ALDBSSCT0000011316	ALDBSSCG0000006873	-	chr9:128650280-128651905	1.2402	0	inf	5e-05	0.000390001
LNC_000787	XLOC_030311	-	chr13:60594148-60595463	9.79655	5.63813	0.797058	5e-05	0.000390001
LNC_000438	XLOC_017732	-	chr1:168947760-168964224	0.562501	0.286652	0.972556	0.00295	0.01358
LNC_000437	XLOC_017710	-	chr1:164856713-164867936	1.00294	0.454796	1.14094	5e-05	0.000390001
LNC_000436	XLOC_017710	-	chr1:164856713-164867936	1.19182	0.649147	0.876552	0.0001	0.000732347
LNC_000431	XLOC_017489	-	chr1:147662522-147986455	1.4801	0.843848	0.810637	5e-05	0.000390001
LNC_000430	XLOC_017460	-	chr1:146155251-146160945	0.579501	0.353211	0.71428	0.0071	0.0280145
ALDBSSCT0000006574	ALDBSSCG0000004014	-	chr3:12185334-12190534	0.547808	0.254759	1.10454	0.0015	0.00772304
ALDBSSCT0000001694	ALDBSSCG0000001021	-	chr11:10615147-10653489	5.92458	2.08721	1.50514	0.0061	0.0247615
ALDBSSCT0000001928	ALDBSSCG0000001164	-	chr11:16092897-16097427	1.07413	0.637647	0.752335	0.00645	0.0259088
ALDBSSCT0000006552	ALDBSSCG0000004002	-	chr3:8501421-8564162	0.300402	0.582168	-0.954541	0.00325	0.0147179
LNC_001629	XLOC_061490	-	chr5:105712967-105724332	2.03172	1.33427	0.606653	0.0001	0.000732347
LNC_001628	XLOC_061354	-	chr5:94900691-94909508	1.1101	0.464303	1.25755	0.01415	0.0490064
LNC_000251	XLOC_011270	-	JH118841.1:146748-152942	1.22074	0.773494	0.658297	0.00085	0.0047654
LNC_000570	XLOC_022152	-	chr11:14447105-14461440	0.749681	0.311727	1.26599	5e-05	0.000390001
ALDBSSCT0000004546	ALDBSSCG0000002763	-	chr15:96063999-96067046	8.18307	4.86505	0.750188	5e-05	0.000390001
ALDBSSCT0000007018	ALDBSSCG0000004267	-	chr3:10914325-10921517	13.0485	8.62895	0.596623	5e-05	0.000390001
ALDBSSCT0000006050	ALDBSSCG0000003704	-	chr2:143690798-143695335	4.66441	3.29303	0.50228	0.0024	0.0114514
ALDBSSCT0000000706	ALDBSSCG0000000419	-	chr1:40968873-40973251	1.02403	0.501929	1.02871	5e-05	0.000390001
LNC_000167	XLOC_006715	-	GL895236.1:9518-16036	31.4794	39.7515	-0.3366	0.01225	0.0436438
LNC_000160	XLOC_006445	-	GL895110.2:195971-201748	6.95997	5.03694	0.466533	0.00055	0.00327808
ALDBSSCT0000006740	ALDBSSCG0000004114	-	chr3:59995061-60010272	0.562361	0.090425	2.6367	0.00035	0.00221629
LNC_000837	XLOC_031810	-	chr13:160993528-161023584	2.37944	1.40607	0.758953	5e-05	0.000390001
LNC_000818	XLOC_031282	-	chr13:121676246-121708434	1.49199	0.831122	0.844109	5e-05	0.000390001
LNC_001011	XLOC_038823	-	chr15:142703796-142735094	1.32621	0.704538	0.912557	5e-05	0.000390001
ALDBSSCT0000005512	ALDBSSCG0000003341	-	chr18:35205724-35207025	0.550695	1.40613	-1.35241	0.0066	0.0264025
LNC_000705	XLOC_027128	-	chr13:66656137-66879568	4.63512	2.50861	0.885716	5e-05	0.000390001
LNC_001159	XLOC_042817	-	chr16:41119305-41433758	0.913854	0.457709	0.997535	0.0005	0.00301686
LNC_001156	XLOC_042693	-	chr16:35227155-35245058	1.82502	0.800551	1.18885	0.00295	0.01358
ALDBSSCT0000008044	ALDBSSCG0000004882	-	chr4:95670867-95689579	58.9521	46.3644	0.346526	0.01145	0.0413358
ALDBSSCT0000005353	ALDBSSCG0000003239	-	chr17:46025609-46035591	5.80754	3.56588	0.703667	0.00335	0.015089
ALDBSSCT0000005352	ALDBSSCG0000003239	-	chr17:46025609-46035591	3.30563	1.86495	0.825787	5e-05	0.000390001
ALDBSSCT0000011153	ALDBSSCG0000006767	-	chr9:43684446-43688207	0.795252	0.365098	1.12313	0.0004	0.00248832
ALDBSSCT0000011846	ALDBSSCG0000007195	-	GL896152.2:24064-25471	2.43893	1.32089	0.884737	0.0018	0.00900765
ALDBSSCT0000010723	ALDBSSCG0000006489	-	chr8:689173-690363	4.79412	11.4867	-1.26062	5e-05	0.000390001
ALDBSSCT0000010725	ALDBSSCG0000006491	-	chr8:946561-952538	0.299233	0.857105	-1.5182	0.0047	0.0199571
ALDBSSCT0000001143	ALDBSSCG0000000707	-	chr10:16862787-16869950	11.804	20.8644	-0.821768	0.001	0.00547447
ALDBSSCT0000002430	ALDBSSCG0000001471	-	chr12:38344989-38356842	2.19586	3.78366	-0.784995	0.0011	0.00593672
ALDBSSCT0000011297	ALDBSSCG0000006860	-	chr9:115448906-115497068	0.912503	0.395895	1.20471	0.0003	0.00193717
LNC_001900	XLOC_073793	-	chr8:145301317-145306405	0.275098	0.617266	-1.16594	0.00835	0.03197
LNC_001875	XLOC_072999	-	chr8:77803333-77807360	1.03381	0.616525	0.745744	0.00175	0.00879534
LNC_002019	XLOC_078605	-	chr9:21568092-21576470	0.838801	0.605181	0.470961	0.01115	0.0404439
LNC_002010	XLOC_078128	-	chr9:153388967-153408061	0.808035	0.481749	0.746135	0.00485	0.0204886
LNC_002017	XLOC_078544	-	chr9:19239024-19247709	2.51705	1.79521	0.48758	0.0007	0.00403249
LNC_002016	XLOC_078516	-	chr9:15077628-15082941	0.569686	0.158168	1.84871	0.0114	0.0411821
ALDBSSCT0000001173	ALDBSSCG0000000726	-	chr10:29076621-29083257	17.0386	27.8051	-0.706541	5e-05	0.000390001
LNC_001092	XLOC_040813	-	chr15:120666919-120681118	0.586835	0.283032	1.05199	0.00755	0.0294423
LNC_000322	XLOC_013379	-	chr1:122515751-122596527	1.52734	0.794627	0.942674	0.00595	0.0242585
LNC_000321	XLOC_013376	-	chr1:122404789-122448774	2.53605	1.36103	0.897891	0.00595	0.0242585
LNC_000327	XLOC_013381	-	chr1:122601778-122631855	4.00024	1.80013	1.15199	5e-05	0.000390001
LNC_000095	XLOC_003711	-	GL893906.1:34635-37589	0.695423	0.306174	1.18354	0.00095	0.00524071
ALDBSSCT0000001750	ALDBSSCG0000001061	-	chr11:51014091-51022956	0.946503	0.509835	0.892576	0.00795	0.0307079
ALDBSSCT0000005662	ALDBSSCG0000003435	-	chr18:20228065-20260530	0.627921	1.22792	-0.967559	5e-05	0.000390001
ALDBSSCT0000011643	ALDBSSCG0000007068	-	chr9:110036524-110039045	25.2438	18.8378	0.422303	0.0006	0.00353533
LNC_000201	XLOC_008239	-	GL896133.1:76653-88431	2.84564	1.67311	0.766222	5e-05	0.000390001
LNC_000974	XLOC_037685	-	chr15:55309267-55320147	1.63323	1.00125	0.705925	0.00025	0.00165345
LNC_000975	XLOC_037693	-	chr15:55332289-55335675	1.6238	1.04294	0.638723	0.00445	0.0190787
LNC_001757	XLOC_067451	-	chr6:102624013-102643473	2.3421	1.07707	1.12069	5e-05	0.000390001
ALDBSSCT0000010864	ALDBSSCG0000006581	-	chr8:58014702-58019820	4.86734	3.01953	0.688809	5e-05	0.000390001
ALDBSSCT0000006738	ALDBSSCG0000004112	-	chr3:58847851-58912933	5.62262	8.78916	-0.644483	0.0001	0.000732347
LNC_000823	XLOC_031348	-	chr13:124537529-124551432	4.72088	3.02842	0.640494	5e-05	0.000390001
LNC_001907	XLOC_074045	-	chr8:16888568-16892837	1.18234	0.571716	1.04827	5e-05	0.000390001
LNC_001946	XLOC_075320	-	chr8:117741469-117743673	5.68094	3.04895	0.897818	5e-05	0.000390001
LNC_001947	XLOC_075325	-	chr8:117758890-117763923	8.2023	5.09019	0.688308	5e-05	0.000390001
LNC_000018	XLOC_000661	-	GL892597.1:1736-4052	0.817399	0.404412	1.01522	0.0022	0.0106456
ALDBSSCT0000009397	ALDBSSCG0000005731	-	chr6:63928396-63932017	1.90083	3.73087	-0.972882	0.0002	0.00135838
ALDBSSCT0000009394	ALDBSSCG0000005728	-	chr6:63340089-63342611	0.844979	0.488476	0.790628	0.012	0.0429377
LNC_000909	XLOC_034773	-	chr14:22059030-22065519	3.03395	1.6732	0.858587	5e-05	0.000390001
LNC_001545	XLOC_057155	-	chr4:103593597-103608443	1.75726	2.48621	-0.500618	0.0143	0.0494343
LNC_000639	XLOC_024371	-	chr12:22518227-22523263	0.731988	0.177114	2.04714	0.0119	0.0426467
LNC_000638	XLOC_024350	-	chr12:21842636-21846419	2.3196	1.51515	0.614412	0.00645	0.0259088
LNC_000195	XLOC_007912	-	GL895941.1:9802-17254	1.30887	0.717498	0.867279	0.00595	0.0242585
LNC_000190	XLOC_007500	-	GL895666.1:7785-9107	7.76147	2.92181	1.40947	5e-05	0.000390001
LNC_000193	XLOC_007640	-	GL895773.1:28071-31622	2.30275	1.23809	0.895238	5e-05	0.000390001
ALDBSSCT0000002578	ALDBSSCG0000001564	-	chr13:16715924-16718331	1.05383	0.300974	1.80793	0.00685	0.027206
ALDBSSCT0000004932	ALDBSSCG0000002988	-	chr16:35815230-35818674	3.52859	5.13398	-0.540989	0.01375	0.0478902
ALDBSSCT0000010372	ALDBSSCG0000006299	-	chr7:132145815-132164645	149.324	104.505	0.514873	0.00015	0.00105331
ALDBSSCT0000010371	ALDBSSCG0000006299	-	chr7:132145815-132164645	93.4716	196.462	-1.07165	0.00275	0.0128069
ALDBSSCT0000010958	ALDBSSCG0000006644	-	chr8:116779825-116781172	4.4731	1.56268	1.51725	0.00115	0.0061655
ALDBSSCT0000010950	ALDBSSCG0000006636	-	chr8:108197216-108199556	21.1661	35.6617	-0.752618	5e-05	0.000390001
LNC_002119	XLOC_083255	-	chrX:124932655-124936940	0.649028	0.245618	1.40186	0.0005	0.00301686
LNC_000401	XLOC_016386	-	chr1:43147385-43225311	0.567032	0.302583	0.906097	5e-05	0.000390001
LNC_000408	XLOC_016694	-	chr1:76189242-76202172	0.618662	0.354215	0.804529	0.0053	0.0220373
LNC_000409	XLOC_016774	-	chr1:86366853-86396387	1.04105	0.393388	1.40401	5e-05	0.000390001
ALDBSSCT0000006517	ALDBSSCG0000003981	-	chr2:158335768-158339045	25.5683	38.7628	-0.600318	5e-05	0.000390001
ALDBSSCT0000012098	ALDBSSCG0000007379	-	chrX:141566970-141576764	1.3072	0.713099	0.87431	5e-05	0.000390001
LNC_000671	XLOC_025710	-	chr12:40395109-40496455	0.847021	0.452914	0.903162	0.0102	0.0376256
LNC_001659	XLOC_063186	-	chr5:108554583-108559681	1.12875	0.616597	0.872323	0.0002	0.00135838
LNC_001656	XLOC_063004	-	chr5:101193223-101196873	0.62413	0.211184	1.56335	0.00015	0.00105331
ALDBSSCT0000000532	ALDBSSCG0000000314	-	chr1:292997928-292999509	5.62403	3.62597	0.633238	0.00055	0.00327808
LNC_001812	XLOC_070177	-	chr7:4220191-4247700	0.551683	0.321221	0.780276	5e-05	0.000390001
LNC_001813	XLOC_070307	-	chr7:17639372-17846940	1.39969	0.820322	0.770841	5e-05	0.000390001
ALDBSSCT0000008196	ALDBSSCG0000004978	-	chr4:139961631-139985371	0.228368	0.700393	-1.6168	5e-05	0.000390001
LNC_001202	XLOC_044834	-	chr17:40230696-40239132	0.995134	0.395713	1.33044	5e-05	0.000390001
LNC_001247	XLOC_046232	-	chr18:16497647-16531518	0.596854	0.292466	1.02911	5e-05	0.000390001
LNC_001249	XLOC_046447	-	chr18:40396340-40468369	0.866801	0.420883	1.04228	0.00225	0.0108482
LNC_000116	XLOC_004599	-	GL894251.1:97151-101959	2.78399	1.32254	1.07384	5e-05	0.000390001
LNC_000113	XLOC_004252	-	GL894083.2:4041-22368	1.9132	1.12661	0.763995	0.00185	0.00921299
LNC_000807	XLOC_031006	-	chr13:104350776-104480018	2.31277	1.47736	0.646604	0.0053	0.0220373
ALDBSSCT0000005049	ALDBSSCG0000003046	-	chr16:72616413-72618875	5.00646	3.22455	0.634692	5e-05	0.000390001
ALDBSSCT0000009129	ALDBSSCG0000005567	-	chr6:143658805-143661919	9.17956	4.8395	0.923567	5e-05	0.000390001
ALDBSSCT0000006605	ALDBSSCG0000004037	-	chr3:25776843-25779795	17.6593	12.8795	0.455346	0.01325	0.0464881
ALDBSSCT0000002388	ALDBSSCG0000001447	-	chr12:19055800-19078135	4.76188	3.03362	0.650491	5e-05	0.000390001
LNC_001428	XLOC_053445	-	chr3:106167291-106174185	1.26227	0.474942	1.4102	0.00085	0.0047654
LNC_000776	XLOC_029952	-	chr13:46179038-46212348	0.759265	0.42469	0.838192	5e-05	0.000390001
LNC_000773	XLOC_029880	-	chr13:42768786-42778925	1.12041	0.718923	0.640112	0.00045	0.00275466
LNC_000485	XLOC_019303	-	chr1:307525399-307533054	0.983428	0.650011	0.597356	0.01045	0.03837
LNC_001167	XLOC_042992	-	chr16:52489944-52493540	0.664431	0.388366	0.774702	0.0085	0.0324304
LNC_001168	XLOC_043015	-	chr16:52848400-52865665	0.653937	0.307342	1.08931	5e-05	0.000390001
ALDBSSCT0000003338	ALDBSSCG0000002008	-	chr13:156324154-156328974	1.54108	3.48137	-1.17571	0.0004	0.00248832
ALDBSSCT0000003671	ALDBSSCG0000002194	-	chr14:87726604-87736494	0.74526	0.249345	1.5796	0.0001	0.000732347
LNC_000525	XLOC_020410	-	chr10:70048378-70051782	0.561787	0.280137	1.00389	0.0025	0.0118458
LNC_000526	XLOC_020433	-	chr10:71439640-71458138	0.188998	0.661462	-1.80729	0.00025	0.00165345
LNC_000523	XLOC_020383	-	chr10:66918692-66933664	0.649209	0.352395	0.88149	5e-05	0.000390001
LNC_001185	XLOC_043977	-	chr17:38711503-38754137	0.589486	0.237808	1.30966	0.00025	0.00165345
LNC_001186	XLOC_044015	-	chr17:41110624-41129145	0.800595	0.619821	0.369221	0.01355	0.0473326
ALDBSSCT0000001199	ALDBSSCG0000000738	-	chr10:34180127-34190894	8.43566	5.21522	0.693771	5e-05	0.000390001
ALDBSSCT0000010174	ALDBSSCG0000006197	-	chr7:61955262-61956016	31.2298	19.7769	0.659112	5e-05	0.000390001
LNC_001828	XLOC_071300	-	chr7:82515845-82517893	1.52175	3.37661	-1.14985	0.0028	0.0129999
LNC_001824	XLOC_071155	-	chr7:71128323-71173378	1.27555	0.723431	0.818193	5e-05	0.000390001
LNC_001978	XLOC_076371	-	chr9:32282425-32321320	2.42302	1.1222	1.11048	5e-05	0.000390001
LNC_001977	XLOC_076371	-	chr9:32282425-32321320	1.10255	0.562185	0.971728	0.0003	0.00193717
LNC_002028	XLOC_078787	-	chr9:35796321-35806410	1.06589	0.555821	0.939359	5e-05	0.000390001
LNC_000880	XLOC_033611	-	chr14:81512289-81520890	0.978163	1.96457	-1.00607	5e-05	0.000390001
LNC_000889	XLOC_034076	-	chr14:117672122-117674419	1.90755	1.07864	0.822512	0.00495	0.0208314
LNC_001596	XLOC_059734	-	chr4:141798445-141802735	1.0745	0.205269	2.38808	5e-05	0.000390001
LNC_001048	XLOC_039703	-	chr15:53516557-53584877	1.38772	0.791324	0.810381	5e-05	0.000390001
ENSSSCT00000033960	ENSSSCG00000016341	TRAF3IP1	chr15:152431431-152441806	4.73961	7.12177	-0.587466	0.0029	0.013387
LNC_000926	XLOC_035732	-	chr14:86488853-86490181	2.24734	0.719147	1.64386	5e-05	0.000390001
ALDBSSCT0000007984	ALDBSSCG0000004841	-	chr4:75483342-75541662	0.899327	0.438438	1.03647	5e-05	0.000390001
ALDBSSCT0000007987	ALDBSSCG0000004842	-	chr4:77200617-77209739	6.264	10.3497	-0.724425	0.01385	0.0481603
ALDBSSCT0000008751	ALDBSSCG0000005342	-	chr6:16878685-16954522	2.94349	1.7855	0.721198	0.01305	0.0459131
LNC_001339	XLOC_049985	-	chr2:39842669-39866349	2.54813	1.12871	1.17477	5e-05	0.000390001
ALDBSSCT0000008221	ALDBSSCG0000004990	-	chr4:143377359-143383392	1.94025	1.20986	0.681401	0.00025	0.00165345
LNC_001913	XLOC_074238	-	chr8:23836138-23845837	1.68284	0.212956	2.98227	5e-05	0.000390001
LNC_000949	XLOC_036554	-	chr14:148205937-148260182	1.36208	0.778526	0.806998	0.00465	0.0197827
LNC_000269	XLOC_011604	-	JH118940.1:131906-133674	3.97622	1.67156	1.2502	5e-05	0.000390001
LNC_001518	XLOC_056093	-	chr4:10615124-10620956	0.873137	0.526575	0.729571	0.00105	0.00570507
LNC_001511	XLOC_055988	-	chr4:2264227-2266376	0.781862	0.435214	0.845188	0.0133	0.0466254
LNC_001517	XLOC_056083	-	chr4:10575771-10580931	1.00889	0.693705	0.540375	0.0097	0.0361243
LNC_001516	XLOC_056081	-	chr4:10548636-10563065	1.08834	0.841694	0.370761	0.01415	0.0490064
ALDBSSCT0000008527	ALDBSSCG0000005189	-	chr5:22960883-22963504	0.9377	2.66678	-1.5079	5e-05	0.000390001
ALDBSSCT0000009432	ALDBSSCG0000005754	-	chr6:78193362-78195251	15.2924	11.1123	0.460653	0.00655	0.0262358
ALDBSSCT0000006187	ALDBSSCG0000003784	-	chr2:17593046-17599172	2.56496	1.73648	0.562773	0.0061	0.0247615
ALDBSSCT0000003352	ALDBSSCG0000002015	-	chr13:161226730-161273665	4.27801	2.56094	0.740265	5e-05	0.000390001
LNC_001494	XLOC_055651	-	chr3:118267286-118269645	1.88622	0.358636	2.3949	0.0004	0.00248832
LNC_001495	XLOC_055729	-	chr3:121511262-121515533	4.57062	2.91084	0.650954	5e-05	0.000390001
LNC_001493	XLOC_055648	-	chr3:118020803-118023228	0.641219	0.220003	1.5433	0.0016	0.00815591
LNC_001490	XLOC_055471	-	chr3:101876670-101881387	0.541855	0.17827	1.60384	5e-05	0.000390001
LNC_001720	XLOC_065785	-	chr6:6118928-6123854	1.90326	1.21	0.653459	0.0004	0.00248832
LNC_000458	XLOC_018445	-	chr1:238959828-238972899	1.59534	0.812047	0.974225	5e-05	0.000390001
LNC_000453	XLOC_018298	-	chr1:224730486-224801189	1.28995	0.468078	1.46249	5e-05	0.000390001
LNC_000457	XLOC_018407	-	chr1:232991074-233000180	2.06646	0.903397	1.19373	5e-05	0.000390001
LNC_000456	XLOC_018323	-	chr1:227933699-227953045	1.03269	0.464334	1.15317	5e-05	0.000390001
LNC_000788	XLOC_030323	-	chr13:60620234-60624390	8.96434	5.41198	0.72804	5e-05	0.000390001
ALDBSSCT0000004335	ALDBSSCG0000002624	-	chr15:139179858-139181574	0.572077	0.21671	1.40044	0.0086	0.0327545
ALDBSSCT0000004488	ALDBSSCG0000002734	-	chr15:70682526-70689189	2.37338	1.72984	0.456308	0.0018	0.00900765
ALDBSSCT0000003596	ALDBSSCG0000002150	-	chr14:51094918-51106707	0	4.14329	#NAME?	0.0003	0.00193717
ALDBSSCT0000006229	ALDBSSCG0000003805	-	chr2:27627665-27631051	6.15714	4.43507	0.473303	0.0018	0.00900765
LNC_000065	XLOC_002329	-	GL893370.2:91947-92673	2.94488	0.952937	1.62775	0.00095	0.00524071
LNC_001919	XLOC_074681	-	chr8:63808181-63824851	0.667313	0.485404	0.459177	0.00295	0.01358
LNC_001910	XLOC_074057	-	chr8:18234456-18255282	0.2168	2.42175	-3.48161	5e-05	0.000390001
ENSSSCT00000033052	ENSSSCG00000031028	CH242-15C8.2	chrX:41061658-41063153	24.3804	19.0697	0.354436	0.00655	0.0262358
ALDBSSCT0000011995	ALDBSSCG0000007304	-	chrX:3279109-3284034	3.54906	0	inf	0.0005	0.00301686
LNC_002036	XLOC_079237	-	chr9:62423776-62439150	1.78973	1.10138	0.700428	5e-05	0.000390001
ALDBSSCT0000002233	ALDBSSCG0000001341	-	chr12:35290307-35295411	2.25985	1.15603	0.967041	5e-05	0.000390001
ALDBSSCT0000008144	ALDBSSCG0000004944	-	chr4:127173122-127182366	2.10516	1.10218	0.933572	5e-05	0.000390001
ALDBSSCT0000008143	ALDBSSCG0000004943	-	chr4:127114630-127116971	2.23151	0.94466	1.24015	5e-05	0.000390001
ALDBSSCT0000008142	ALDBSSCG0000004942	-	chr4:126007367-126070300	5.40561	23.4114	-2.11468	5e-05	0.000390001
ALDBSSCT0000004695	ALDBSSCG0000002860	-	chr16:7176649-7184064	0.762941	0.276838	1.46253	5e-05	0.000390001
ALDBSSCT0000005273	ALDBSSCG0000003183	-	chr17:5807287-5811651	1.97076	1.01025	0.964031	0.00135	0.00706532
ALDBSSCT0000005274	ALDBSSCG0000003184	-	chr17:6259654-6268542	5.89947	4.04453	0.544614	0.0001	0.000732347
LNC_000644	XLOC_024722	-	chr12:45862825-45864969	1.08948	0.59959	0.861594	0.00665	0.0265623
LNC_000645	XLOC_024760	-	chr12:47694310-47698918	7.56764	5.41719	0.482297	0.00055	0.00327808
LNC_001276	XLOC_047608	-	chr2:60571424-60595330	1.14114	0.521166	1.13066	5e-05	0.000390001
LNC_000808	XLOC_031080	-	chr13:115121492-115239499	0.749699	0.215529	1.79843	0.00035	0.00221629
LNC_000809	XLOC_031120	-	chr13:116942834-116953653	1.02755	0.567892	0.855527	5e-05	0.000390001
LNC_000801	XLOC_030865	-	chr13:92278433-92286393	0.771582	0.205269	1.91031	5e-05	0.000390001
ALDBSSCT0000003518	ALDBSSCG0000002117	-	chr14:30760115-30770986	1.30073	0.877052	0.568592	0.00035	0.00221629
ENSSSCT00000035651	ENSSSCG00000030817	NRK	chrX:100896652-101018633	57.3417	87.9491	-0.617084	0.00935	0.0350547
LNC_001603	XLOC_060015	-	chr5:14111259-14112751	0.637073	0.154799	2.04106	0.0077	0.0299148
LNC_001600	XLOC_059923	-	chr5:8594378-8599557	7.43815	12.4682	-0.745241	5e-05	0.000390001
LNC_000558	XLOC_021621	-	chr10:63085084-63097156	1.6338	0.982036	0.73438	5e-05	0.000390001
ALDBSSCT0000003723	ALDBSSCG0000002226	-	chr14:113384169-113403926	26.836	53.8265	-1.00415	5e-05	0.000390001
ALDBSSCT0000007039	ALDBSSCG0000004284	-	chr3:18229077-18234337	2.82554	4.20918	-0.575013	0.0105	0.0385171
ALDBSSCT0000005768	ALDBSSCG0000003504	-	chr2:1415103-1416537	158.616	73.3248	1.11317	0.00245	0.0116516
ALDBSSCT0000001868	ALDBSSCG0000001131	-	chr11:4112458-4192013	2.37997	0.118932	4.32273	0.00265	0.0124189
ALDBSSCT0000006079	ALDBSSCG0000003721	-	chr2:150949071-150955353	3.32355	2.52154	0.398419	0.00635	0.0255813
LNC_000146	XLOC_005817	-	GL894800.1:1454-52593	0.32033	1.2972	-2.01777	0.00215	0.0104494
LNC_000142	XLOC_005744	-	GL894776.2:6233-7811	0.697448	0	inf	5e-05	0.000390001
LNC_002095	XLOC_081609	-	chrX:97061004-97065489	6.56217	4.9313	0.412204	0.0027	0.0126185
LNC_001818	XLOC_070642	-	chr7:35314922-35324287	1.11045	0.5089	1.12569	5e-05	0.000390001
LNC_001039	XLOC_039426	-	chr15:22710227-22725130	0.712195	0.52734	0.433538	0.00705	0.0278548
LNC_001037	XLOC_039268	-	chr15:8209020-8217605	2.80776	1.54038	0.866134	5e-05	0.000390001
ALDBSSCT0000009247	ALDBSSCG0000005632	-	chr6:15056159-15057194	9.47408	5.04368	0.909509	0.0001	0.000732347
ALDBSSCT0000008590	ALDBSSCG0000005230	-	chr5:65507102-65513006	2.77071	1.90269	0.542215	0.00495	0.0208314
ALDBSSCT0000004797	ALDBSSCG0000002915	-	chr16:48743343-48833673	1.81071	0.831763	1.12231	0.0006	0.00353533
ALDBSSCT0000005530	ALDBSSCG0000003351	-	chr18:42896904-42900110	0.770129	0.275425	1.48344	0.0023	0.0110531
LNC_000723	XLOC_028254	-	chr13:139417997-139474036	1.53599	0.693875	1.14642	5e-05	0.000390001
LNC_000721	XLOC_028163	-	chr13:131689743-131691119	2.53983	4.02641	-0.664759	0.00395	0.01731
LNC_000720	XLOC_028120	-	chr13:130067129-130070086	1.03517	0.472778	1.13064	5e-05	0.000390001
LNC_001139	XLOC_042196	-	chr16:77475648-77485544	82.4348	114.273	-0.471164	0.001	0.00547447
LNC_001135	XLOC_042070	-	chr16:70208244-70211688	14.4162	7.00878	1.04046	5e-05	0.000390001
LNC_001136	XLOC_042091	-	chr16:70259797-70261140	6.5952	3.61062	0.869171	0.00015	0.00105331
LNC_000264	XLOC_011471	-	JH118909.1:648-2019	0	4.96938	#NAME?	5e-05	0.000390001
LNC_000268	XLOC_011601	-	JH118940.1:126740-131734	2.69514	0.817347	1.72134	0.00715	0.02817
ALDBSSCT0000005338	ALDBSSCG0000003228	-	chr17:37473920-37482813	0.388346	1.8075	-2.21858	5e-05	0.000390001
ALDBSSCT0000002949	ALDBSSCG0000001774	-	chr13:191445217-191557483	7.05081	4.92634	0.517272	0.00295	0.01358
LNC_001681	XLOC_064655	-	chr6:78289291-78302498	1.32877	2.10099	-0.660978	0.00035	0.00221629
ALDBSSCT0000011475	ALDBSSCG0000006983	-	chr9:32373824-32375617	1.79569	1.15792	0.632997	0.01175	0.0422094
LNC_001308	XLOC_048407	-	chr2:107656331-107874481	0.644959	0.216588	1.57426	5e-05	0.000390001
LNC_002031	XLOC_079012	-	chr9:49501189-49507650	1.56266	0.880305	0.827929	0.00085	0.0047654
ALDBSSCT0000006348	ALDBSSCG0000003883	-	chr2:84651320-84655149	0.826137	0.479654	0.784386	0.0026	0.0122334
ALDBSSCT0000002453	ALDBSSCG0000001486	-	chr12:44331175-44344300	23.1032	18.1224	0.350324	0.0036	0.0160187
ALDBSSCT0000002459	ALDBSSCG0000001489	-	chr12:45147536-45152031	2.15404	0.684588	1.65374	5e-05	0.000390001
ALDBSSCT0000005933	ALDBSSCG0000003624	-	chr2:77839216-77840164	62.7897	39.498	0.668747	5e-05	0.000390001
LNC_000914	XLOC_035046	-	chr14:48693982-48726228	2.97337	1.7977	0.725942	5e-05	0.000390001
LNC_000915	XLOC_035065	-	chr14:48622869-48625416	2.07708	1.112	0.901404	0.00055	0.00327808
LNC_000917	XLOC_035082	-	chr14:48676737-48680754	4.27143	2.67631	0.674472	5e-05	0.000390001
LNC_000910	XLOC_034788	-	chr14:22095927-22096559	6.02245	2.00064	1.58989	0.00015	0.00105331
LNC_000911	XLOC_034809	-	chr14:22211298-22223249	0.74337	0.192317	1.95059	5e-05	0.000390001
LNC_001524	XLOC_056132	-	chr4:16058617-16065830	1.16018	0.677354	0.776367	5e-05	0.000390001
LNC_000697	XLOC_026668	-	chr13:31111323-31115109	0.657072	0.332766	0.981541	0.0009	0.00500567
LNC_000346	XLOC_014445	-	chr1:211130326-211190679	2.01283	1.41206	0.511426	0.00075	0.00427739
LNC_000343	XLOC_014302	-	chr1:200249361-200260297	1.00075	0.494712	1.01642	5e-05	0.000390001
ALDBSSCT0000003608	ALDBSSCG0000002160	-	chr14:55592483-55640353	1.32245	0.532474	1.31243	5e-05	0.000390001
ALDBSSCT0000010316	ALDBSSCG0000006274	-	chr7:122222653-122224641	1.0108	2.02269	-1.00077	0.0066	0.0264025
ALDBSSCT0000009917	ALDBSSCG0000006037	-	chr7:110005920-110008911	1.5134	0.372076	2.02412	0.00685	0.027206
ALDBSSCT0000009916	ALDBSSCG0000006037	-	chr7:110005920-110008911	3.75908	2.57216	0.547396	0.00755	0.0294423
LNC_001773	XLOC_067884	-	chr6:139089360-139135871	12.8689	7.46262	0.786137	5e-05	0.000390001
LNC_001772	XLOC_067882	-	chr6:139089360-139135871	8.87575	4.89437	0.858747	0.0005	0.00301686
LNC_001776	XLOC_067936	-	chr6:143490443-143524182	2.13538	0.691155	1.62741	0.0065	0.0260758
ALDBSSCT0000007956	ALDBSSCG0000004822	-	chr4:53293297-53295095	1.87212	0.896316	1.06259	0.0012	0.00639126
ALDBSSCT0000007483	ALDBSSCG0000004537	-	chr4:21883403-21888554	7.71071	4.06866	0.922309	5e-05	0.000390001
ALDBSSCT0000008703	ALDBSSCG0000005310	-	chr6:1761730-1765861	3.71251	5.1797	-0.480473	0.00235	0.0112539
ALDBSSCT0000011526	ALDBSSCG0000007003	-	chr9:46890870-46892035	24.4053	17.4843	0.481129	0.00685	0.027206
ALDBSSCT0000007106	ALDBSSCG0000004322	-	chr3:38938178-38940065	10.5903	14.8156	-0.48438	0.0011	0.00593672
LNC_001926	XLOC_074770	-	chr8:73478030-73485224	2.96354	1.81571	0.706786	5e-05	0.000390001
ALDBSSCT0000009894	ALDBSSCG0000006017	-	chr7:100864491-100867060	2.26109	1.27885	0.822167	0.0001	0.000732347
ALDBSSCT0000009897	ALDBSSCG0000006020	-	chr7:101836640-101850076	1.00767	1.70778	-0.761101	5e-05	0.000390001
ALDBSSCT0000009664	ALDBSSCG0000005898	-	chr7:17908767-18326695	6.22887	4.10495	0.601606	5e-05	0.000390001
ALDBSSCT0000008137	ALDBSSCG0000004938	-	chr4:121890249-121897830	6.39114	4.57876	0.481115	0.0004	0.00248832
ALDBSSCT0000007316	ALDBSSCG0000004441	-	chr3:118595638-118597927	5.04791	3.24594	0.63705	0.01015	0.0374708
ALDBSSCT0000002998	ALDBSSCG0000001798	-	chr13:207620782-207626020	1.2829	0.778875	0.719946	0.002	0.00983706
LNC_000610	XLOC_023242	-	chr11:12909875-12914446	0.952654	0.187474	2.34526	0.0003	0.00193717
LNC_001220	XLOC_045402	-	chr18:15374658-15392692	1.12984	0.833853	0.438255	0.00205	0.0100368
LNC_001227	XLOC_045694	-	chr18:37605214-37879187	0.609692	1.21151	-0.990655	0.00175	0.00879534
LNC_001226	XLOC_045635	-	chr18:33873487-33898437	1.16031	0.615324	0.915093	5e-05	0.000390001
LNC_001229	XLOC_045773	-	chr18:47317065-47323297	0.797347	0.1319	2.59577	0.00935	0.0350547
ALDBSSCT0000007140	ALDBSSCG0000004342	-	chr3:45737516-45739104	2.65582	1.48334	0.840311	0.00075	0.00427739
ALDBSSCT0000010931	ALDBSSCG0000006631	-	chr8:103683149-103684904	12.6231	9.01769	0.485241	0.00535	0.0222159
ALDBSSCT0000003328	ALDBSSCG0000002003	-	chr13:153842833-153874530	1.18718	0.482083	1.30018	0.0038	0.0167589
LNC_001447	XLOC_054149	-	chr3:12826960-12842118	0.886416	0	inf	5e-05	0.000390001
LNC_000790	XLOC_030462	-	chr13:67235593-67255134	0.760275	0.497276	0.612474	0.00155	0.00793791
LNC_000423	XLOC_016924	-	chr1:104017054-104074367	3.30055	1.71363	0.945652	5e-05	0.000390001
LNC_000424	XLOC_016927	-	chr1:104133918-104141798	2.92697	1.51663	0.94854	5e-05	0.000390001
LNC_000425	XLOC_016935	-	chr1:104215294-104272728	2.56967	1.50995	0.767081	5e-05	0.000390001
LNC_000426	XLOC_016935	-	chr1:104215294-104272728	1.11557	0.546197	1.03029	0.0001	0.000732347
LNC_000427	XLOC_017003	-	chr1:115424251-115440460	5.39664	2.69668	1.00088	5e-05	0.000390001
ALDBSSCT0000007414	ALDBSSCG0000004493	-	chr4:2167845-2169852	0.239572	1.01668	-2.08534	0.0035	0.0156522
ALDBSSCT0000000232	ALDBSSCG0000000133	-	chr1:117531972-117628107	12.4795	16.532	-0.4057	0.00595	0.0242585
ALDBSSCT0000007631	ALDBSSCG0000004628	-	chr4:96968370-96968722	51.7055	13.7776	1.90799	0.00015	0.00105331
ALDBSSCT0000007180	ALDBSSCG0000004364	-	chr3:60771614-60792203	0.603447	0	inf	5e-05	0.000390001
ALDBSSCT0000006581	ALDBSSCG0000004018	-	chr3:14025792-14250025	6.77496	3.96672	0.772267	0.0039	0.0171292
ALDBSSCT0000001912	ALDBSSCG0000001157	-	chr11:14257313-14259257	1.90047	0.72706	1.38621	5e-05	0.000390001
LNC_001635	XLOC_061879	-	chr5:17559777-17777691	0.722596	0.305324	1.24285	0.00275	0.0128069
LNC_001633	XLOC_061792	-	chr5:12014258-12017434	9.34225	17.6087	-0.914447	5e-05	0.000390001
LNC_001631	XLOC_061667	-	chr5:5491203-5494300	79.38	43.8704	0.855528	0.00035	0.00221629
ALDBSSCT0000009375	ALDBSSCG0000005717	-	chr6:58280820-58283499	0.50511	1.00468	-0.99207	0.00465	0.0197827
ALDBSSCT0000001422	ALDBSSCG0000000860	-	chr10:14969585-14976442	18.4943	9.61891	0.943137	0.00015	0.00105331
ALDBSSCT0000001429	ALDBSSCG0000000865	-	chr10:15799837-15809461	1.16672	0.642612	0.860438	5e-05	0.000390001
ALDBSSCT0000006815	ALDBSSCG0000004157	-	chr3:103473620-103479372	3.45961	5.51044	-0.671558	5e-05	0.000390001
ALDBSSCT0000000991	ALDBSSCG0000000607	-	chr1:256312507-256313537	5.81846	3.67577	0.662592	0.00425	0.0183788
ALDBSSCT0000007806	ALDBSSCG0000004727	-	chr4:142931156-142938433	3.22165	1.71111	0.912865	5e-05	0.000390001
ALDBSSCT0000000717	ALDBSSCG0000000429	-	chr1:49299002-49476075	0.683991	0.203102	1.75177	0.00655	0.0262358
LNC_000829	XLOC_031432	-	chr13:130143592-130157000	0.820158	0.350435	1.22675	5e-05	0.000390001
LNC_000820	XLOC_031318	-	chr13:124458106-124459385	4.01685	2.72005	0.562432	0.0115	0.041472
LNC_002086	XLOC_080949	-	chrX:34378034-34636352	1.79907	0.787342	1.19219	0.00235	0.0112539
LNC_002087	XLOC_080949	-	chrX:34778552-34857146	0.709738	0.236588	1.58491	5e-05	0.000390001
ENSSSCT00000034014	ENSSSCG00000008841	PDGFRA	chr8:43018348-43046213	100.125	73.4089	0.447775	0.0002	0.00135838
ALDBSSCT0000010505	ALDBSSCG0000006376	-	chr8:73032722-73034667	2.05295	0.734408	1.48304	0.0046	0.0196084
LNC_000716	XLOC_027904	-	chr13:120287728-120293148	0.696388	0.385935	0.851534	0.0061	0.0247615
LNC_000713	XLOC_027870	-	chr13:119573009-119704500	11.2087	5.90779	0.923934	0.0089	0.0336797
ALDBSSCT0000011365	ALDBSSCG0000006904	-	chr9:142137536-142144029	16.5361	12.588	0.393566	0.0036	0.0160187
ALDBSSCT0000006507	ALDBSSCG0000003977	-	chr2:157314486-157318413	0.382781	1.15547	-1.59389	0.003	0.0137741
ALDBSSCT0000002615	ALDBSSCG0000001588	-	chr13:34299931-34344157	1.71887	0.409928	2.06802	0.00235	0.0112539
ENSSSCT00000035380	ENSSSCG00000031004	CH242-227G20.3	chrX:22075080-22076913	4.13608	2.19766	0.912299	5e-05	0.000390001
LNC_000087	XLOC_003593	-	GL893871.1:19070-40705	0.567814	1.3213	-1.21847	0.00775	0.0300705
LNC_001126	XLOC_041873	-	chr16:54996854-55013980	0.881174	0.569731	0.629146	0.00015	0.00105331
LNC_001125	XLOC_041861	-	chr16:52888123-52908577	0.921515	0.572907	0.685707	5e-05	0.000390001
ALDBSSCT0000010155	ALDBSSCG0000006182	-	chr7:43839123-43855137	1.32203	0.912331	0.535122	0.00365	0.0162016
LNC_000785	XLOC_030300	-	chr13:60573456-60578247	10.3725	6.26146	0.728192	5e-05	0.000390001
LNC_000784	XLOC_030214	-	chr13:58229130-58273677	1.0394	0.479787	1.11529	5e-05	0.000390001
LNC_000786	XLOC_030303	-	chr13:60580207-60584671	8.44065	4.8525	0.798627	5e-05	0.000390001
ALDBSSCT0000005900	ALDBSSCG0000003599	-	chr2:61637006-61637497	21.5743	0	inf	0.00495	0.0208314
ALDBSSCT0000005904	ALDBSSCG0000003602	-	chr2:65234056-65241685	9.59365	13.7377	-0.517991	0.00065	0.00378541
ALDBSSCT0000003433	ALDBSSCG0000002068	-	chr13:216542266-216547330	7.16118	5.54693	0.368507	0.00495	0.0208314
LNC_001845	XLOC_072074	-	chr8:1736039-1739042	0.332042	0.783949	-1.23939	0.00895	0.0338334
ALDBSSCT0000002219	ALDBSSCG0000001332	-	chr12:24884117-24888554	0.921668	0.562572	0.712211	0.01075	0.0392546
LNC_002001	XLOC_077789	-	chr9:126121573-126127423	0.696463	0.370162	0.91189	0.0003	0.00193717
LNC_002002	XLOC_077822	-	chr9:128327608-128355047	2.18294	1.25203	0.802011	5e-05	0.000390001
LNC_001069	XLOC_040095	-	chr15:82936067-82968933	0.612951	0.233231	1.39401	5e-05	0.000390001
LNC_001066	XLOC_039983	-	chr15:74557743-74561517	2.24286	1.49268	0.587429	0.00255	0.0120429
LNC_001065	XLOC_039905	-	chr15:71765714-71823466	4.04326	1.59486	1.34209	5e-05	0.000390001
LNC_001064	XLOC_039904	-	chr15:71765714-71823466	2.47144	1.15025	1.10341	5e-05	0.000390001
LNC_000338	XLOC_014178	-	chr1:192496709-192508878	0.680839	0.321214	1.08378	0.0012	0.00639126
LNC_000337	XLOC_014031	-	chr1:180777890-180803023	0.543111	0.343171	0.662319	0.00295	0.01358
ALDBSSCT0000004214	ALDBSSCG0000002548	-	chr15:75538409-75626448	10.965	16.7249	-0.609098	0.0041	0.0178429
ALDBSSCT0000005290	ALDBSSCG0000003200	-	chr17:15735418-15737050	3.28803	5.11034	-0.636194	0.0007	0.00403249
ALDBSSCT0000003638	ALDBSSCG0000002178	-	chr14:72253649-72254927	5.41191	2.81056	0.945283	0.00085	0.0047654
ALDBSSCT0000002327	ALDBSSCG0000001405	-	chr12:952106-957120	1.04307	2.49231	-1.25665	5e-05	0.000390001
ALDBSSCT0000007299	ALDBSSCG0000004429	-	chr3:110494417-110499120	2.75135	2.07888	0.404336	0.0102	0.0376256
ALDBSSCT0000002585	ALDBSSCG0000001570	-	chr13:23116830-23118989	187.644	107.367	0.80545	5e-05	0.000390001
ALDBSSCT0000006169	ALDBSSCG0000003772	-	chr2:10369905-10372289	2.13435	3.32887	-0.641234	0.00135	0.00706532
ALDBSSCT0000005583	ALDBSSCG0000003377	-	chr18:55401733-55403082	4.03422	6.7677	-0.746377	0.00105	0.00570507
LNC_000234	XLOC_010288	-	JH118598.1:4941-6183	0	2.30184	#NAME?	0.00015	0.00105331
ALDBSSCT0000003416	ALDBSSCG0000002055	-	chr13:210988724-210991362	4.62494	7.78682	-0.751601	5e-05	0.000390001
ALDBSSCT0000000244	ALDBSSCG0000000141	-	chr1:123057389-123058813	2.64965	1.31449	1.01129	0.0007	0.00403249
ALDBSSCT0000004396	ALDBSSCG0000002673	-	chr15:22701407-22706210	0.665187	0.284922	1.22319	0.0026	0.0122334
ALDBSSCT0000007158	ALDBSSCG0000004353	-	chr3:51428336-51492277	19.5228	34.7572	-0.832154	5e-05	0.000390001
LNC_001357	XLOC_050964	-	chr2:99100653-99125291	1.0172	0.539806	0.914091	5e-05	0.000390001
LNC_001350	XLOC_050771	-	chr2:84256841-84261664	0.799247	0.48607	0.717478	0.0027	0.0126185
LNC_001353	XLOC_050806	-	chr2:88526984-88531535	0.561369	0.227679	1.30195	0.0019	0.00941954
LNC_001970	XLOC_076243	-	chr9:19919547-19922777	0.861165	0.472173	0.866974	0.00215	0.0104494
LNC_001972	XLOC_076266	-	chr9:22585610-22588397	1.00385	0.394715	1.34667	0.00015	0.00105331
LNC_001974	XLOC_076294	-	chr9:23313167-23316861	2.32043	1.28157	0.856477	5e-05	0.000390001
LNC_000003	XLOC_000320	-	GL892391.1:20536-80557	3.82556	1.89025	1.01709	0.0005	0.00301686
LNC_000001	XLOC_000060	-	GL892260.2:62051-67063	1.68741	0.797827	1.08066	0.00405	0.0176655
ALDBSSCT0000008249	ALDBSSCG0000005005	-	chr5:3632896-3642673	1.64991	1.04391	0.660383	0.00125	0.00661876
ALDBSSCT0000005153	ALDBSSCG0000003108	-	chr17:36964087-36974780	16.7371	5.92589	1.49795	5e-05	0.000390001
ALDBSSCT0000001898	ALDBSSCG0000001148	-	chr11:9634285-9635495	2.69895	1.57592	0.776207	0.0051	0.0213553
ALDBSSCT0000011208	ALDBSSCG0000006806	-	chr9:62457890-62465608	0.529957	0.298785	0.826768	0.0012	0.00639126
ALDBSSCT0000004587	ALDBSSCG0000002789	-	chr15:122101802-122135295	1.24518	0.818612	0.605105	0.0026	0.0122334
LNC_002023	XLOC_078705	-	chr9:31079327-31085406	8.45357	4.09472	1.0458	5e-05	0.000390001
ALDBSSCT0000004636	ALDBSSCG0000002819	-	chr15:146053163-146056606	0.464664	0.820482	-0.820284	0.00755	0.0294423
LNC_000128	XLOC_005066	-	GL894466.1:31510-32440	4.95814	2.20098	1.17165	5e-05	0.000390001
LNC_001578	XLOC_058638	-	chr4:75637857-75678620	1.10882	0.485145	1.19254	5e-05	0.000390001
LNC_001574	XLOC_058588	-	chr4:70659030-70666725	0.56931	0.28176	1.01475	0.014	0.0485831
LNC_001577	XLOC_058638	-	chr4:75580315-75598154	1.13495	0.857639	0.404185	0.0109	0.039709
LNC_001570	XLOC_058427	-	chr4:46361225-46366400	0.534411	0.30025	0.831785	0.00365	0.0162016
LNC_001572	XLOC_058562	-	chr4:67859079-67873801	1.37076	0.977212	0.488231	0.0013	0.00684486
LNC_000622	XLOC_023648	-	chr11:53581813-53584425	0.550674	0.194371	1.50238	0.0073	0.0286445
LNC_000624	XLOC_023729	-	chr11:69066001-69079573	0.643587	0.303979	1.08216	5e-05	0.000390001
LNC_000625	XLOC_023758	-	chr11:73739311-73755178	1.36981	0.509921	1.42563	5e-05	0.000390001
ALDBSSCT0000006477	ALDBSSCG0000003955	-	chr2:147110861-147111328	26.8341	49.5995	-0.88626	5e-05	0.000390001
ALDBSSCT0000010369	ALDBSSCG0000006298	-	chr7:131387858-131389321	0.485524	1.60658	-1.72638	0.00045	0.00275466
LNC_000311	XLOC_013186	-	chr1:97760488-97811441	0.648631	0.323917	1.00177	5e-05	0.000390001
LNC_000981	XLOC_037760	-	chr15:61920856-61946104	1.96043	1.51365	0.373145	0.0066	0.0264025
LNC_000475	XLOC_018847	-	chr1:269633101-269811420	0.652533	0.342762	0.928843	0.0002	0.00135838
ALDBSSCT0000009842	ALDBSSCG0000005993	-	chr7:80975984-80978808	1.97784	1.1972	0.72426	0.0022	0.0106456
ALDBSSCT0000007564	ALDBSSCG0000004590	-	chr4:73904659-73905895	6.59676	10.9601	-0.732436	5e-05	0.000390001
LNC_001668	XLOC_063630	-	chr6:28406466-28415475	0.987614	0.488129	1.01669	5e-05	0.000390001
LNC_001663	XLOC_063520	-	chr6:17964128-17966718	0.840615	0.433852	0.95424	0.0054	0.0223934
LNC_001662	XLOC_063264	-	chr6:919732-923549	0.35593	0.687765	-0.950324	0.001	0.00547447
LNC_001667	XLOC_063625	-	chr6:28329103-28346137	2.03256	1.10795	0.875402	5e-05	0.000390001
LNC_001920	XLOC_074682	-	chr8:63825082-63886533	1.52721	0.97819	0.64271	5e-05	0.000390001
LNC_001921	XLOC_074682	-	chr8:63914263-63932222	1.20224	0.781722	0.620993	5e-05	0.000390001
ALDBSSCT0000010691	ALDBSSCG0000006475	-	chr8:144715690-144727029	2.76636	4.65608	-0.751128	5e-05	0.000390001
ALDBSSCT0000010693	ALDBSSCG0000006476	-	chr8:145176541-145179345	64.3069	47.7797	0.428574	0.0003	0.00193717
LNC_001256	XLOC_046743	-	chr18:59089065-59090492	2.70283	0.979008	1.46508	0.00985	0.0365787
LNC_001257	XLOC_046765	-	chr18:59152542-59157122	2.48281	1.32067	0.910709	5e-05	0.000390001
LNC_000121	XLOC_004745	-	GL894290.1:26847-54411	1.21083	0.717231	0.755483	0.00595	0.0242585
LNC_000120	XLOC_004727	-	GL894285.1:25720-28545	5.3322	3.22225	0.726662	5e-05	0.000390001
LNC_000125	XLOC_004950	-	GL894420.1:48192-52894	2.00223	0.903203	1.14848	5e-05	0.000390001
ALDBSSCT0000003048	ALDBSSCG0000001826	-	chr13:1571328-1645532	16.2488	49.1563	-1.59705	5e-05	0.000390001
